# Supplementary material for: Tracking interspecies transmission and long-term evolution of an ancient retrovirus using the genomes of modern mammals
Source: eLife. 2016 Mar 8;5:e12704. doi: 10.7554/eLife.12704 (PMC4798954; doi:10.7554/eLife.12704)
Supplement: Figure 2—source data 1. — List of the genome database builds, fold coverage, and method of sequence acquisition for all species included in this study. DOI: http://dx.doi.org/10.7554/eLife.12704.005 [file elife-12704-fig2-data1.xlsx]

## Sheet: Sheet1
Taxonomic name	Common Name	Genome database(s)	Fold Coverage	Sequencing Platform
Ailuropoda melanoleuca	Giant Panda	AilMel_1.0	60x	Illumina Genome Analyzer
Bos taurus	Cow	Btau_4.6.1 and Bos_taurus_UMD3.1	7x 9x	Sanger Sanger
Bubalus bubalis	Water Buffalo	UMD_CASPUR_WB_2.0	70x	Roche 454 and Illumina Genome Analyzer II & Hi-Seq
Callithrix jacchus	Common Marmoset	Cja3.2	6.6x	Sanger
Canis lupus familiaris	Dog	CanFam3	7x plus	Sanger
Cavia porcellus	Guinea Pig	Cavpor3.0	6.8x	Sanger
Chinchilla lanigera	Chinchilla	ChiLan1.0	87x	Illumina Hi-Seq
Chlorocebus aethiops	African Green Monkey or Grivet	nr database (BAC sequences)		Sanger
Choloepus hoffmanni	Hoffman's Two-toed Sloth	ChoHof1.0	2.18x	Sanger
Cricetulus griseus	Chinese Hamster	C_griseus_v1.0	89.1x	Illumina Hi-Seq
Dasypus novemcinctus	Nine-banded Armadillo	DasNov3.0	6x	Sanger
Dipodomys ordii	Ord's Kangaroo Rat	Dipord1.0	2.02x	Sanger
Echinops telfairi	Lesser Hedgehog Tenrec	EchTel2.0	78x	Illumina Hi-Seq
Equus caballus	Horse	EquCab2.0	6.8x	Sanger
Felis cauts	Cat	Felis_catus-6.2	2x 12x	Sanger 454 Titanium
Gorilla gorilla	Gorilla	GorGor3.1	2.1x 35x	Sanger Solexa Genome Analyzer
Heterocephalus glaber	Naked Mole Rat	HetGla_1.0	90x	Illumina Hi-Seq 2000
Homo sapiens	Human	GRCh37.p9 nr database (BAC sequences)		Sanger
Ictidomys tridecemlineatus or Spermophilus tridecemlineatus	13-lined Ground Squirrel	SpeTri2.0	495.1x	Illumina Hi-Seq
Loxodonta africana	African Savanna Elephant	LoxAfr3.0	7x	Sanger
Macaca fascicularis	Crab-eating Macaque or Cynomologous	Macaca_fascicularis_5.0	68x	Illumina Hi-Seq
Macaca mulatta	Rhesus Macaque	Mmul_051212	6x	Sanger
Macropus eugenii	Tammar Wallaby	Meug_1.1	2x	Sanger
Microcebus murinus	Grey Mouse Lemur	ASM16544v1	1.9x	Sanger
Monodelphis domestica	Opossum	MonDom5	6.8x	Sanger
Mus musculus	Mouse	GRCm38.p1		Sanger
Mustela putorius furo	Ferret	MusPutFur1.0	162x	Illumina Genome Analyzer II & Hi-Seq
Myotis lucifugus	Little Brown Bat	Myoluc2.0	7x	Sanger
Nomascus leucogenys	Northern White-cheeked Gibbon	Nleu_3.0	5.6x	Sanger
Ochotona princeps	American Pika	OchPri3.0	2x	Sanger
Octodon degus	Common Degu	OctDeg1.0	80x	Illumina Hi-Seq
Orycteropus afer afer	Aardvark	OryAfe1.0	44x	Illumina Hi-Seq
Oryctolagus cuniculus	European Rabbit	OryCun2.0	7.48x	Sanger
Otolemur garnettii	Small-eared galago	OtoGar3	137x	Illumina Genome Analyzer IIx
Ovis aries	Sheep	Oar_v3.1	4x 142x	454 Illumina Genome Analyzer II
Pan paniscus	Bonobo	PanPan1	26x	454 GS FLX Titanium
Pan troglodytes	Chimpanzee	Pan_troglodytes-2.1.4	6x	Sanger
Papio anubis	Olive Baboon	Panu_2.0	2.5x 4.5x 85x	Sanger 454 FLX Illumina
Pongo abelii	Sumatran Orangutan	P_pygmaeus_2.0.2	6x	Sanger
Procavia capensis	Hyrax	Procap1.0	2.41x	Sanger
Pteropus vampyrus	Vampire Bat	Ptevap1.0	2.89x	Sanger
Rattus norvegicus	Norwegian Rat	Rnor_5.0	3x BAC 6x WGS	Sanger & SOLiD
Saimiri boliviensis boliviensis	Bolivian Squirrel Monkey	SaiBol1.0	80x	Illumina Hi-Seq
Sarcophilus harrisii	Tazmanian Devil	Devil_ref v7.0	85x	Illumina Hi-Seq 2000
Sorex araneus	European Shrew	SorAra2.0	120x	Illumina Hi-Seq
Sus scrofa	Pig	Sscrofa10.2	24x	Illumina Genome Analyzer II
Tarsius syrichta	Philippine tarsier	Tarsyr1.0	2.07x	Sanger
Tupaia belangeri	Northern Treeshrew	ASM18137v1	2x	Sanger
Tursiops truncatus	Dolphin	Ttru_1.4	2.5x 3.5x 30x	Sanger 454 FLX Illumina Hi-Seq
Vicugna pacos	Alpaca	Vicugna_pacos-2.0.1	22x	Roche 454 & Sanger
