# Supplementary material for: Tracking interspecies transmission and long-term evolution of an ancient retrovirus using the genomes of modern mammals
Source: eLife. 2016 Mar 8;5:e12704. doi: 10.7554/eLife.12704 (PMC4798954; doi:10.7554/eLife.12704)
Supplement: Figure 2—source data 2. — Summary of ERV-Fc lineages identified, our designations for these lineages, which viral sequences were recovered, and correlation to their RepBase designation (if applicable). Also included is basic taxonomic information about the hosts from which these viral sequences were retrieved. ERV, endogenous retrovirus. DOI: http://dx.doi.org/10.7554/eLife.12704.006 [file elife-12704-fig2-data2.xlsx]

## Sheet: Sheet1
Superorder	Order	Famliy/Superfamily/Parvorder	Taxonomic Name	Common Name	ERV-Fc?	Designation(s)	Sequences Recovered	Notes	RepBase Designation
Euarchontoglires	Primates	Hominoidea	Homo sapiens	Human	Yes	homERV-Fc1	LTRs, gag, pol, env	Loci shared with Chimp, Gorilla & Bonobo	HERV-Fc1
						homERV-Fc2	LTRs, gag, pol, env	Loci shared with Chimp, Gorilla & Bonobo	HERV-Fc2
			Pan troglodytes	Chimpanzee	Yes	homERV-Fc1	LTRs, gag, pol, env	Loci shared with Human, Gorilla & Bonobo	same as above
						homERV-Fc2	LTRs, gag, pol, env	Loci shared with Human, Gorilla & Bonobo	same as above
			Pan paniscus	Bonobo	Yes	homERV-Fc1	LTRs, gag, pol, env	Loci shared with Chimp, Gorilla & Human	same as above
						homERV-Fc2	LTRs, gag, pol, env	Loci shared with Chimp, Gorilla & Human	same as above
			Gorilla gorilla	Gorilla	Yes	homERV-Fc1	LTRs, gag, pol, env	Loci shared with Chimp, Human & Bonobo	same as above
						homERV-Fc2	LTRs, gag, pol, env	Loci shared with Chimp, Human & Bonobo	same as above
			Pongo abelii	Orangutan	Solo LTR of HERV-Fc2 class	homERV-Fc2	solo LTR	Unique locus, not shared with other hominids	same as above
			Nomascus leucogenys	Gibbon	No
		Cercopithecoidea	Macaca mulatta	Rhesus	Yes	owmERV-Fc1	LTRs, gag, pol, env	Some loci shared with cynomologous & baboon	MacERV5a & MacERV5b
						owmERV-Fc2	LTRs, gag, pol, env	Some loci shared with cynomologous & baboon	MacERV6
			Macaca fascicularis	Cynomologous / Crab-eating Macaque	Yes	owmERV-Fc1	LTRs, gag, pol, env	Some loci shared with rhesus & baboon	same as above
			Macaca fascicularis	Crab-eating Macaque	Yes	owmERV-Fc2	LTRs, gag, pol, env	Some loci shared with rhesus & baboon	same as above
			Papio anubis	Baboon	Yes	owmERV-Fc1	LTRs, gag, pol, env	Some loci shared with cynomologous & rhesus	same as above
			Papio anubis	Baboon	Yes	owmERV-Fc2	LTRs, gag, pol, env	Some loci shared with cynomologous & rhesus	same as above
			Chlorocebus aethiops	African Green Monkey	Yes	owmERV-Fc1	LTRs, gag, pol, env	unable to determine presence of shared loci	same as above
			Chlorocebus aethiops	African Green Monkey	Yes	owmERV-Fc2	LTRs, gag, pol, env	unable to determine presence of shared loci	same as above
		Platyrrhini	Callithrix jacchus	Marmoset	Yes	cjaERV-Fc3-1	LTRs, gag, pol, env	unique LTRs, no shared loci with squirrel monkeys	ERV3-1_CJ, LTR18_Cja, ERV3-1_CJ-LTR
						nwmERV-Fc3-2	LTRs, gag, pol, env	Some loci shared with squirrel monkeys	ERV3-2_Cja, LTR5B_Cja
			Saimiri boliviensis	Squirrel monkey	Yes	sboERV-Fc3-1	LTRs, gag, pol, env	unique LTRs, no shared loci with marmosets
			Saimiri boliviensis	Squirrel monkey	Yes	nwmERV-Fc3-2	LTRs, gag, pol, env	Some loci shared with marmosets
		Tarsioidea	Tarsius syrichta	Tarsier	Yes	tsyERV-Fc	LTR, PBS, gag. pol, env	gag/pol = ERV-Fc like env = HERV-W like	LTR6_TS
		Lemuroidea	Microcebus murinus	Grey Mouse Lemur	Yes	gmlERV-Fc	gag, RT, env		LTR5C_Mim
		Lorisoidea	Otolemur garnettii	Small-eared galago	No
	Scandentia	Tupaiidae	Tupaia belangeri	Tree Shrew	Yes	tbeERV-Fc	gag, pol, env		LTR19_Tbel
	Lagomorpha	Leporidae	Oryctolagus cuniculus	Rabbit	Yes	ocuERV-Fc	gag, pol, TM		LTR6_OC
		Ochotonidae	Ochotona princeps	N. Amer. Pika	Yes	oprERV-Fc	gag, pol
	Rodentia	Muroidea	Mus musculus	Mouse	Yes	murERV-Fc	CA, RT, partial TM	Highly fragmented, shares loci with rat
						beta-ERV-Fc recombinant	LTRs, gag, pol, env	gag/pol = beta (M-PMV-like) env = ERV-Fc	RLTR43C
			Rattus norvegicus	Rat	Yes	murERV-Fc	CA, RT, partial TM	Highly fragmented, shares loci with mouse
						beta-ERV-Fc recombinant	LTRs, gag, pol, env	gag/pol = beta (M-PMV-like) env = ERV-Fc	ERVB6_1-LTR_RN, ERVB6_1-I_RN, SRV_RN-LTR, SRV_RN-I
			Cricetulus griseus	Chinese Hamster	Likely	N/A	partial CA	Highly fragmented, nucleotide homology ~70% compared to mouse
		Heteromyidae	Dipodomys ordii	Kangaroo Rat	Yes	dorERV-Fc	gag
		Bathyergidae	Heterocephalus glaber	Naked Mole Rat	No
		Caviomorpha	Cavia porcellus	Guinea Pig	No
			Chinchilla lanigera	Chinchilla	No
			Octodon degus	Common Degu	No
		Sciuridae	Ictidomys tridecemlineatus or Spermophilus tridecemlineatus	13-lined Ground Squirrel	Yes	strERV-Fc	LTRs, gag, pol, env
Laurasiatheria	Carnivora	Feliformia	Felis catus	Cat	Yes	fcaERV-Fc	LTRs, gag, pol, env		LTR5_FC
		Ursoidea	Ailuropoda melanoleuca	Giant Panda	Yes	ameERV-Fc	LTRs, gag, pol, env	gag/pol = ERV-Fc like env = HERV-W like	LTR3_Ame
		Canidae	Canis Lupus familiaris	Dog	Yes	CfERV-Fc1	LTRs, gag, pol, env	gag/pol = ERV-Fc like env = HERV-W like	CfERVF1, CfERVF1_LTR
						CfERV-Fc2	LTRs, gag, pol, env		CfERVF2, CfERVF2_LTR
		Musteloidea	Mustela putorius furo	Ferret	Yes	mfuERV-Fc1	LTRs, gag, pol, env	gag/pol = ERV-Fc like env = HERV-W like
						mfuERV-Fc2	LTRs, gag, pol, env
	Perissodactyla	Equidae	Equus caballus	Horse	No
	Artiodactyla	Bovidae	Bos taurus	Cow	No
			Bubalus bubalis	Water Buffalo	No
			Ovis aries	Sheep	No
		Suidae	Sus scrofa	Pig	No
		Camelidae	Vicugna pacos	Alpaca	No
	Cetacea	Delphinidae	Tursiops truncatus	Bottle-nosed Dolphin	Yes	ttrERV-Fc	LTRs, gag, RT, TM		LTR5_Ttr
	Chiroptera	Vespertilionoidea	Myotis lucifugus	Little Brown Bat	Yes	mluERV-Fc	LTRs, gag, pol, env		LTR2A_ML
		Pteropodidae	Pteropus vampyrus	Vampire Bat	No
	Soricomorpha	Soricidae	Sorex araneus	European Shrew	Likely	N/A	partial CA
Xenarthra	Cingulata	Dasypodidae	Dasypus novemcinctus	Armadillo	No
	Pilosa	Megalonychidae	Choloepus hoffmanni	Sloth	No
Afrotheria	Tubulidentata	Orycteropodidae	Orycteropus afer	Aardvark	Yes	oafERV-Fc	LTRs, gag, pol, env
	Afrosoricida	Tenrecidae	Echinops telfairi	Lesser Hedgehog Tenrec	Yes	eteERV-Fc	putative LTR, CA		LTR5_ET
	Hyracoidea	Procaviidae	Procavia capensis	Hyrax	Yes	pcaERV-Fc	LTRs, gag, pol, env		LTR12_Pca
	Proboscidea	Elephantinae	Loxodonta africana	African Savanna Elephant	No
Ameridelphia	Didelphimorphia	Didelphidae	Monodelphis domestica	Opossum	No
Australidelphia	Diprotodontia	Macropodoidea	Macropus eugenii	Wallaby	No
	Dasyuromorphia	Dasyuridae	Sarcophilus harrisii	Tazmanian Devil	No
