# Supplementary material for: Tracking interspecies transmission and long-term evolution of an ancient retrovirus using the genomes of modern mammals
Source: eLife. 2016 Mar 8;5:e12704. doi: 10.7554/eLife.12704 (PMC4798954; doi:10.7554/eLife.12704)
Supplement: Figure 2—source data 3. — ERV, endogenous retrovirus DOI: http://dx.doi.org/10.7554/eLife.12704.007 [file elife-12704-fig2-data3.xlsx]

## Sheet: Sheet1
	Species	Class (if applicable)	tRNA binging sequence	Match tRNA	Anti-codon
Primates	Human	HERV-Fc1	TGGTGCCAAAACCCGGGA	Phe	GAA
	Human	HERV-Fc2	TGGTGCCAAAACCCGGGA	Phe	GAA
	Rhesus	owmERV-Fc1	TGGTGCCGAAACCCGGGA	Phe	GAA
	Rhesus	owmERV-Fc2	TGGTGCCGAAACCCGACC	Phe	GAA
	Marmoset	cjaERV-Fc3-1	TGGTGCCGAAACCCGGGA	Phe	GAA
	Marmoset	nwmERV-Fc3-2	TGGTGCCRAAACCCGGGA	Phe	GAA
	Squirrel Monkey	sboERV-Fc3-1	TGGTGCCGAAACCCGGGA	Phe	GAA
	Squirrel Monkey	nwmERV-Fc3-2	TGGTGCCAAAACCCGGGA	Phe	GAA
	Tarsier		TGGTGCCGAAACCCGGGA	Phe	GAA
Carnivores	Canine	CfERV-F1	TGGTGCCGAAACCCGGGAG	Phe	GAA
	Canine	CfERV-F2	TGGTGCCGAAACCCGGGA	Phe	GAA
	Ferret	mfuERV-Fc1	TGGTGCCGAAACCCGGGA	Phe	GAA
	Ferret	mfuERV-Fc2	TGGTGCCGAAACCCGGGA	Phe	GAA
	Giant Panda		TGGTGCCGAAACCCGGGA	Phe	GAA
	Cat		TGGTGCCGAAACCCGGGA	Phe	GAA
	13-lined ground squirrel	Class 1/2	TGGTGCTGAAACCCRGGW	Phe	GAA
	13-lined ground squirrel	Class 3	TGGTGCCAAAACCTGGGA	Phe	GAA
	Little brown bat		TGGTGCCTTGAAACCCGGGT	Phe	GAA
	Aardvark	Class 1	TGGTGCCRAAACCCRGGA	Phe	GAA
		Class 2	TGGTGCCGAAACCCGGGA	Phe	GAA
		Class 3	TGGTGCTGAAACCCGGGA	Phe	GAA
