# Supplementary material for: Tracking interspecies transmission and long-term evolution of an ancient retrovirus using the genomes of modern mammals
Source: eLife. 2016 Mar 8;5:e12704. doi: 10.7554/eLife.12704 (PMC4798954; doi:10.7554/eLife.12704)
Supplement: Figure 4—source data 1. — The phylogeny shown in Figure 4A is based on this alignment excluding the p12 region (as described in the Materials and methods). DOI: http://dx.doi.org/10.7554/eLife.12704.012 [file elife-12704-fig4-data1.zip › Figure_4_Source_data_file_1.fasta]

>HERV-W_gag_consensus
MGNTQAKTP-LR-------CILENWDQFD-PQTLKKKWLIFFCSTAWPQYSLQDGETWPPEGSINYNTILQLDLFCKKEGKWSEVPYVQAFFSLRDNSQLCKACNLCPTGRPQS--LPPYPS---------------------------VPPTPLPTNNDPPLIQPVQKEIDKGINNE---------------------------------------------------------------------------PKNANIP-----------------------------------------------------------------------------------------RLCPLQAVGGGEFGPTRVHVPFSLSDLKQIKIDLGKFSDDPDSYIDVLQGLGQSFDLTWRDIMLLLDQTLTPNEKNAALAAAREFGDLWYLSQVNDRMTTEEREKFPTGQQAVPSVDPHWDTD-----SDHGDWSHKHLLTCVLEGLRRTRKKPMNYSMMSTITQGKEENPSAFLERLREALRKHTSLSPDSLEGQLILKDKFITQSAADIRRKLQKSALGPEQNLETLLNLATLVFYNRDQEEQAEKEKRDKRKATALVM-------ALRQADLGGSEKTKNGAG---------------------------QLP----SRACFQCGLQGHFKKDCPSRN-----KPPPRPCPLC-QGNHWKAHCPR-----------------------------GRRSSESEAPNQMIQ--QQD
>HERV-H_gag_consensus
MGNLPPSIP-PS-SP--LACVLKNLKPLQLSPDLKPKRLIFFCNTAWPQYKLDNGSKWPENGTFDFSILQDLDNFCRKMGKWSEVPYVQAFFTLRSLPSLCSQCDSSQILLLSL--PPVPSV----------------PTPSVAESFESSFSTDPSDLSPPPQAAPRQAESGPNSSSASAPPPYNP--SITSPPHT------------------------------------------------RSGLQFRSATSSPPPA-----------------------------------------------------------------------------------------QQFPLREVAGAE-GIVRVHVPFSLSDLSQISQRLGSFSSDPTKYIQEFQYLTLSYNLTWSDLNVILTSTLSPDERERVFSLAQSHADNRRLHEPD----------LQEGIRAVPREDPQWNYQA----DSPGIARRDYMVSCLVEGLKKAAYKAVNYDKLKETTQGKDENPAQFMARLAATLRRFTALDPEGPEGRLILNMHFITQSAPDIRKKLQKLESGPQTPQQELINLAFKVYNNREEAARRQRISELQLLASAVRQ-------TPATSPAHKNFKTPKPQQPGIPTR---------------------PPP----SGSCFKCQKSGHWAKECPQPG-----IPPK-PCPIC-AGPHWKSDCPTHLAATPRAPGA------------------LAQGSLTDSFPDLLGLAAED
>Aardvark_type_1_oafERV-Fc_gag_consensus
MGNQNSKID-PT-TP--LGCLLANLKTLLLDQDIHPKCLIFYSTTAWPQYTLDNGSRWPEHGTFDFNILTDLDNFCRRTGKWPEVPYVQAFFCLRSRPSLCKKCNTTQILLARE--NPKPRK-------------PTPLSPSETNPTVSSSSFSDPLESLSPPPRPPPYAAAQPPLPQVAPSSLPLTPTAPYPPV-------------------SPTSPDTTSSST------------------SPTLPSPVSHHTHSQQ-----------------------------------------------------------------------------------------LLCPLREVAGSE-GIVHVHAPFSLADLSQIEKRLGSFSNDPTTYIKEFRYLSQTYDLTWHDIYVILSSTLLPDEKDRVLSAAREHADQTHLTDNS----------MPVGADAVPAQNPGWEYQPDTQSGRTGRARRDKMLQCLLAGLQAVSHKAVNFNKLREITQLPDENPATFLNRLTEALTQFTRLDPSSPAGATVLATHFITQSAPDIRKKLKKAEEGPQTPIRDLVNMAFKVFNTREEKAEADREARTRQKAALQAN-------ALLAALRPAHSDRRPPSSVA--------------------------------PRSCFKCGKEGHWAKSCPQPRPAGSRPPPG-PCPACGLNGHWKSDCPSVSKHG------------------------GPSSPSTNPLSTILGLATDD
>Aardvark_type_3_oafERV-Fc_gag_consensus
MGNQNSKIN-PT-TP--LGCLLMKLQTLLLDQDIFPKCLIFYSTMAWPQYPLDNGSHWPEHGTFDFSVLTDLDNFCRCTGKWPEVPYVQAFFYLCSWPSLCSRCNITQIFLAHE--NPKPHK-------------PKPLSPFETTLMISSSSFSDPPENLSLLPRPPPYSVAQPPLPQVAPSSLPLTPTAPCPPV-------------------SPTSPDTTSSST------------------SPTLSFPVSHYTHSQQ----------------------------------------------------------------------------------------ALLCPLHKVAGSE-GIVHIHAAFSLADLSQIKKRLGSFSNDPTTYIKEFRYLSQAYDLTWHDIYIILSSTILPDKKDRVFNAAWEHADQTHLTDNT----------MPVGADAVPIQNPVWEYQPDSQSRRTRRSHRDKMLQCLLAGLQAVSHKAVNFDKLREITQLPNENPATFLNRLTKALTQFSCLDPSSPAGATVLATHFITQSAPDIRKKLKKAEEGPQTPIKDLVNLAFKVFNTQEEKAEADREVRTCQKAALQAN-------VLLVALRPAHSDRRLPSTEA--------------------------------PRPCFKCGKEGHWARSCPQPR-----PPPG-PCPACGLKGHWKSDCPSVSKHR------------------------GPSSPSTNSLSTILGLATDD
>Aardvark_type_2_oafERV-Fc_gag_consensus_1
MGNQNSKID-PT-TP--LGCLLTNLQTLLLDQDIRPKHLIFYSTTAWPQYPLDNGSRWPEHGTFDFNILTDLDNFCRCTGKWPEVPYVQAFFYLRSRPSLCSKCNTTQILLARE--NPKPHK-------------PKPLSPSETTLTISSSSFSDPPENLSPPPRPPPYSAAQPPLPQVAPSSLPLTPTAPYPPV-------------------SPTSPDTTSSST------------------SPTLSSPVSHHTRSQQ----------------------------------------------------------------------------------------PLLCPLHEVAGSE-GIVHVHAPFSLADLSQIEKRLGSFSNDPTTYIKEFQYLSQAYDLTWHDIYVILSSTLLPDEKDRVLSATQEHADQTHLTDNT----------MPVGADAVPTQNPGWEYQPDTQSGQTGRSRRDKMLQCLLAGLQAVSHKAVNFDKLQEITQLPNENPATFLNRLTEALTQFTHLDPSSLAGAMVLATHFITQSAPDIRKKLKKAEEGPQTPIRDLVNMAFKVFNTQEEKAEADREARTRQKAALQAN-------ALLAALRPAHSDRRPPSLEA--------------------------------PRPCFKCGKEGHWARSCPQPR-----SPPG-PCPACGLKGHWKSDCPSVSKHG------------------------GPSSPSTNPLSTILGLATDD
>Aardvark_type_2_oafERV-Fc_gag_consensus_2
MGNQNSKID-PT-TP--LGCLLTNLQTLLLDQDIRPKHLIFYSTTAWPQYPLDNGSRWPEHGTFDFNILTDLDNFCRCTGKWPEVPYVQAFFYLRSRPSLCSKCNTTQILLARE--NPKPHK-------------PKPLSPSETTLTISSSSFSDPPENLSPPPRPPPYSAAQPPLPQVAPSSLPLTPTAPYPPV-------------------SPTSPDTTSSST------------------SPTLSSPVSHHTRSQQ----------------------------------------------------------------------------------------PLLCPLHEVAGSE-GIVHVHAPFSLADLSQIEKRLGSFSNDPTTYIKEFQYLSQAYDLTWHDIYVILSSTLLPDEKDRVLSATQEHADQTHLTDNT----------MPVGADAVPTQNPGWEYQPDTQSGQTGRSRRDKMLQCLLAGLQAVSHKAVNFDKLQEITQLPNENPATFLNRLTEALTQFTHLDPSSLAGAMVLATHFITQSAPDIRKKLKKAEEGPQTPIRDLVNMAFKVFNTQEEKAEADREARTRQKAALQAN-------ALLAALRPAHSDRRPPSMVA--------------------------------PRPCFKCGKEGHWARSCPQPR-----SPPG-PCPACGLKGHWKSDCPSVSKHG------------------------GPSSPSTNPLSTILGLATDD
>Aardvark_type_2_oafERV-Fc_gag_consensus_3
MGNQNSKID-PT-TP--LGCLLTNLQTLLLDQDIRPKHLIFYSTTAWPQYPLDNGSRWPEHGTFDFNILTDLDNFCRCTGKWPEVPYVQAFFYLRSRPSLCSKCNTTQILLARE--NPKPHK-------------PKPLSPSETTLTISSSSFSDPPENLSPPPRPPPYSAAQPPLPQVAPSSLPLTPTAPYPPV-------------------SPTSPDTTSSST------------------SPTLSSPVSHHTRSQQ----------------------------------------------------------------------------------------PLLCPLHEVAGSE-GIVHVHAPFSLADLSQIEKRLGSFSNDPTTYIKEFQYLSQAYDLTWHDIYVILSSTLLPDEKDRVLSATQEHADQTHLTDNT----------MPVGADAVPTQNPGWEYQPDTQSGQTGRSRRDKMLQCLLAGLQAVSHKAVNFDKLQEITQLPNENPATFLNRLTEALTQFTHLDPSSLAGAMVLATHFITQSAPDIRKKLKKAEEGPQTPIRDLVNMAFKVFNTQEEKAEADREARTRQKAALQAN-------ALLAALRPAHSDRRPPSVAA--------------------------------PRPCFKCGKEGHWARSCPQPR-----SPPG-PCPACGLKGHWKSDCPSVSKHG------------------------GPSSPSTNPLSTILGLATDD
>Aardvark_oafERV-Fc_gag_consensus
MGNQNSKID-PT-TP--LGCLLANLKTLLLDQDIRPKCLIFYSTTAWPQYTLDNGSRWPEHGTFDFNILTDLDNFCRRTGKWPEVPYVQAFFCLRSRPSLCKKCNTTQILLARE--NPKPRK-------------PTPLSPSETNPTVSSSSFSDPLESLSPPPRPPPYAAAQPPLPQVAPSSLPLTPTAPYPPI-------------------SPTSPDTTSSST------------------SPTLPSPVSHHTRSQQ-----------------------------------------------------------------------------------------LLCPLREVAGSE-GIVHVHAPFSLADLSQIEKRLGSFSNDPTTYIKEFRYLSQTYDLTWHDIYVILSSTLLPDEKDRVLSAAREHADQTHLTDNS----------MPVGADAVPAQNPGWEYQPDTQSGRTGRARRDKMLQCLLAGLQAVSHKAVNFNKLREITQLPDENPATFLNRLTEALTQFTRLDPSSPAGATVLATHFITQSAPDIRKKLKKAEEGPQTPIRDLVNMAFKVFNTREEKAEADREARTRQKAALQAN-------ALLAALRPAHSDRRPPSLAA--------------------------------PRSCFKCGKEGHWARSCPQPR-----PPPG-PCPACGLKGHWKSDCPSVSKHG------------------------GPSSPSTNPLSTILGLATDD
>Rabbit_ocuERV-Fc_gag_consensus
MGSGQSRGW-DSKCP--LACLLKNLKQLGLAQDLRRKCLIFYSTQAWPNYVLDNGSKWPPEGTFDPNVLTDLENFCRRERKWSEVSYVQAFWDLHSRPILLSSCSTAQVLLARTTASPPKDTS---SVLLPNSPPSTFSDPPEFLGTPQLARNLPPPYAHSSAPPPCSAPPSASPPPSSVPPAASP--PCSVLPP-------------------ETGPSSNPTFTITCDEPLSPLPMTGTQVISLSPVSVRTWSHDQKPR-----------------------------------------------------------------------------------------HLLPLREVAGAE-GIVRVHVPFTLQDLAQIEERLGSFSENSTRFIKEFRYLSQTYDLTWKDLDIILSSSLTSEEWVQVQQAARDEADKARLTDPT----------LPPGAQAVPEVEPGWGYQE----GQAGRQNMANMIRYLLAGMHTVSHKVVNFDRLREVTQDLGENPALFLNRLTEALTKFTKLDPHSPSGAAILASHFISQSAPDIRKKLKRVEDGPETPIRDLVKIAFKVYNTREEAAEQAQQARMQKKVTLQTQ-------ALVAALQLAEGRGVKG-----------------------------NQP----PGACFKCGREGHWAQACPNPH-----TPTW-PCPTCGQPGHWKSDCSRGGPT--PAPLC------------------GSPTPQEDSMLQLLGM-AED
>Pika_oprERV-Fc_gag_consensus
MGNTQSQAY-DPQTP--LGCLLANFKNLGLGQDLRRKRLVLFSTVAWPQYLLDNDSKWPAEGTFDFNILTELDNFCRRNGKWSEMPYVEAFWDLRSCPSLCSSCSVSQVLLAKA--KPSHTSVDSLDSVPDHTFSEPPELLGLSPALPPPPPPPSPSTPPPYVNSNATIFTPTSVSSPSAPSSDPTPPPSLYPQVLPLEKKSYLHSSLVPSSNPFLSTSLPTVPPRSTAIFDFPASAKSRTRGLTCPSSSHCSHLSSHSPSCSCPHDTPPSPVSSHTGSQTSLPQTATSQA----------------------------------------------------------HLCPLREVAGAE-GIVRVHVPFSIQDLSQIEKRLGSYSANSEIYIKEFRYLSQAYDLTWQDIHVILTSSLTSEEWTRILQAARDHADQQCLTDQT----------LLPGAQAVPDVPPDWEYQD----GQQGCHNVARMVQHLLAGMQAVSNKVVNFDKLREVTQDSDENPALFLNRLTEALIKYTKLDPESPSGATVLATHFISQSAPDIQKKLKRAEEGPQTPIQELVKMAFKVYNTHEETAEQARQARLQKKVTLQSQ-------ALVAALRPATPRGA-------------------------------QAP----PGACFKCGQEGHWSQQCPNPG---PRKPTK-PCPCCRQMGHWKSDCPMWGSGDPPPQNAAPSP--------------GAVLPTLP-TPELLGL-AED
>Tarsier_tsyERV-Fc_gag_consensus
MGSQPSKTE-AQ-TP--LRCLISNLATLGLSEDIRKWKLIFLSSRAWPQYPLDNQSRWPPEGTFDFGLLTDLSNYCHRTGKWSEVPYIQAFWALRSHPDLCVRCSSAQVLLAK---SPDRGYQPLPASESSFTDPPEDLGLPPPAPTPPSPPLPSASSQMSALSQPPPYPTSCAQTSSTQAPPVSA--PALPPVP-------------------PLLYPALPPSPPSLIPLSSAPVVPGSVGSPPPSTSVPTATEAPPPSSGPVDVTPDSSVSGSAPATHKLYPPLPSSLPSCPPSTSFPTLTPLPSYNPTPPSKWTSPPVTRSQA----------------------QLLAPLWEVAGAE-GLVRVHVPFSLGDLSQIEKRLGSYSANPTAYTKEFRYLTQAYELTWHDLHVILTSTLTPEERDRVTSAARDYADQVHNSDHS----------LPVGAMAVPAEDPQWNYQD----GAIGRTRRDQMVRCLIAGMEKAAQKVVNYDKLREITQEPNENPASFLNRLTEALTLHTHLDPSSPPGSTVLATHFITQSAPDIRRKLKKAEEGPQTPLRDLVNMAFKVYNAREEEAEAVRAQRLKQKVALQTQ-------ALVAALRPAQQGPQSPHPRKQSET---------------------RTP----PGACFRCGQEGHWAKQCPNPR-----PPTR-PCLVCRQKGHWKFECPLGENHPPVTEFR------------------GGPAPPMGPSPELLGL-LDD
>Kangaroo_rat_dorERV-Fc_gag_consensus_1
MGNQNSKPD-PH-TP--LGCLLANLKPLGLRPDLRPRKLIFLCNWEWPMYQLDNQSRWPENGTFNFNILTDLRNFCERTVKWAEIPYVQGFFYLRSRPSLCLSCPPSQILLMQQ--DPSKSS----------------PPLSSSPDPLDSQLSFPPVARPPPYVPSDPTVGPVPGPQTPAPTPAPN--PDPQPPA-------------------PVPTPAPALDL-------------------PSPVAGHTRAQTKPPE-----------------------------------------------------------------------------------------HLLPLHEVAGAE-GLVRVHVPFSLGDLSQIEARLGSFSNDPSTFIREFRYLTQVYDLTWHDLHVILSSALTMEERERVYQAAQAHGDEIHLTDTT----------MPVGTEAVPRQDPHWQYQIDTAEGRDGRLRRDKMIQCLLAGLQAASHKVINFDKLREITQLWDENPAAFLARLTEALTKYTRLDPTSPAGASFLASHFISQSAPDIKKKLKKAEDGPQTPICDLVNMAFKVFHAREEQEKADREARSHQKVAYQAQ-------ALVAALRPSTMHGSGEK----------------------------HQP----PGPCFKCGQEGHWARQCPKPH-----PPQK-PCPLCNQKGHWKTDCPSAPSHG------------------------GTVLPSPDLLPSVLGLAAED
>Kangaroo_rat_dorERV-Fc_gag_consensus_2
MGNQNSKPD-PH-TP--LGCLLANLKPLGLRPDLRPRKLIFLCNWEWPMYQLDNQSRWPENGTFNFNILTDLRNFCERTVKWAEIPYVQGFFYLRSRPSLCLSCPPSQILLMQQ--DPSKSS----------------PPLSSSPDPLDSQLSFPPVARPPPYVPSDPTVGPVPGPQTPAPTPAPN--PDPQPPA-------------------PVPTPAPALDL-------------------PSPVAGHTRAQTKPPE-----------------------------------------------------------------------------------------HLLPLHEVAGAE-GLVRVHVPFSLGDLSQIEARLGSFSNDPSTFIREFRYLTQVYDLTWHDLHVILSSALTMEERERVYQAAQAHGDEIHLTDTT----------MPVGTEAVPRQDPHWQYQIDTAEGRDGRLRRDKMIQCLLAGLQAASHKVINFDKLREITQLWDENPAAFLARLTEALTKYTRLDPTSPAGASFLASHFISQSAPDIKKKLKKAEDGPQTPICDLVNMAFKVFHAREEQEKADREARSHQKVAYQAQ-------ALVAALRPSTMHGSGEK----------------------------HQP----PGPCFKCGQEGHWARQCPKPH-----PPQT-PCPLCNQKGHWKTDCPSAPSHG------------------------GTVLPSPDLLPSVLGLAAED
>Grey_mouse_lemur_gmlERV-Fc_gag_consensus_1
MGSQPSKIK-SN-TP--LGCLLANLAALGLKSDIRPKRLIFYCNTAWPMYKLDNGSQWPKNGTFNFKILQDLDNFCHQNGKWWEIPYVQAFFYLRSRPSLCQTCDPSQILLALS--PPPSLA--------------------------SSTSQPKDPLETSSAFSDPPDSLTSPPAQPPPYLGPPP--PPSAPPS-------------------SATACAGSLPTS------------------PVSHHTRSHAGPSGQT-----------------------------------------------------------------------------------------LLCPLREVASAE-GVVHVHVPFSLSDLSQIEKRLGSFSNDPTAYTKEFRYLTQAYDLTWHDIFVILASTLTTDEKERVWAAAQGHADQVHLTDRT----------MPVGAEAVPRSEPGWEYQPDTPAGRDGRTRRDRMLQCVLAGLQAAAHRAVNYDKLREITQKPDENPAAFLSRLTDALIQYTRLDPTSPAGATVLATHFITQSSSDIRRKLKKAEEGPQTPIRDLVNMAFKIFNSRDEQAEAQREARAHQKAHLQAQ-------ALVAALRPVGPEKPSTSSKATS-----------------------RTP----PGTCFKCGKEGHWANRCPQPR-----QPNK-PCPACGQEGHWKSDCPLGQRSR------------------------GSVLPPPDLPLTVLGLAAED
>Grey_mouse_lemur_gmlERV-Fc_gag_consensus_2
MGSQPSKIK-SN-TP--LGCLLANLAALGLKSDIRPKRLIFYCNTAWPMYKLDNGSQWPKNGTFNFKILQDLDNFCHQNGKWWEIPYVQAFFYLRSRPSLCQTCDPSQILLALS--PPPSLA--------------------------SSTSQPKDPLETSSTFSDPPDSLTSPPAQPPPYLGPPP--PPSAPPS-------------------SATACAGSLPTS------------------PVSHHTRSHAGPSGQT-----------------------------------------------------------------------------------------LLCPLREVASAE-GVVHVHVPFSLSDLSQIEKRLGSFSNDPTAYTKEFRYLTQAYDLTWHDIFVILASTLTTDEKERVWAAAQGHADQVHLTDRT----------MPVGAEAVPRSEPGWEYQPDTPAGRDGRTRRDRMLQCVLAGLQAAAHRAVNYDKLREITQKPDENPAAFLSRLTDALIQYTRLDPTSPAGATVLATHFITQSSSDIRRKLKKAEEGPQTPIRDLVNMAFKIFNSRDEQAEAQREARAHQKAHLQAQ-------ALVAALRPVGPGKPSTSSKATS-----------------------RTP----PGTCFKCGKEGHWANRCPQPR-----QPNK-PCPACGQEGHWKSDCPLGQRSR------------------------GSVLPPPDLPLTVLGLAAED
>Hyrax_pcaERV-Fc_gag_consensus_1
MGNQNSKPD-LS-TP--LGCLLHNLQALGLAQDLRPKRLIFYCTTAWPQYPLDNGSKWPEQGTFDYGVLIDLNNFCRRTGKWPEVPYVQAFLYLRSRPSLLSTCNTTQILLARE--TPTQAN----------------KGTDQMEPNPPPELTSSFSDSPESLSPPPQRPPPYPEPTHPTAPPLSP--PPTSPDT-------------------TIPSPPLPSPVS------------------SHTRSQQQSQPTQSQP-----------------------------------------------------------------------------------------LLCPLREVAGTE-GVVRVHVPFSLTDISQIEKRLGSFSNDPTNYIKEFRYLTQAYDLTWHDLWVLLSSTLNADERERVLRAAREHAEQVHLTDST----------MPVGLEAVPGQDPGWDYQTDTQSGHSGRTRRDKMVQCILAGLQNISHKAVNFNKLREITQHADENPAAFLNRLTEALTQYTRLDPTSPAGATVLATHFITQSAPDIRKKLKKAEDGPQTPIRDLVNMAFKVFNTREEQAEAEKETQTRQKAHLQAQ-------ALVAALRPANETKKNTPS---------------------------HTP----PGACFKCGKEGHWAKLCPQPR-----PPTT-PCPACGQRGHWKSDCPSMKSHG------------------------GPSSPSPDLPLAVLGLAAED
>Hyrax_pcaERV-Fc_gag_consensus_2
MGNQNSKPD-LS-TP--LGCLLHNLQALGLAQDLRPKRLIFYCTTAWPQYPLDNGSKWPEQGTFDYGVLIDLNNFCRRTGKWPEVPYVQAFLYLRSRPSLLSTCNTTQILLARE--TPTQAN----------------KGTDQMEPNPPPELTSSFSDSPESLSPPPQRPPPYPEPTHPTAPPLSP--PPTSPDT-------------------TIPSPPLPSPVS------------------SHTRSQQQSQPTQSQP-----------------------------------------------------------------------------------------LLCPLREVAGTE-GVVRVHVPFSLTDISQIEKRLGSFSNDPTNYIKEFRYLTQAYDLTWHDLWVLLSSTLNADERERVLRAAREHAEQVHLTDST----------MPVGLEAVPGQDPGWDYQTDTQSGRSGRTRRDKMVQCVLAGLQAISHKAVNFNKLREITQHADENPAAFLNRLTEALTQYTRLDPTSPAGATVLATHFITQSAPDIRKKLKKAEDGPQTPIRDLVNMAFKVFNTREEQAEAEKETQTRQKAHLQAQ-------ALVAALRPANETKKNTPS---------------------------HTP----PGACFKCGKEGHWAKLCPQPR-----PPTT-PCPACGQRGHWKSDCPSMKSHG------------------------GPSSPSPDLPLAVLGLAAED
>Little_brown_bat_mluERV-Fc_gag_consensus
MGNQNSKPD-PS-TP--LGCLLANLAKLGLSQDLRPKRLIYFCNMAWPQYELDNGSRWPENGTFDFNILTDLSNFCRRTGKWLEVPYAQAFLYLRSRPSLCSSCSTAQVLLARE--KPTLPT-----------DTPPLSALSEPPENLSSPPTRPPPYPGPFPKAPSPSLSAPSPPPSLPDLPPAT--PSPLPADLSSSTHSQDTAVAAAAGAGSSSHQATPPPPP------------------PPASPVSKHTHSQAPP-----------------------------------------------------------------------------------------LLCPLREVAASE-GVVRVHVPFSLSDLSQIEKRLGSFSANPTVFIKEFRYLSQAYDLTWHDIHVILSSTLTSDERERVLGAAMDHADQVHLTDAN----------MPVGAQAVPRQEPGWEYQLGTPKGQNGRRRRDQMLQCLMAGLQAVSHKVVNYDKLREITQGPDENPAVFLNRLTEALTLYTHLDPGSPAGATVLATHFISQSAPDIRKKLKKAEDGPQTPVRDLVNMAFKVFNAREEQAESDREACLRQKVDLQTQ-------ALVVALWPTAAAHGPKGAVRGGGATKG------------------RTP----PGECFKCGNEGHWAKQCPRPR-----APTK-PCPACGQSGHWKSDCPWKSGGPSAPQRG------------------GAALPGHDPPLAMLGL-AED
>Tree_shrew_tbeERV-Fc_gag_consensus
MGNTESVTE-PK-MP--LGCLLHNLTKLGLAQDLRHKRLIFYSTVAWPQYALDNGSKWPPEGTFDYNTLTDLDNYCRRVGKWSEVPYVQAFWDLHSCPSLCTSCTTAQVLLTTR--TPQSKT--------KPLLEADLSPIDEPPKTLTSPPSWPPPQSPPPYPGPTSAPPVPAHPTTPPPSPPAP--PPPPCPS-------------------LPSPPHPSPVSSH-----------------TRSHSHPSPTPSPSSN-----------------------------------------------------------------------------------------LLCPLREVAGME-GIVRVHVPFSLQDLSQIERRLGSFSANPMAFIKEFHYLTQAYNLTWHDLYVILSSTLTADERERVQAAAREHADQAHLVDLT----------LPVGQVAVPITDPQWDYQV----GNSGPKNRDYMIQCLLAGMQAVSNKTVNFDKLQEITQGADENPAVFLNCLTEALTLYTRLDSTSPAGATVLASHFITQSVPDIRKKLKRAEDGPQTPVRDLVKMAFKVYNAQEEAAEAERQARLHHKVALQTQ-------ALVAALRPAAPQGHKNGASSSK-----------------------SIP----PGPCFKCGNTGHWAQQCPCPQ-----LPTK-PCPKCKQPGHWGSDCPMADSS--LVPPR------------------GGQVSQVVPSWELLGL-AAD
>13-lined_ground_squirrel_strERV-Fc_Class_1_gag_consensus
MGNTESTLD-PK-TP--LGCLYMNFSKLGLSQDLRCKWLLFYSTVAWPQYTLDNGSKWPPEGTFDFKILTDLDNFCQRMEKWLEVPYVQAFWDLRSRPSFCSTCSTFQVLLAKE--TPPSKS-----------------------------PSAPDPDPSPLTEPPETLSSPPSRPSYPDPPPYPE--LAPPELD-------------------HPPSPVSS----------------------PVSAHTRSHQMTQDPE-----------------------------------------------------------------------------------------LLCPLREVAGSE-GIVRVHVPFSLQDLSQIEKRLGSFSADPTTYIKEFKYLSQAYDLTWHDVHVILTSTLTPDECTRVQVAARDHADQVHLTDNT----------MPTGAAVVPNTNPDWDYQN----GEQGRRRCVQMIQCLLAGMQAVSNKVVNFNKLTEVTQGPDENPAMFLNRLTEALALYTRLDPESPSGATILATHFITQSAPNIRKKLKRAEDGPQTPIRDLVKMAFKVYNACEETAELSRQAHLQKKVALQTQ-------ALVAALRPAQAPARAPRGPQK------------------------SAP----PGACFKCRQEGHWARQCPNPQ-----PPSW-LCPSCKQLGHWKSDCPLAGPS--LVPQH------------------GGMARQAVPSLELLGL-ADD
>Dolphin_ttrERV-Fc_gag_consensus
MGTSESKPD-PK-TP--LGCLLANFTALGFSQDLRRRRLIFYSTVAWPQYPLDNQSKWPPEGTFDFNILRDLDNYCRRTGKWSEVPYVQAFWYLRSRPSLCVDCSTSQILLAKQ-TSPTSKP---------------LISFDDDPSPLADPPESLASPPSRAPLQPPPYPEAVPPPPEPAPAPPTA--PPPPSTV-------------------SPPTPLASP---------------------ISAHTRSHHHDSQDPN-----------------------------------------------------------------------------------------LLCPLREVAGAE-GLVRVHVPFSLQDLSQIEKRLGSFSADSSHYIKEFRYLSQAYDLTWHDIFVILASTLTPDERERIQTAARNHADQVHLTDNS----------MPVGATAVPGTDPGWSYQD----GQDGRRKCDLMIQCLLAGMQAASHKIVNFEKLKEITQEPNETPAVYLNRLTEALTLYTRLDPDSPAGAAALATHFITQSAPDIRKKLKRAEDGPQTPIRDLVKMAFKVYNAREDLAESSRQARMHQKVALQTQ-------ALVAALRPAISHGQHPRDPPK------------------------ATP----PGACFKCGKEGHWARQCPNPR-----PPSK-PCPGCGLTGHWKSDCPTTGPP--SAPPR------------------GGRTDPTALPLELLGL-ADD
>Rhesus_owmERV-Fc2_gag_consensus
MGTSQSKIP-RN-TP--LGCLLQNLEALHLAQDLKRKRLIFLSTVAWPQYKLDNQSQWPPEGTLDYNILLDLSNFCQRLGKWSEIIYVQGFWDLRSRPDLCAQCSMAQVLLVKT--QPSAPT-------------PQAEEDSTSISDEADGGAPPSQPTNPPPYAPPTAPPSATPLTSPISAHTRSKTAVAAPTS-------------------QPSTSQPAPTPSTSQP--------------VSTYPTGQSVSTSPVS-----------------------------------------------------------------------------------------LLAPLREVAGAE-GLVRVHVPFSLADLSKIEKRLGDFSANPTLYSKEFRYLCQAYDLTWHDLQVILSSSLNPEERECILAAARQHADQWHLTDAT----------VPLGEMAVPSIEPDWDYQP----QQPGRHRRDIMVQCLLAGMQAASNKVVNFDKLKEIIQHSDENPASFLNRLTEALAQFTRLDPTSPAGAAVLASYFISQSASDIRKKLKKVEDGPQTPIQDLVKLAFKVFNSREEAAEAAELDKEKRRAVLQAQ-------ALVAALQPALPTLPAGKTQGKSPKGACFRCRDPKHWADKCPQAKGSLP----SNPCFKCGTTGHWASKCPNPR-----SPTT-PCPVCHQEGHWKSDCPAVRTG--PAPQR------------------GASPQRSEGSFQLLHL-DDD
>Cat_fcaERV-Fc_gag_consensus
MGSNESKPP-RSLTP--LQCLLKNFRLLGLQGELRRNRLIRLCTVVWPQYKLDNDSQWPPEGSLQYQILTDLDNFCHRLGKWGEIPYVMAFWDLRSRPNLCSSCPSACVLLARP--QPPDDP------------------------------------TSPTSPISDPLEDLATPPTGPRPPPYSQ--PPAVPPS-------------------PPI---------------------------SSRTRAQAPPSEQTPA-----------------------------------------------------------------------------------------AILPLREVAGPE-GLVRVHVPFSLQDLSAIEKRLGSFSADPTQYIKEFQYLAQAYSLTWHDIHVILTSTLTPEERERIQAAAREHADQTHMTDPT----------MPVGADAVPAADPNWNYQH----AGNGHRRRDQMIQCLLAGMRATSNKSVNFNKLQEIIQDPHENPAAFLSRLTEALTQYTRLDPTTPAGATVLATYFISQSAPDIQKKLKKAEDGPQTPMADLVKMAFKVFNGREEAQEQRRQARLQQKVQLQTQ-------ALVAALRPATIKPSGP-----------------------------RPP----PGPCFKCGQEGHWSRQCPHPK-----KPTS-PCPLCQQMGHWKSDCPNPRDDRLATPPR------------------GEASPGLDSAFQLLEMEDDD
>Ferret_mfuERV-Fc1_gag_consensus
MGTSQSKFD-PK-TPGGVLGLLANLKTLELDQDLRKRR---YCTVAWPQYRLDNQSQWPPEGTFNYQIFMDLNNLGRHQGRWAKVPYVQAFWTLRSRPSLCSHCSTSQVLLARS--PPPTLPPTAPKDSDLSSLSPLSEPPESFTHPLTRGPLVPPPPPYHDPLPQGPLSSGFLNQHPRLPLLLPLPTPIRTPDKFIRSNGKLQSKFTEGQIGSCYLLKSASKEMTRTDGYLCVRVLMGNS*GSFQSLW*PLTEWDKI?ERWSLELGLRF*NLLVNIFCA*LNSVVTAAGLLFELDPFIKNGRGD*SPPISQGYPKGRVSNLFESEECLTA*MCLYGSTRTRARKPSPELVCPLREVAGVE-GVVRVHAPFSLQDLSQIEKRLGSFSASSDNYIKEFQYLAQAYDLTWHDLHVVQTTTLTTEERERIQAAAREHADQV?LTDAA----------MPVGARVVPAVEPGWDYQD----GQDGHWRRDRMVQCLIAGMRAASNKAVNYDKIREIVQAPDKTPAMFLNQLTEALTQYTRLDPASPAGATVLATHFISQSAPDIRRKLKKAEEGPQTPISDLVKMAFKVFNSREEAAELKRQARLQQKVQLQTQ-------ALVAALRPAGSGSQQRGATN-------------------------RTP----PGACFKCGAEGHWARQCPNPK-----PPTR-PCPQCHLMGHWKSDCPNLGVS--SAPQR------------------GGPPETVSPAFQLLGL-EDD
>Dog_CfERV-F1(a)_gag_consensus
MGTSQSKFD-SK-TP--LGCLLANLRTLELDQDLRRRRLIHYCTVAWPQYRLNNQSQWPPEGTFDYQILTDLDNLCRRQGKWSEVPYVQAFWTLRSRPELCSSCSTSQVLLARS--PPPTLP----HSTSRDSNLAPPSPLAEPPEDLSRPPVRAPHLSPPPYQPAPQQPVSPTPSSISETPGPGP--ASSIPSP-------------------TVPLLPAPEPQPPSSPLP------------SPPISARTRSKNSSPD-----------------------------------------------------------------------------------------LVCPLREVAGAE-GVVRVHAPFSLQDLSQIEKRLGSFSANPDNYIKEFQYLAQAYDLTWHDLHVIQTTTLTTEERERIQAAARGHADQVHLTDAT----------MPVGAQAVPAVEPGWDYQD----GQDGRRRRDHMVRCLIAGMRAASNKAVNYDKIREIIQAPDENPAIFLNRLTEALIQYTRLDPACPAGATVLATHFISQSAPDIRKKLKKVEEGPQTPISDLVRMAFKVFNSREEAAELKRQARLQQKVQLQTQ-------ALVAALRPAGSRSQQRGGTT-------------------------RTP----PGACFKCGAEGHWARQCPNPR-----APTR-PCPLCHLMGHWKSDCPSLRES--SAPQR------------------GGRPETVSPAFQLLGL-EDD
>Dog_CfERV-Fc2_gag_consensus
MGTAQSKFD-PE-TP--LGCLLANFETLGFSQDLRKRRLIHYCTVAWPQYRLDNQSQWPPEGTFDYQILTDLDNLCRRQGKWTEVPYVQAFWDLRSRPSLCSQCSTTQVLLARA-PLPPSLP-----------------PIPSAPKAPESFPPSPPSESPETLACPPTKGTPALPPPYPEPPAPSPSPPASQPHT-------------------SLPISDPQPSPPTSP---------------PISTRTRSHKVSSSPD-----------------------------------------------------------------------------------------LACPLREVAGAE-GVVRVHAPFSLQDLSQIEKRLGSYSANPGNYIKEFQYLAQAYDLTWHDLHVVQTTTLTPEERERIQAAAREHADQGHLTDAA----------VPVGAQAVPAVDPGRDYQA----GQEGRRRRDRMVHCLIAGTRAASNKAVNYDKLREVVQNPDENPAVFLNRLTEALTQYTRLDPASPAGATVLATHFISQSSPDIRKKLKKAEEGPQTPIPDLVKMAFKVFNTREEAAELKRQARLQQKVQLQTQ-------ALVAALRPAGSGSPQKGGTN-------------------------RTP----PGACFKCGTEGHWARQCPNPK-----EPTR-PCPQCRMMGHWKSDCPGLGGS--SAPPR------------------GGNPEPVSPAFQLLGL-DDD
>Ferret_mfuERV-Fc2_gag_consensus
MGTSQSKFD-SK-TP--LGCLLANLKTLELDQDLRKRRLIHYCTVAWPQYRLDNQSQWPPEGTFDYQILMDLDNLCRHQGRWAEVPYVQAFWTLRSRPSLCSHCSTSQVLLARS--PPPTLP----PTAPKDPDLSSLSPLSEPPESFTHPPTRGPPVPPPPPPYRDPLPQGPSLPTPPNPPAPTT--PISVPST-------------------PTPVSSPQPPKPEFAPDAAPPEPPLTSPPASPPISTRTRARKPSPD-----------------------------------------------------------------------------------------LVCPLREVAGVE-GVVRVHAPFSLQDLSQIEKRLGSFSANPDNYIKEFQYLAQAYDLTWHDLHVVQTTTLTTEERERIQAAAREHADQVHLTDAA----------MPVGAQAVPAVEPGWDYQD----GQDGRRRRDRMVQCLIAGMRAASNKAVNYDKIREIVQAPDENPAMFLNRLTEALTQYTRLDPASPAGATVLATHFISQSAPDIRRKLKKAEEGPQTPISDLVKMAFKVFNSREEAAELKRQARLQQKVQLQTQ-------ALVAALRPAGSGSQQRGATN-------------------------RTP----PGACFKCGAEGHWARQCPNPK-----PPTR-PCPQCHLMGHWKSDCPNLGVS--SAPQR------------------GGAPETVSPAFQLLGL-EDD
>Giant_Panda_ameERV-Fc_gag_consensus
MGTSQSKFD-PK-TP--LGCLLANLRTLKLDQDLRRWRLIHYCTVAWPQYQLDNQSQWPPEGTFDYQVLMDLDNLCRRQGKWSEVPYVQAFWALRSQPSLCSRCSTSQVLLARS--PPPTLP----PTAPKDPDPPSLSPLSEPPENLSGPPVRTPLVPPPPPYHPVPQPPVLPNPPQTPEPSL----APATPTA-------------------PEVLPLGTTTEPPSPPDSLP----------SPPISARTRSRNPSPD-----------------------------------------------------------------------------------------LVCPLREVAGAE-GVVRVHAPFSLQDLSQIEKRLGSFSANPDNFIKEFQYLAQAYDLTWHDLHVVQTTTLTTEERERIQAAAREHADQVHLTDAT----------MPVGAQAVPAVEPGWHYQN----GQDGRRRRDRMIQCLIAGMRAASNKAVNYDKIREIIQTPDENPAVFLNRLTEALTQFTRLDPASPAGATVLATHFISQSAPDIRKKLKKAEEGPQTPISDLVKMAFKVFNSREEAAELKRQARLQQKVQLQTQ-------ALVAALRPAGSGSQQRGAAS-------------------------RTP----PGACFKCGAEGHWARQCPNPK-----APTR-PCPQCHMMGHWKSDCPNLGES--SAPLR------------------GGNPEMVSPAFQLLGL-EDD
>Human_HERV-Fc2_gag_consensus
MGSTQSKIV-QN-TP--LGCLLRNLPTLQLDQDLKRKRLIFFCTVAWPQYTLDNQSRWPPEGTLNFNILNDLTNFCQKQGKWSEIKYVQGFWDLHSPPDLCAPCSLVQVLLAKT--SPKTSP---------DPDKDDLSPLSDPIDNLSSPPLQTAAHALPPPYASPPPSAPPSGHAPPTSSRVPP--SPITPPP-------------------PPPPSSPPPPPLPSP---------------APPKSPVAAHTQARPA-----------------------------------------------------------------------------------------LLAPLREVAGAE-GIVRVHVPFSLVDLSKIERHLGSFSTNPTLFTKEFHYLCQVYDLTWHDIHIILTSTLSPEERERILIAARQHANQLHLTDPN----------VPVGTQAVPSTDPEWDYQV----GQAGRRRRDIMVQCLLAGMQVASNKSVNFDKLKEIVQYPDENPAVFLNRLTDALVHYTRLDPASPAGATILATYFISQSATDIRKKLKKAEEGLQTPIQDLVKLAFKVFNSREEAAEVQQQARLKQKVQLQTQ-------ALAAAVQPAFPKSPGKKGRGTISRAPSGACFKCGNSGHWASRCPSQQQPSCLPYNCFKCGNPGHWAKQCPNPK-----PPMR-PCPNCRQMGHWRSDCPGLRAA--AVSPH------------------GDPSPDGEGTFQLLQL-DDD
>Human_HERV-Fc1_gag
MGGAQSKID-PK-TP--LGCLLANFEALGLSMDLKRKRLIFFCLVAWPQYKLDNQSRWPPEGTFDFQILQDLDNLCRRQGKWSEVPYVQAFWDLRSRPDLCAKCSLGQVLLAKA--SPSNKE----------------------------------PDSSPLSEPPEALALPPLPAALPPPYPGSSGPTPTAPPL-------------------PPTPPSSPANPPASA---------------LPPPSPVSAHTRSKTD-----------------------------------------------------------------------------------------LLCLLREVAGAE-GVVRVHVPFSLTDLSKIEKRPGSFSANPTLYIKQFRYLCQAYDLTWRDLHIILTSTLSPEERERVQAVARQHADQIHLTDPA----------MPVGTLAVPAAEPDWDYQA----GQTGRRRRDQMVQCLLASMQAASNKTVNFDKLREIIQGSDENPAVFLNCLTEALIQYTRLDPTSPAGATVLATHVISQSAGDIRKKLKKVEEGPQTPIQDLVKMAFRVYNSREETAEAQRQARLKQKVQFQTQ-------ALVAAPRLAGSGSQPKGGSGH------------------------RAP----PGACFKCGNEGHWAWQCPYPK-----EPTR-PCPNCHQMGHWKSECPSVGAS--TVPLR------------------CENSETTGGAFQLLSM-DDD
>Rhesus_owmERV-Fc1_gag_consensus_1
MGTTQSKPD-RK-SP--LGCLLANFQTLSLSQDLKRKRLIFFCTVAWPQYKLDNQSQWPAEGTLDFNILTDLTNFCKRLGKWSEIPYVQAFWDLRSRPDLCAQCSLAQVLLAKS--LPSSKE----------------------RDDSSSFSEPPDTLSRPPLRSPAQPPPYPDPPLSPSSSAP----PLPSTPP-------------------VPSPNLTDSVSPTST---------------SSPSSPVSAHTRSRTD-----------------------------------------------------------------------------------------LLCPLREVAGAE-GVVRVHVPFSLADLSKIEERAGSFSANPTRYIKEFRYLCQAYDLTWHDLHVVMTSTLSPEERERILAAARQHADQVHLTDPA----------MPVGTEAVPSAEPDWDYQV----GQAGRRRRDMMVQCLLAGMQAASNKSVNFNKLKEVVQGSDENPAVFLNRLTEALIQYTRLDPASPAGGTVLASYFISQSAPDIQKKLKKVEDGPQTPIQDLVKLAFKVYNSREEAAEAQRQARLKQKVQLQTQ-------ALVAALRPAGSRSSQKGGTT-------------------------RAP----PGACFKCGNDGHWARQCPNPK-----EPTR-PCPNCRQMGHWKSDCPNLRTV--AAPPR------------------DDPPPGIGGAFQLLDT-DED
>Rhesus_owmERV-Fc1_gag_consensus_2
MGTTQSKPD-RK-SP--LGCLLANFQTLSLSQDLKRKRLIFFCTVAWPQYKLDNQSQWPAEGTLDFNILTDLTNFCKRLGKWSEIPYVQAFWDLRSRPDLCAQCSLAQVLLAKS--LPSSKE----------------------RDDSSSFSEPPDTLSRPPLRSPAQPPPYPDPPLSPSSSAP----PLPSTPP-------------------VPSPNLTDSVSPTST---------------SSPSSPVSAHTRSRTD-----------------------------------------------------------------------------------------LLCPLREVAGAE-GVVRVHVPFSLADLSKIEERAGSFSANPTLYIKEFRYLCQAYDLTWHDLHVVMTSTLSPEERERILAAARQHADQVHLTDPA----------MPVGTEAVPSAEPDWDYQV----GQAGRRRRDMMVQCLLAGMQAASNKSVNFNKLKEVVQGSDENPAVFLNRLTEALIQYTRLDPASPAGGTVLASYFISQSAPDIQKKLKKVEDGPQTPIQDLVKLAFKVYNSREEAAEAQRQARLKQKVQLQTQ-------ALVAALRPAGSRSSQKGGTT-------------------------RAP----PGACFKCGNDGHWARQCPNPK-----EPTR-PCPNCRQMGHWKSDCPDLRTV--AAPPR------------------DDPPPGIGGAFQLLDT-DED
>Marmoset_cjaERV-Fc3-1_class_1_gag_consensus_1
MGNSESKIP-SS-TP--LGCLLRNFTKLGYSQTLRKKKLVFLSQVAWPQYKLSNQSHWPPTGTFDFNTLRDLDNFCRRTGKDNEIPYVQAFWDLRTHPDLCSSCSTYQILLAR---TPRKSSS------------------------TTSPPPYSSPEDLPEHLSPPANLSNQSPSTARSSPTPSA--PPTSEAM-------------------PRSSSTPSGPPPSEAAL-------------PLASPVAAHTRSHQPT-----------------------------------------------------------------------------------------ILAPLREVAGAE-GLVRVHVPFSLQDLSQIEKRLGSFSADPSTYIKEFQYLTQAYSLTWHDIRVICTSTLTVEEHERILAAARNQADKDHAIDNQ----------IPLGPEAIPGEDPQWDYQAN---RGSDIPKRDRMIRYLLRGMDTVSNKVVNYDKLREITQLPDENPALFLARLQEALVRYTRLDPASQNGATVLASHFISQSAPDIRKKLKKAEEGPETPIQDLVKMAFKVFNAREDAAEAARQTRMKQKAALQTQ-------ALVAALRPAGNQKPKAET---------------------------HAP----PGACFKCGKEGHWSRACPQPR-----PPTK-PCPICQLPGHWKSDCPSFPRVPVPQNRHTGVTQPAVTLGREEPVC-QEPTSEGAPFPSLLGL-LDD
>Marmoset_cjaERV-Fc3-1_class_1_gag_consensus_2
MGNSESKIP-SS-TP--LGCLLRNFTKLGYSQTLRKKKLVFLSQVAWPQYKLSNQSHWPPTGTFDFNTLRDLDNFCRRMGKDNEIPYVQAFWDLRTHPDLCSSCSTYQILLAR---TPRKSSS------------------------TTSPPPYSSPEDLPEHLSPPANLSNQSPSTARSSPTPSA--PPTSEAM-------------------PRSSSTPSGPPPSEAAL-------------PLASPVAAHTRSHQPT-----------------------------------------------------------------------------------------ILAPLREVAGAE-GLVRVHVPFSLQDLSQIEKRLGSFSADPSTYIKEFQYLTQAYSLTWHDIRVICTSTLTVEEHERILAAARNQADKDHAIDNQ----------IPLGPEVIPGEDPQWDYQAN---RGSDIPKRDRMIRYLLRGMDTVSNKVVNYDKLREITQLPDENPALFLARLQEALVRYTRLDPASQNGATVLASHFISQSAPDIRKKLKKAEEGPETPIQDLVKMAFKVFNAREDAAEAARQTRMKQKAALQTQ-------ALVAALRPAGNQKPKAET---------------------------HAP----PGACFKCGKEGHWSRACPQPR-----PPTK-PCPICQLPGHWKSDCPSFPRVPVPQNRHTGITQPAVTLGREEPVC-QEPTSEGAPFPSLLGL-LDD
>Marmoset_cjaERV-Fc3-1_class_2_gag_consensus
MGNSESKIP-SS-TP--LGCLLRNFTKLGYSQTLRKKKLVFLSQVAWPQYKLSNQSHWPPTGTFDFNTLRDLDNFCRRMGKDNEIPYVQAFWDLRTHPDLCSSCSTYQILLAR---TPHKSSS------------------------TTSPPPYSSPEDLPEHLSPPANLGNQSPSTARPSPTPSA--PPTSEAM-------------------PRSSSTPSGPPPSEAAL-------------PLASPVAAHTRSHQPT-----------------------------------------------------------------------------------------ILAPLREVAGTE-GLVRVHVPFSLQDLSQIEKRLGSFSADSSTYIKEFQYLTQAYSLTWHDIHVICTSTLTAEEHERILAAARHQADKDHAIDNQ----------IPLGPEVIPSEDPQWDYQAS---RGSDIPKRDRMIRYLLRGMDTVSNKVVNYDKLREVTQLPDENPALFLTRLQDALTCFTRLDPASQNGATVLASHFISQSAPDIWKKLKKVGDGPETPIQDLVKMAFKVFNAREDAAEAARQTRMKQKVALQTQ-------ALVAALRPAGNNKGKANT---------------------------RTP----PGACFKCGKEGHWSKACPQPR-----PPTK-PCPICQLMGHWKSDCPNSPQASVPQNSGTRGQQGNIPRSQASASAGQEPGIQESPIPKLLGF-RDD
>Squirrel_monkey_sboERV-Fc3-1_consensus
MGNTESQIP-NN-TP--LGCLLLNFSRLGYSQILKQKKLIFLSQVAWPQYQLDNQSHWPPTGTFDSNILRDLDNFCRRTGKDREVPYVQAFWDLRSHPDLCSSCSTHQVLLART--PPKVSSPPPYEPQEELPDHLSHPPPTHPNPLPPPVADPAPTPTAPPPPPPSSSSSPPTVAVPPPLSSPVAARTRSHPPT----------------------------------------------------------------------------------------------------------------------------------------------------------VLAPLREVAGAE-GLVRVHVPFSLQDLAQIERRLGSFSADPSTYIKEFQYLTQAYSLTWHDIRVICTSTLSAEEHERILAAARHIADRDHAINPNQ---------VPVGTEVLPSTDPQWIYQEG---PGSHIPARDRMLQYLLRGMDTVSNKVVNYDKLREITQRPDENPALFLGRLQDALVRFTRLDPASQNGATVLASHFISQSAPDIRKKLKKVEDGPETPIQDLVKMAFKVFNAREDAAEAARQAQMMQKVTLQTQ-------ALVAALRPAGGGKSGGSQ---------------------------RPP----PGACFKCGNEGHWASNCPQPR-----PPTK-PCPLCQLTGHWKSDCPSASKASATLGRGIGPRGATLDDPVSGQSA-RKSDSSGGFCPELLGL-LDD
>Marmoset_nwmERV-Fc3-2_gag_class_A_consensus
MGNQESHLD-PK-SP--LGCLVQNLPKLGLS--IKKKRLLFLSTVAWPQYPLDNQSKWPPEGTFNLGILTDLDNFCQRNGKWSEVPYVQAFWYLHSRPTLCSSCTTAQVLLAKE--TPSPPSAPPPSSSFSDPDPPEELSFPPTRPTNPPPYAEPQPPPAPPLPSPNLASPVSAHTRSHCAPNDETS------------------------------------------------------------------------------------------------------------------------------------------------------------------LLCPLREVTGAE-GVVRVHVPFSLSDLSAIEKRLGSFSTNPTAYTKEFRYLTQAYDLTWHDTYVILSSTLTPDERDRILTAARAHADQVHLTDNQ----------MPVGVAAVPEADPNWNYQT----GQDGRHHRDQMLQCLLVGMQSAAQKVVNYDKLREITQGPTENPAAFLDRLTNAMILHTRLDPASLPGATVLATHFISQSAADIRKKLKKAEEGPQTPIRDLVNMAFKVFNGQEEKAEATRQAHLQQKVSLQTQ-------ALVAALRPAAHQVPGGGGPSKPAKNSG------------------GIP----PGPCFKCGQEGHWAHQCPCPR-----PPTK-PCPDCKQLGHWHSDCPSRTTGPPPAPLC----------------GGQAGPQEAIPSLELLGL-LDD
>Marmoset_nwmERV-Fc3-2_gag_class_B_consensus
MGNQKSRPD-PK-SP--LGCLVQNLPKLGLS--IKKKRLLFLSTMAWPQYPLDNQSKWPPEGTLDFNVLTDLDNFCQKNGKWSEVPYVQAFWYLRSRPTLCSSCSSAQVLLAKT--PPLPSALPGSALSENPEDLSCPARFTNPPPYARPQLPPPSSPSPPQSPNMTSPVSARTRSHDPP-------------------------------------------------------------------------------------------------------------------------------------------------------------------------LLCPLHEVAGAE-GVVRVHVPFSLSDLSAIEKRLGSFSTNPTAYTKEFRYLTQAYDLTWHDTYVILSSTLTPDERDRILTAARAHADQVHLTNNQ----------MPVGAAAVPEADPNWDYQT----GQDGRRRRDQMLQCLLAGMQSAAQKVVNYDKLREITQGPDENPAAFLDRLTNAMILHTRLDPASLAGATVLATHFISQSAADIRRKLKKAEEGPQTPIRDLVNMAFKVFNGREEKAEATRQAHLQQKVGLQTR-------ALVAALRPAAHRTSGGGGPSKPSQNSS------------------KAP----PGPCFKCGQEGHWARQCPCPR-----PPPG-PCPSCKQTGHWKVDCPSRAAGSPPTPLC----------------GGQAGPQEAVPSLELLGL-LDD
>Marmoset_nwmERV-Fc3-2_gag_class_C_consensus
MGNQNSCPD-PK-SP--LGCLVQNLPKLSLS--IKKKRLLFLSSVAWPQYPLDNQSKWPPGGTLNFNILTDLDNFCQRNGKWAEVPYIQAFWHLHSHPSLCSSCSTAQVLLAKN--VPPLPSAPLPTSSSSFSDPNLPEELSIPPTRSTNPPPYADPQPPPPPPLPSSDVDSPVSAHTRSHSTPSDKNS----------------------------------------------------------------------------------------------------------------------------------------------------------------LLCPLCEVAGAE-GVVRVHVPFSLTDLSTIEKRLGSFSANPTAYIKEFRYLTQAYDLTWHDTYVILSSTLTPDEHNHILMAARAHADQVHLTNDQ----------MPVGAVAVPEADPNWDYQT----GQNGHRCRDQMLQCLLAGMQNAAQKVVNYDKLREITQGPTENPAAFLDRLTNAMVLHTRVDPDSLAGATLLVAHFISQSAPDIRKKLKKAEEGPQTPIQDLVNMAFKVFNGQEEKAEAARQAQLQQQVSLQTQ-------ALVAALRLATHQASGVRGLSKPLQKGPSEPSGPTQTAS-------KVP----PGPCFKCSQEGHWARQCPCPH-----PAPG-PCPTCKRTGHWKVDCPSRTTGSPPAPPC----------------EGQAGPKDTVPSFELLGL-LDD
>Squirrel_monkey_nwmERV-Fc3-2_gag_class_A_consensus
MGNQESRLD-PK-SP--LGCLVQNLPKLGLS--IKKKRLLFLSTVAWPQYPLDNQSKWPPEGTFNLGILTDLDNFCQKNGKWSEVPYVQAFWYLRSRPTLCSSCTTAQVLLAKE--TPSPPSAPPPSSSSFSDPDPPEELSFPPARPTNPPPYAEPQPPPAPPLPGPNLASPVSAHTRSRCAPNNETS-----------------------------------------------------------------------------------------------------------------------------------------------------------------LLCPLREVARAE-GVVRVHVPFSLSDLSAIEKRLGSFSTNPTAYTKEFRYLTQAYDLTWHDTYVILSSTLTPDERDRILTAARAHADQVHLTNNQ----------MPVGAAAVPEADPNWNYQT----GQDGRRRRDQMLQCLLAGMQSAAQKVVNYDKLREITQGPTENPAAFLDRLTNAMILHTRLDPASLAGATVLATHFISQSAADIRKKLKKAEEGPQTPIRDLVNMAFKVFNGREEKAEATRQARLQQKVSLQTQ-------ALVAALRPAAHQAPGGGGPSKPAKNSG------------------GVP----PGPCFKCGQEGHWARQCPCPR-----PPTK-PCPDCKQLGHWHSDCPSRTTGPPPAPLC----------------GGQAGPQEAIPSLELLGL-LDD
>Squirrel_monkey_nwmERV-Fc3-2_gag_class_B_consensus
MGNQKSRPD-PK-SP--LGCLVQNLPKLGLS--IKKKRLLFLSTVAWPQYPLDNQSKWPPEGTLNFKVLTDLDNFCQKNSKWSEVPYVQAFWYLRSQPALCSSCTTSQVLLAKT--PPLPSALPGSALSEDPEDLSCPAHFTNPPPYARPQLPPPSSPSPLQSPNITSPVSARTRSHDPP-------------------------------------------------------------------------------------------------------------------------------------------------------------------------LLCPLREVAGAE-GVVRVHVPFSLSDLSAIEKRLGSFSTNPTAYTKEFRYLTQAYDLTWHDTYVILSSTLTPDERDRILTAARAHADQVHLTNNQ----------MPVGAVAIPEADPNWDYQT----GQDGRRRRDQMLQCLLAGMQSAAQKVVNYDKLREITQGPDENPAAFLDRLTNAMILHTRLDPASLAGATVLATHFISQSAADIRRKLKKAEEGPQTPIRDLVNMAFKVFNGREEQAEATRQARLQQKVGLQTR-------ALVAALRPAVHQTSGGGGPSKPSQNSS------------------KAP----PGPCFRCGQEGHWARQCPCPR-----PPPG-PCPSCKQTGHWKVDCPSRAAGSPPTPLC----------------GGQAGPQEAVPSLELLGL-LDD
>Squirrel_monkey_nwmERV-Fc3-2_gag_class_C_consensus
MGNQKSRPD-PK-SP--LGCLVQNLPKLGLS--IKKKKLLFLSTVAWPQYPLDNQSKWPPEGTLNFNVLTDLDNFCQRNGKWAEVPYIQAFWHLHSHPNLCSSCNTAQVLLAKN--TPTLPSAPSPTSSSSFSDPNLPEELSLPPTRPTNPPPYTDPQPPPAPPLPSSNMASPVSAHTRSRSAPSDKNS----------------------------------------------------------------------------------------------------------------------------------------------------------------LLCPLREVAGAE-GVVRVHVPFSLSDLSTIEKRLGSFSANPTAYTKEFRYLTQAYDLTWHDTYVILSSTLTPDERNRILMAARAHADQVHLTDHQ----------MPVGAVAVPEADPNWDYQT----GQNGHRRRDQMLQCLLAGMQNAAQKVVNYDKLREITQGPTENPAAFLDRLTNAMVLHTRVDPDSLAGATLLAAHFISQSAPDIRKKLKKAEEGPQTPIRDLVNMAFKVFNGREEKAEATRQAHLQQQVSLQTQ-------ALVAALRPAAHQASGVGGPSKPLQKGP---SGPAQTAS-------KVP----PGPCFKCGQEGHWARQCPCPR-----PAPG-PCPICKRTGHWKVDCPSRTTGSPPTPPC----------------EGQAGPKEAVPSFELLGL-LDD
