# Supplementary material for: Tracking interspecies transmission and long-term evolution of an ancient retrovirus using the genomes of modern mammals
Source: eLife. 2016 Mar 8;5:e12704. doi: 10.7554/eLife.12704 (PMC4798954; doi:10.7554/eLife.12704)
Supplement: Figure 4—source data 2. — DOI: http://dx.doi.org/10.7554/eLife.12704.013 [file elife-12704-fig4-data2.zip]

Archive with 1 entries (1 files):
- Figure_4_Source_data_file_2.fasta
