# Supplementary material for: Tracking interspecies transmission and long-term evolution of an ancient retrovirus using the genomes of modern mammals
Source: eLife. 2016 Mar 8;5:e12704. doi: 10.7554/eLife.12704 (PMC4798954; doi:10.7554/eLife.12704)
Supplement: Figure 4—source data 2. — DOI: http://dx.doi.org/10.7554/eLife.12704.013 [file elife-12704-fig4-data2.zip › Figure_4_Source_data_file_2.fasta]

>HERV-W_CA_consensus
PLQAVGGGEFGPTRVHVPFSLSDLKQIKIDLGKFSDDPDSYIDVLQGLGQSFDLTWRDIMLLLDQTLTPNEKNAALAAAREFGDLWYLSQVNDRMTTEEREKFPTGQQAVPSVDPHWDTDSDH-----GDWSHKHLLTCVLEGLRRTRKKPMNYSMMSTITQGKEENPSAFLERLREALRKHTSLSPDSLEGQLILKDKFITQSAADIRRKLQK-SALGPEQNLETLLNLATLVFYNRDQEEQ
>HERV-H_CA_consensus
PLREVAGAE-GIVRVHVPFSLSDLSQISQRLGSFSSDPTKYIQEFQYLTLSYNLTWSDLNVILTSTLSPDERERVFSLAQSHADNRRLH---------E-PDLQEGIRAVPREDPQWNYQADSP----GIARRDYMVSCLVEGLKKAAYKAVNYDKLKETTQGKDENPAQFMARLAATLRRFTALDPEGPEGRLILNMHFITQSAPDIRKKLQK-LESGPQTPQQELINLAFKVYNNREEAAR
>Rabbit_ocuERV-Fc_CA_consensus
PLREVAGAE-GIVRVHVPFTLQDLAQIEERLGSFSENSTRFIKEFRYLSQTYDLTWKDLDIILSSSLTSEEWVQVQQAARDEADKARLT---------D-PTLPPGAQAVPEVEPGWGYQEGQA----GRQNMANMIRYLLAGMHTVSHKVVNFDRLREVTQDLGENPALFLNRLTEALTKFTKLDPHSPSGAAILASHFISQSAPDIRKKLKR-VEDGPETPIRDLVKIAFKVYNTREEAAE
>Pika_oprERV-Fc_class_1_CA_consensus
PLREVAGAE-GIVRVHVPLSIQDLSQIEKRLGSYSANSEIYIKEFRYLSQAYDLTWQDIHIILTSSLTSEERARILQAARDHADQQCLI---------D-QTLLPGAQAVPDVPPDWEYQDGQQ----GCRNVARMVQHLLAGMQAVSNKVVNFNKLREVTQDSDENPALFLNRLTEALIKYTKLDPESPSGATVLATHFISQSAPDIQRKLKR-AEEGPQTPIQELVKMAFKVYNTHEEAAE
>Tarsier_tsyERV-Fc_CA_consensus
PLWEVAGAE-GLVRVHVPFSLGDLSQIEKRLGSYSANPTAYTKEFRYLTQAYELTWHDLHVILTSTLTPEERDRVTSAARDYADQVHNS---------D-HSLPVGAMAVPAEDPQWNYQDGAI----GRTRRDQMVRCLIAGMEKAAQKVVNYDKLREITQEPNENPASFLNRLTEALTLHTHLDPSSPPGSTVLATHFITQSAPDIRRKLKK-AEEGPQTPLRDLVNMAFKVYNAREEEAE
>Kangaroo_rat_dorERV-Fc_CA_consensus
PLHEVAGAE-GLVRVHVPFSLGDLSQIEARLGSFSNDPSTFIREFRYLTQVYYLTWHDLHVILSSALTMEERERVYQAAQAHGDEIHLT---------D-TTMPVGTEAVPRQDPHWQYQIDTAEGRNGRLRRDKMIQCLLAGLQAASHKVINFDKLREITQLWDENPAAFLARLTEALTKYTRLDPTSPAGASFLASHFISQSAPDIKKKLKK-AEDGPQTPIRDLVNMAFKVFHAREEQEK
>Tree_shrew_tbeERV-Fc_CA_consensus
PLREVAGME-GIVRVHVPFSLQDLSQIERRLGSFSANPMAFIKEFHYLTQAYNLTWHDLYVILSSTLTADERERVQAAAREHADQAHLV---------D-LTLPVGQVAVPITDPQWDYQVGNS----GPKNRDYMIQCLLAGMQAVSNKTVNFDKLQEITQGADENPAVFLNCLTEALTLYTRLDSTSPAGATVLASHFITQSVPDIRKKLKR-AEDGPQTPVRDLVKMAFKVYNAQEEAAE
>Human_HERV-Fc1_CA_1
LLREVAGAE-GVVRVHVPFSLTDLSKIEKRPGSFSANPTLYIKQFRYLCQAYDLTWRDLHIILTSTLSPEERERVQAVARQHADQIHLT---------D-PAMPVGTLAVPAAEPDWDYQAGQT----GRRRRDQMVQCLLASMQAASNKTVNFDKLREIIQGSDENPAVFLNCLTEALIQYTRLDPTSPAGATVLATHVISQSAGDIRKKLKK-VEEGPQTPIQDLVKMAFRVYNSREETAE
>Human_HERV-Fc1_CA_2
LLREVAGAE-GVVRVHVPFSLTDLSKIEKRPGSFSANPTLYIKQFRYLCQAYDLTWRDLHIILTSTLSPEERERVQAVARQHADQIHLT---------D-PAMPVGTLAVPAAEPDWDYQAGQT----GRRRRDQMVQCLLASMQAASNKTVNFDKLREIIQGSDENPAVFLNCLTEALIQYTRLDPTSPAGATVLATHVISQSAGDIRKKLKK-VEEGPQTPIQDLVKMAFRVYNSREETAE
>Human_HERV-Fc2_CA_consensus
PLREVAGAE-GIVRVHVPFSLVDLSKIERHLGSFSTNPTLFTKEFHYLCQVYDLTWHDIHIILTSTLSPEERERILIAARQHANQLHLT---------D-PNVPVGTQAVPSTDPEWDYQVGQA----GRRRRDIMVQCLLAGMQVASNKSVNFDKLKEIVQYPDENPAVFLNRLTDALVHYTRLDPASPAGATILATYFISQSATDIRKKLKK-AEEGLQTPIQDLVKLAFKVFNSREEAAE
>Dolphin_ttrERV-Fc_CA_consensus
PLREVAGAE-GLVRVHVPFSLQDLSQIEKRLGSFSADSSHYIKEFRYLSQAYDLTWHDIFVILASTLTPDERERIQTAARNHADQVHLT---------D-NSMPVGATAVPGTDPGWSYQDGQD----GRRKCDLMIQCLLAGMQAASHKIVNFEKLKEITQEPNETPAVYLNRLTEALTLYTRLDPDSPAGAAALATHFITQSAPDIRKKLKR-AEDGPQTPIRDLVKMAFKVYNAREDLAE
>Grey_mouse_lemur_gmlERV-Fc_CA_consensus
PLREVASAE-GVVHVHVPFSLSDLSQIEKRLGSFSNDPTAYTKEFRYLTQAYDLTWHDIFVILASTLTTDEKERVWAAAQGHADQVHLT---------D-RTMPVGAEAVPRSEPGWEYQPDTPAGRDGRTRRDRMLQCVLAGLQAAAHRAVNYDKLREITQKPDENPAAFLSRLTDALIQYTRLDPTSPAGATVLATHFITQSSSDIRRKLKK-AEEGPQTPIRDLVNMAFKIFNSRDEQAE
>Little_brown_bat_mluERV-Fc_CA_consensus
PLREVAASE-GVVRVHVPFSLSDLSQIEKRLGSFSANPTVFIKEFRYLSQAYDLTWHDIHVILSSTLTSDERERVLGAAMDHADQVHLT---------D-ANMPVGAQAVPRQEPGWEYQLGTPKGQNGRRRRDQMLQCLMAGLQAVSHKVVNYDKLREITQGPDENPAVFLNRLTEALTLYTHLDPGSPAGATVLATHFISQSAPDIRKKLKK-AEDGPQTPVRDLVNMAFKVFNAREEQAE
>Hyrax_pcaERV-Fc_CA_consensus
PLREVAGTE-GVVRVHVPFSLTDISQIEKRLGSFSNDPTNYIKEFRYLTQAYDLTWHDLWVLLSSTLNADERERVLRAAREHAEQVHLT---------D-STMPVGLEAVPGQDPGWDYQTDTQSGHSGRTRRDKMVQCILAGLQNISHKAVNFNKLREITQHADENPAAFLNRLTEALTQYTRLDPTSPAGATVLATHFITQSAPDIRKKLKK-AEDGPQTPIRDLVNMAFKVFNTREEQAE
>Giant_Panda_ameERV-Fc_CA_consensus
PLREVAGAE-GVVRVHAPFSLQDLSQIEKRLGSFSANPDNFIKEFQYLAQAYDLTWHDLHVVQTTTLTTEERERIQAAAREHADQVHLT---------D-ATMPVGAQAVPAVEPGWHYQNGQD----GRRRRDRMIQCLIAGMRAASNKAVNYDKIREIIQTPDENPAVFLNRLTEALTQFTRLDPASPAGATVLATHFISQSAPDIRKKLKK-AEEGPQTPISDLVKMAFKVFNSREEAAE
>Dog_CfERV-Fc2_CA_consensus
PLREVAGAE-GVVRGHAPFSLQDLSQIEKRLGSYSANPGNYIKEFQYLAQAYDLTWHDLHVVQTTTLTPEERERIQAAAREHADQGHLT---------D-AAVPVGAQAVPAVDPGRDYQAGQE----GHRRRDRMVHCLIAGTRAASNKAVNYDKLREVVQNPDENPAVFLNRLTEALTQYTRLDPASPAGATVLATHFISQSSPNIRKKLKK-AEEGPQTPIPDLVKMAFKVFNTREEAAE
>Rat_murERV-Fc_CA_consensus
PLREVVGAD-GLVRVHVPFSLQDLSQIEKQLGSFSANPSAYIKEFHYLCQAYDLTWHDLYVIQASTLTPEEHGWVQAVARQYADQTHLV---------D-NIVPVGDTAVLAMEPNSNYQPGQD----GHQRRDLMVHCLLQGVELVSNKVVNFDKLCKITQEANENQAIFLNQLQETMIQYTHLDPASPAGATVLATHFISQSLPDIRKKKKR-AEDGPQTPIQELVKMAFKVFNAKEEAAE
>Mouse_murERV-Fc_CA_consensus
PLQEVAGAE-GLVRVHVPFSLQDLSQIEKRLGSFSANPSAYIKEFCYLCQAYDLTWHDLYVIQASTLTPEERGWVQAAARQYADQTHLV---------D-NTVPVGDRAVPATEPNWNYQPGQN----GHQRRDLMVHCLLQGMEMVSNRIVNFDKLRKITQEADENPAIFLNRLQETMIQYTRLDPASPAGATVLATHFISQSWPDIRKKKKKDAEDGPQTPIQELVKMAFKVFNTREEATE
>13-lined_ground_squirrel_strERV-Fc_class_1_CA_consensus
PLHEVAGSE-GIIRVHVPFSLQDLSQIEKRLGSFSADPTTYIKEFKYLSQAYDLTWHDVHVILTSTLTPDECTRVQVAARDHADQVHLT---------D-NTMPTGAAVVPNTNPDWDYQNGEQ----GRRCCVQMIQCLLAGMQAVSNKVVNFNKLTEVTQGPDENPAMFLNRLTEALALYTRLDPESPSGATILATHFITQSAPNIRKKLKR-AEDGPQTPIRDLVKMAFKVYNACEETAE
>13-lined_ground_squirrel_strERV-Fc_class_2/3_CA_consensus_1
PLREVAGAK-GIVRVHIPFSLQDLSQIEKHLGSFSADSSTYIKEFQYLSQTYDLTWHDVYVVLSSTLTPDERTHIQQAARDHADQIHLT---------D-ITLPTGEAAIPLTEPNWDYQDGQQ----GHHHCTHMVQYLIAGMQAVSNKVVNFDKLREITQDPDENPALFLNRLTEALTKYTKLDPESPSRATVLATHFITQSAHDIRKKLKR-AEEGPQTPIRDLVKMAFKVYNAWEESAE
>13-lined_ground_squirrel_strERV-Fc_class_2/3_CA_consensus_2
PLREVAGAK-GIVRVHIPFSLQDLSQIEKHLGSFSADSSTYIKEFQYLSQTYDLTWHDVYVVLSSTLTPDERTHIQQAARDHADQIHLT---------D-ITLPTGEAAIPLTEPNWDYQDGQQ----GHHHCTHMVQYLIAGMQVVSNKVVNFDKLREITQDPDENPALFLNRLTEALTKYTKLDPESPSRATVLATHFITQSAHDIRKKLKR-AEEGPQTPIRDLVKMAFKVYNAWEESAE
>Aardvark_oafERV-Fc_CA_consensus
PLREVAGSE-GIVHVHAPFSLADLSQIEKRLGSFSNDPTTYIKEFRYLSQTYDLTWHDIYVILSSTLLPDEKDRVLSAAREHADQTHLT---------D-NSMPVGADAVPAQNPGWEYQPDTQSGRTGRARRDKMLQCLLAGLQAVSHKAVNFNKLREITQLPDENPATFLNRLTEALTQFTRLDPSSPAGATVLATHFITQSAPDIRKKLKK-AEEGPQTPIRDLVNMAFKVFNTREEKAE
>Cat_fcaERV-Fc_CA_consensus
PLREVAGPE-GLVRVHVPFSLQDLSAIEKRLGSFSADPTQYIKEFQYLAQAYSLTWHDIHVILTSTLTPEERERIQAAAREHADQTHMT---------D-PTMPVGADAVPAADPNWNYQHAGN----GHRRRDQMIQCLLAGMRATSNKSVNFNKLQEIIQDPHENPAAFLSRLTEALTQYTRLDPTTPAGATVLATYFISQSAPDIQKKLKK-AEDGPQTPMADLVKMAFKVFNGREEAQE
>Dog_CfERV-F1_CA_consensus
PLREVAGAE-GVVRVHAPFSLQDLSQIEKRLGSYSANPGNYIKEFQYLAQAYDLTWHDLHVVQTTTLTPEERERIQAAAREHADQVHLT---------D-ATMPVGAQAVPAVDPGWDYQAGQD----GRRRRDRMVHCLIAGMRAASNKAVNYDKLREIIQNPDENPAVFLNRLTEALTQYTRLDPASPAGATVLATHFISQSSPDIRKKLKK-AEEGPQTPIPDLVKMAFKVFNTREEAAE
>Ferret_mfuERV-Fc1_CA_consensus
PLREVAGVE-GVVRVHAPFSLQDLSQIEKRLGSFSANPDNYIKEFQYLAQAYDLTWHDLHVVQTTTLTTEERERIQAAAREHADQVHLT---------D-ATMPVGAQAVPAVEPGWDYQDGQD----GRWRRDRMVQCLIAGMRAASNKAVNYDKIREIIQAPNENPAMFLNRLTEALTQYTRLDPASPAGATVLATHFISQSAPDIRKKLKK-AEEGPQTPISDLVKMAFKVFNSREEAAE
>Ferret_mfuERV-Fc2_CA_consensus
PLREVAGVE-GVVRVHAPFSLQDLSQIEKRLGSFSANPDNYIKEFQCLAQAYDLTWHDLHVVQTTTLTTEERERIQAAAREHADQVHLT---------D-AAMPVGAQAVPAVEPGWDYQDGQD----GRRRRDRMVQCLIAGMRAASNKAVNYDKIREIVQAPDENPAMFLNRLTEALTQYTRLDPASPAGATVLATHFISQSAPDIWRKLKK-AEEGPQTPISDLVKMAFKVFNSREEAAE
>Marmoset_cjaERV-Fc3-1_class_1_CA_consensus
PLREVAGAE-GLVRVHVPFSLQDLSQIEKRLGSFSADPSTYIKEFQYLTQAYSLTWHDIRVICTSTLTVEEHERILAAARNQADKDHAI---------D-NQIPLGPEAIPGEDPQWDYQANRGS---DIPKRDRMIRYLLRGMDTVSNKVVNYDKLREITQLPDENPALFLARLQEALVRYTRLDPASQNGATVLASHFISQSAPDIRKKLKK-AEEGPETPIQDLVKMAFKVFNAREDAAE
>Marmoset_cjaERV-Fc3-1_class_2_CA_consensus
PLREVAGTE-GLVRVHVPFSLQDLSQIEKRLGSFSADSSTYIKEFQYLTQAYSLTWHDIHVICTSTLTAEEHERILAAARHQADKDHAI---------D-NQIPLGPEVIPSEDPQWDYQASRGS---DIPKRDRMIRYLLRGMDTVSNKVVNYDKLREVTQLPDENPALFLTRLQDALTCFTRLDPASQNGATVLASHFISQSAPDIWKKLKK-VGDGPETPIQDLVKMAFKVFNAREDAAE
>Squirrel_monkey_sboERV-Fc3-1_CA_consensus
PLREVAGAE-GLVRVHVPFSLQDLAQIERRLGSFSADPSTYIKEFQYLTQAYSLTWHDIRVICTSTLSAEEHERILAAARHIADRDHAI---------NPNQVPVGTEVLPSTDPQWIYQEGPGS---HIPARDRMLQYLLRGMDTVSNKVVNYDKLREITQRPDENPALFLGRLQDALVRFTRLDPASQNGATVLASHFISQSAPDIRKKLKK-VEDGPETPIQDLVKMAFKVFNAREDAAE
>Marmoset_nwmERV-Fc3-2_class_A_CA_consensus
PLREVTGAE-GVVRVHVPFSLSDLSAIEKRLGSFSTNPTAYTKEFRYLTQAYDLTWHDTYVILSSTLTPDERDRILTAARAHADQVHLT---------D-NQMPVGVAAVPEADPNWNYQTGQD----GRHHRDQMLQCLLVGMQSAAQKVVNYDKLREITQGPTENPAAFLDRLTNAMILHTRLDPASLPGATVLATHFISQSAADIRKKLKK-AEEGPQTPIRDLVNMAFKVFNGQEEKAE
>Marmoset_nwmERV-Fc3-2_class_B_CA_consensus
PLHEVAGAE-GVVRVHVPFSLSDLSAIEKRLGSFSTNPTAYTKEFRYLTQAYDLTWHDTYVILSSTLTPDERDRILTAARAHADQVHLT---------N-NQMPVGAAAVPEADPNWDYQTGQD----GRRRRDQMLQCLLAGMQSAAQKVVNYDKLREITQGPDENPAAFLDRLTNAMILHTRLDPASLAGATVLATHFISQSAADIRRKLKK-AEEGPQTPIRDLVNMAFKVFNGREEKAE
>Marmoset_nwmERV-Fc3-2_class_C_CA_consensus
PLCEVAGAE-GVVRVHVPFSLTDLSTIEKRLGSFSANPTAYIKEFRYLTQAYDLTWHDTYVILSSTLTPDEHNHILMAARAHADQVHLT---------N-DQMPVGAVAVPEADPNWDYQTGQN----GHRCRDQMLQCLLAGMQNAAQKVVNYDKLREITQGPTENPAAFLDRLTNAMVLHTRVDPDSLAGATLLVAHFISQSAPDIRKKLKK-AEEGPQTPIQDLVNMAFKVFNGQEEKAE
>Squirrel_monkey_nwmERV-Fc3-2_class_A_CA_consensus
PLREVARAE-GVVRVHVPFSLSDLSAIEKRLGSFSTNPTAYTKEFRYLTQAYDLTWHDTYVILSSTLTPDERDRILTAARAHADQVHLT---------N-NQMPVGAAAVPEADPNWNYQTGQD----GRRRRDQMLQCLLAGMQSAAQKVVNYDKLREITQGPTENPAAFLDRLTNAMILHTRLDPASLAGATVLATHFISQSAADIRKKLKK-AEEGPQTPIRDLVNMAFKVFNGREEKAE
>Squirrel_monkey_nwmERV-Fc3-2_class_B_CA_consensus
PLREVAGAE-GVVRVHVPFSLSDLSAIEKRLGSFSTNPTAYTKEFRYLTQAYDLTWHDTYVILSSTLTPDERDRILTAARAHADQVHLT---------N-NQMPVGAVAIPEADPNWDYQTGQD----GRRRRDQMLQCLLAGMQSAAQKVVNYDKLREITQGPDENPAAFLDRLTNAMILHTRLDPASLAGATVLATHFISQSAADIRRKLKK-AEEGPQTPIRDLVNMAFKVFNGREEQAE
>Squirrel_monkey_nwmERV-Fc3-2_class_C_CA_consensus
PLREVAGAE-GVVRVHVPFSLSDLSTIEKRLGSFSANPTAYTKEFRYLTQAYDLTWHDTYVILSSTLTPDERNRILMAARAHADQVHLT---------D-HQMPVGAVAVPEADPNWDYQTGQN----GHRRRDQMLQCLLAGMQNAAQKVVNYDKLREITQGPTENPAAFLDRLTNAMVLHTRVDPDSLAGATLLAAHFISQSAPDIRKKLKK-AEEGPQTPIRDLVNMAFKVFNGREEKAE
>Rhesus_owmERV-Fc2_CA_consensus
PLREVAGAE-GLVRVHVPFSLADLSKIEKRLGDFSANPTQYSKEFRYLCQAYDLTWHDLQVILSSSLNPEERECILAAARQHADQWHLT---------D-ATVPLGEMAVPSIEPDWDYQPQQP----GRHRRDIMVQCLLAGMQAASNKVVNFDKLKEIIQHPDENPASFLNRLTEALAQFTRLDPTSPAGAAVLASYFISQSASDIRKKLKK-VEDGPQTPIQDLVKLAFKVFNSREEAAE
>Rhesus_owmERV-Fc1_CA_consensus
PLREVAGAE-GVVRVHVPFSLADLSKIEERAGSFSANPTLYIKEFRYLCQAYDLTWHDLHVVMTSTLSPEERERILAAARQHADQVHLT---------D-PAMPVGTEAVPSAEPDWDYQVGQA----GRRRRDMMVQCLLAGMQAASNKSVNFNKLKEVVQGSDENPAVFLNRLTEALIQYTRLDPASPAGGTVLASYFISQSAPDIQKKLKK-VEDGPQTPIQDLVKLAFKVYNSREEAAE
>Tenrec_eteERV-Fc_class_1_CA_consensus
PLSEVAGAE-GPIRVHAPFSLTDLSQIEKRLGTFSNDPTTYIKEFRYLTQAYDLTWHDLYIVLTSTLTPDEREWVFTATQQHADQIHLT---------D-ATMPMGPQAVPREEPDWTYQIDTQAGREGRARRDHMTQCLLAGLQTVSHKAVNFDKLQEITQQLSENPAAFLTCLTEALTQYTRLDPTSPTGATVLATHFITQSATDIKKKLKK-AEDGPQTPICDLVNMAFKVFNTREEQAE
>Tenrec_eteERV-Fc_class_2_CA_consensus
PLREVAGAE-GPVRVHAPFSLTDLSQIEKQLGVFSQDPTTFIKEFRYLTQAYDLTWHDIYVVLASTLTPDERECVLTSTQQHADQVHLT---------D-ATMLVGSQAVLREELGWTYQIDTPMGREGRAHRDHMIQCLLAGLQAISHKAVNFDKLGEITQYPGENPAAFLTRLTEALTQYTRLDPTSPAGATVLATHFITQSAPDIKKKLKK-AEDGPQTPIRDLVNMAFKVFNAREEQAE
>Tenrec_eteERV-Fc_class_3_CA_consensus
PLREVAGAE-GPVRVHAPFSLTDLSQIEKRLGSFSQDPTPYAKEFRYLTQAYDLTWHDIYIVSASTLTPDERERVLTAAQQHADQVHLT---------D-ATMPVGPQAVPREEPGWVYQIDTPAGWEGRACRDHMIQCLLAGLQAVSHKAVNFDKLREITQNPGENPAAFLNRLTEALTQYTRLDPTSPAGATVLATHFITQAVPDIKKKLKK-AEDGPQTPIRDLVNMAFKVFNALEEQAE
