# Supplementary material for: Tracking interspecies transmission and long-term evolution of an ancient retrovirus using the genomes of modern mammals
Source: eLife. 2016 Mar 8;5:e12704. doi: 10.7554/eLife.12704 (PMC4798954; doi:10.7554/eLife.12704)
Supplement: Figure 4—source data 3. — The phylogeny shown in Figure 4B is based on this alignment. DOI: http://dx.doi.org/10.7554/eLife.12704.014 [file elife-12704-fig4-data3.zip › Figure_4_Source_data_file_3.fasta]

>HERV-W_pol_consensus
GCPGQAP-------AHVITLTEPRVCLTIEGQEIDFLLDTGVAFSVLISCPGRLSSRSVTIRGILGQPVTRYFS-HLLSCNWETLLFSHAFLVMPESPTPLLGRDILAKAGAIIYMNMGNKLPICCPLLEEG---------------------INPEVWALEGQFGRAKNAHPVQIRLKDPT-TFPYQRQYPLRPEAHKGLQDIVKHLKAQGLVRKCSSPCNTPILGVQKPNGQWRLVQDLRLINEAVIPLYPVVPNPYTLLSQIPEEAEWFTVLDLKDAFFCIPLHSDSQFLFAF---EDPTDHTSQLTWTVLPQGFRDSPHLFGQALAQDLGHFS-SPGTLVLQYVDDLLLATSSEASCQQATLDLLNFLANQGYKASRSKAQLCLQQVKYLGLILARGTRALSKERIQPILAYPHPKTLK-QLWGFLGITGFCRLWIPGYSEIARPLYTLIKETQRANTHLVEWEPEAETAFKTLKQALVQAPALSLPT-GQNFSLYITERAGIALGVLTQTRGTTPQPVAYLSKEIDVVAKGWPHCLWVVAAVAILVSEAIKIIQGKDLTVWTTHDVNGILGAKGSLWLSDN-CLLRYQALLLEGPVLQIRTCVALNPATFLPED----GEPIE---HDCQQIIVQTYATRDDLLEVPLANPDLNLYTDGSSFVEN--GIRRAGYAIVSDVTVLESKPLPPGTSAQLAELVALTRALELGKGKRINVYTDSKYAYLILHAHAAIWKEREFLTSGGTPIKYHKEIMELLHAVQKPKEVAVLHCQSHQKGEGEKAEGNCQADAEAKIAARRNLPLEIPMEGPLVWNNPLQEIKPQYSPTETEWGLSRGHSFLPS--------------GWLTTEEGKVLIPEASQWKILKTLHQTFHMGIENTHQMAKSLFTGPNLLQTIRQVVKACEVCQRNNPLVHHKAPL-GEQRI-GHYPGEDWQLDFTHMPKSKGFQYLLVCVDTFTNWIEAFPCKTEKAQEVIKVLIHEIIPRFGLPQSLQSDNGPAFKATITQGISRALGIQYHLHCAWRPQSSGKVEKANETLKRHLRKLTQETHLPWPTLLPMALLRIRNSPH-KMGLSPYEMLYGRPFLTNDLLLDQEMANLVKDITSLAKYQQNLKNLPEGCHREKGTEL---------FQPGDLVLV---KSLPSTS-PSMDSLWEGPYSVILSTPTAVKVAGVESWIHHTRVKLWTPPEEPAGPSAQESQDQPDQPRY----TCEPLEDLHLLFQKETSQTKKAPTTDPEEKPLPP-----------------------------------------------------
>HERV-H_pol_consensus
RLKTDAARSPRK--PPGPSQTQLWVTLTVEGKSIPFLINTEATHSTLPSFQGPVSLASITVVGIDGQASKPLKT-PQLWCQLGQHSFMHSFLVIPTCPVPLLGRDILTKLSASLTIPGLQPHLIATLFPNSKPPSHLPLVSPH----------LNPQVWDTSTPS-LATDHTPITIPLKPNH-PYPAQRQYPIPQQALKGLKPVITRLLQHGLLKPINSPYNSPILPVQKPDKSYRLVQDLRLINQIVLPIHPVVPNPYTLLSSIPSSTTHYSVLDLKDAFFTIPLHPSSQPLFAFTWTDPDTHQSQQLTWAVLPQGFRDSPHYFSQALSHDLLSFH-PSASHLIQYIDDLLLCSPSFESSQQDTLLLLQHLFSKGYRVSPSKAQISSPSVTYLGIILHKNTRALPADRVQLISQTPTPSTKQ-QLLSFLGMVGYFRLWIPGFAILTKPLYKLTKGNLADP---IDPKSFPHSSFHSLKTALETAPTLALPDSSQPFSLHTAEVQGCAVGILTQ--GPGPRPVAFLSKQLDLTVLGWPSCLRAAAAAALILLEALKITNYAQLTLYSSHNFQNLFSSSHLTHILSAPRLLQLYSLFVESPTITIVPGPDFNPASHIIPD----TTPDP---HDCISLIHLTFTPFPHISFFPVPHPDHTWFIDGSSTRPNRHSPAKAGYAIVSSTSIIEATALPPSTTSQQAELIALTRALTLAKGLRVNIYTDSKYAFHILHHHAVIWAERGFLTTQGSSIINASLIKTLLKAALLPKEAGVIHCKGHQKASDPIAQGNAYADKVAKEAASIPTS---VPHGQFFSFSS---VTPTYSPTETSTYQSLPTQG-----------------KWFLDQGKYLL-PASQAHSILSSFHNLFHVGYKPLARLLEPLISFPSWKSILKEITSQCSICYSTTPQGLFRPPPFPTHQARGFAPAQDWQIDFTHMPRVRKLKYLLVWVDTFTGWVEAFPTGSEKATAVISSLLSDIIPRFGLPTSIQSDNGPAFISQITQAVSQALGIQWNLHTPYRPQSSGKVERTNGLLKTHLTKLSLQLKKDWTVLLPLALLRIRACPRDATGYSPFELLYGRTFLLGPNLI-PDTSPLGDYLPVLQQARQEIRQAANLLLPTPDSQPY------EDTLAGRSVLV---KNLTPQT-LQPR--WTGPYLVIYSTPTAVHLQDPPHWVHHSRIKLCPSDSQPDLSSSS----------W----KSQVLSPTSLKLTRISEEQ--------------------------------------------------------------------
>Marmoset_cjaERV-Fc3-1_pol_consensus
RGPGF---------PTPVTLAEPRVTLQVAGKSVSFLLDTGATYSALPSYSGRLTPSQVSVMGIDGTPSIPYQT-PPLMCSYNSTPFTHSFLVIPTCPVPLLGRDILSKLKAVITFPTANPHSLFLLALTSDTEPQKALSELLPG--------VHPQVWDINNPS-VATHHQPVQVRLKDSSPRFLSRPQFPISKAHHMGIRPIIEKLKGQGLLIPINSPCNTPILPVRKPSGQYRLVQDLRLVNEAVIPIHPVVPNPYTILSNIPPGTTCFSVLDLKDAFFTIPLHPNSYFIFAFTWDDPLMNMSQQLAWTVLPQGFRDSPHLFGQALATDLLHCN-LKPSHLLQYVDDLLICSPTRQECIQATTTLLNFLGDRGYRVSPTKAQIASPTVTYLGIQLTPGGRSITIDRLQALKALQAPESAK-EILSFLGLVGFFHHWVPNYALLAKPLYHAAAEAPEGP---LSSPGSVNRAFKSLLNALCTSTSLALPNPNLPFQLYMDEKQHTAVGVLVQPVGKTLLPIAYLSRQLDPTERGWQLCLRALAAAVTLTTEALKINLQLPLQVFSPHRLTELLSQHSLPHLGPS-RIQLLHLLFIENPNITLSHCSSLNPATLLPCPP---YASPL---HSCTEILKLAQSPRPDLLPQPLPSASITLFVDGSSIPHPT-GPRRAAYAIVTHSEIIETRSLPLGTTSQQAELVALTRALSWSQNKEVNIYTDSKYAFLIAHSHCMIWKERGFLTTKGMPVLNGKLIAALIQAVQLPSKVAIVHCKGHQSLNSPVATGNAFADRVAKDTARNHPP---PTSTLCFLSKS---YSPQYSTSELQILQSTPGVRFKD--------------DWAFKHNLLIL-PEKQRYQIIQDIHNSLHIGPKALYQFLNPLFHPHHLLSTIQEVQSSCTVCAKTNSQGSCHPRR-QLHQLRGFLPGQDWQINFTHMPKHKQYRYLLTIVDTFSGWIEAYPTASESAGTVATHLIQDIVPRFGLPATIQSDNGPAFISKVTNAVSTSLGIQWKLHAAYHPQSSGKVERANGLIKEHLTKLMLELRQSWVTLLPIALTRLRASPRGPSQLSPFELLYGRPFLLSTPPP-PETTPLDSYLPYFTLLRNLLREHANASLPQPTQPSE----NTQKVSPGDSILI---KSLSPKP-LAPK--WEGPYTVILTTPSAIKVAEVPSWVHLSRVKKAPHGPS---------------SCW----KAVPTGPLSVKLTRA------------------------------------------------------------------------
>Aardvark_oafERV-Fc_Class_1_pol_consensus
RSPDS---------TTPITLAEPRVTIKVAGKSISFLIDTGATYSVLPSFSGPCFPSSVSVMGINGQPSNPPTT-GPITCLVDNKILSHSFLIIPTCPTPLLGRDFLAKIKTTLTWAQDHSASLLLSLTATSLQAPAFPMSPDL---------VDPCVWDTSSPS-IASHHPPVMVNLKDPT-QFPSKPQFPISRTHRLGLKPLIQRFLSKGLLIPTQSPCNTPILSVKKPNGSYRLVQDLRLINNAIVPLHPVVPNPYTLLSNIPPTTTHFSVLDLKDAFFTIPLDPRCYNLFAFTWEDPDTHTSSQLTWTVLPQGFRDSPTHFGQALARDLLDCN-LSPSVLLQYVDDLLLCSPSLEQSTTHTATLLNFLAKKGYRVSPSKVQLSTPSVIYLGLKLTPTTRELTLDRKQVIRDLLPPTSAD-QILSFLGLVGFFRHWIPNFSLLAKPLYDAAKDTPIGP---LQSPQLIKAAFTTLKNHLLQSPPLHLPNPTKPFSLFTDERQGMALGVLTQPHGPFPSPVAYLSKRLDPTIRGWQPCLRALAAAAVLTQEAFKLTLHRPLHVFSSHRIKDLLSHRSLSLLSPS-HLQLFHLTFIENPDVHLAQSPPLNPATLLPTH----DPPHS---HSCTEILDTLPTSPNSLSDQPLTHPDITFFVDGSSAIDSH-GRRRAAYAVVTLTDIVEAHTLPEGTSSQKAELVALTRALHLAKGWAANIYTDSKYAFLIAHCHGPIWEQRGFLTAKGSPIINAKLILQLLNALQLPSKVAIIHCKGHQTDSSLVTQGNNKADSTARNLTRDSPN---PPTPILFLSLP--SIHPQYTPEELSHWAKKGGTRSPE--------------GWLFLHNRLIL-PDSQVEPLVRMIHNSLHIGTKALKHFLQPLFISPLLNTSIESVCSTCTVCVSTNPQGNLKPTF-PTHQMRGHLPGQDWQIDFTHMPSHKSFKYLFTLIDTLTGWLEAFPTKNETAATAANILITHIIPRFGLPSSIQSDNGPAFVSQITQQVSSSLGIHWHLHIPYRPQSSGKVERANGLIKTHLTKLSLELRKSWIDLLPFALARIRATPKAPTFLSPFELMYGRPFLLNHNLP-TQPPPLASYLPYLSLLRQLLREHADRYLPQPLGTDPPGPPIATHLQPGDAVLL---KTLHPEP-LKPH--WTGPHTVILTTPTAVKLLGDPSWHHLSHVKRAQTNHDS----------------Y----TCQMLGPTKLHLNRTPRPPDPH-----------------------------------------------------------------
>Aardvark_oafERV-Fc_Class_3_pol_consensus_2
RSLDS---------TTPITLAEPRVTIKVAGKSISFLIDMGATYSVLPSFSGPCFPSSVSVMGINRQPSNPPTI-GPITCLIDNRILSHSFLIIPTCPTPLLGRDFLAKIKTTLTWTQDHSASLLLSLITTSSQAPAFPMSPDL---------VNPCIWDTSSPS-IASHHPPVMVHLKDPT-QFPSKPQFPISRTHRHGLKPLIQCFLSKGLLIPTQSPCNTPILSVKKPDGSYRLVQDLHLINNAIVPLHPVVPNPYTLLSNIPPTTTHFSVLDLKDAFFTIPLDPKCYNLFAFTWEDPDTHTSSQLTWTVLPQGFRDSPTHFGQALARDLLDCN-LSLSVLLQYVDDLLLCSPSLKHLTTHTATLLNFLAKKGYRVSPSKVQLSTPSVIYLGLRLTPTIRELTLDRKQVIQDLLPPTSAD-QILSFLGLVGFFRHWIPNFSLLAKPLYDAAKDTPIGP---LQSPQLIKTTFTTLKNHLLQSPPLHLPNPTKPFSLFTNKCQGIALGVLTQLHGPFPSPVAYLSKRLDPTVQGWQPCLRALAAAAVLTQEAFKLTLHHPLHVFSSHRIKDLLSHHSLSLLSPS-RLQLFHLTFIENPDVHLAQSPPLNPATLLPTH----DPPHS---HSCTEILDTLSTSPNSLSDQPLTHPDITLFVDGSSTIDSH-GRCWAAYAIVTLTDIVEAHTLPEGTSSQKAKLVALTRALHLAKGWTANIYTDSKYAFLIAHCYGPIWEQRGFLIAKGSPIINAKLILQLLNALQLPSKVAIIHCKGHQTDNSLVTQGNNKADSTAQNLTRDSPN---PPTPILFLSLP--SIHLQYTPEELTHWMKKGGTHSPE--------------GWLFLHNRLIL-PDTQAESLVRMIHNSLHIGTKALKHFLQPLFISPLLNTSIESVCSACTICMSTNPQGNLKPTF-PTHQMRGHLPGQDWQIDFTHMPSHKSFKYLFTLIDTLTGWLEAFPTKNETAATAANILITHIIPRFGLPSSIQSDNGPAFVSQITQQVSSSLGIHWHLHIPYQPQSSGKVKRANGLIKTHLTKLSLELHKSWIDLLPFALARIRATPKAPTFLSPFELMYGRPFLLNHNLP-TQPPPLASYLPYLSLLRQLLRKHADRYLPQPLETDSPETPTATHLQPGDAVLL---KTLHPEP-LKPH--WTGPHTVILTTPTAVKLLGDPSWHHFSHIKRAQTNHDS----------------Y----TCQMLGLTKLRLNWTSPPSDPH-----------------------------------------------------------------
>Aardvark_oafERV-Fc_Class_3_pol_consensus_1
RSPDS---------TTPITLAEPRVTIKVAGKSISFLIDMGATYSVLPSFSGPCFPSSVSVMGINGQPSNPPTT-GPITCLIDDRILSHSFLIIPTCPTPLLGRDFLAKIKTTLTWTQDHSASLLLSLTTTSSQAPAFPMSPDL---------VNPCVWDTSSPS-IASHHPPVMVHLKDPT-QFPSKPQFPISRTHRHGLKPLIQCFLSKGLLIPTQSPCNTPILSVKKPDGSYRLVQDLRLINNAIVPLHPVVPNPYTLLSNIPPTTTHFSVLDLKDAFFTIPLDPRCYNLFAFTWEDPDTHTSSQLTWTVLPQGFRDSPTHFGQALARDLLDCN-LSPSVLLQYVDDLLLCSPSLKHSTTHTATLLNFLAKKGYRVSPSKVQLSTPSVIYLGLRLTPTTRELTLDRKQVIQDLLPPTSAD-QILSFLGLVGLFRHWIPNFSLLAKPLYDAAKDTPIGP---LQSPQLIKTAFTTLKNHLLQSPPLHLPNPTKPFSLFTDEHQGIALGVLTQPHGPFPSPVAYLSKRLDPTVRGWQPCLRALAAAAVLTQEAFKLTLHCPLHVFSSHRIKDLLSHRSLSLLSPS-RLQLFHLTFIENPDVHLAQSPPLNPATLLPTH----DPPHS---HSCTEILDTLSTSPNSLSDQPLTHPDVTLFVDGSSTIDSH-GRRRAAYAIVTLTDIVEAHTLPEGTSSQKAELVALTRALHLAKGWAANIYTDSKYAFLIAHCHGPIWEQRGFLTAKGSPTINAKLILQLLNALQLPSKVAIIHCKGHQTDNSLVTQGNNKADSTARNLTRDSPN---PPTPILFLSLP--SIHPQYTPEELTHWTRKGGTHSPE--------------GWLFLHNRLIL-PDAQAESLVRMIHNSLHIGTKALKHFLQPLFISPLLNTSIESVCSACTICMSTNPQGNLKPTF-PTHQMRGHLPGQDWQIDFTHMPSHKSFKYLFTLIDTLTGWLEAFPTKNETAATAANILITHIIPRFGLPSSIQSDNGPAFVSQITQQVSSSLGIHWHLHIPYRPQSSGKVERANGLIKTHLTKLSLELHKSWIDLLPFALARIRATPKAPTFLSPFELMYGRPFLLNHNLP-TQPPPLASYLPYLSLLRQLLREHADRYLPQPLGTDSPETPTATHLQPGDAVLL---KTLHPEP-LKPH--WTGPHTVILTTPTAVKLLGDPSWHHLSRIKRAQTNHDS----------------Y----TCQMLGLTKLRLNWTSPPSDPH-----------------------------------------------------------------
>Hyrax_pcaERV-Fc_pol_consensus
RSPSS---------STPITLTEPRVTLKVAGKSVSFLIDTGATYSVLPSYSGLTYSSPISVMGIDGQPSNPPTT-GPISCLLDNKILTHSFLIMPSCPTPLLGRDLLSKLGTTLQITSDPSASLILSLIAEPPHLPNLPLPPDR---------VDPKVWDTSTPT-IATHHQPVIIQLKDPS-HFPSRPQFPISPTHRRGLKPVIQRLLTKGLLIHTHSPYNTPILPVKKSDGTYRLVQDLHLINEAVVPLHPVVPNPYTLLSNIPTSTTHFSVLDLKDAFFTIPLDPSSYNLFAFTWEDPDTHSASQLTWTVLPQGFRDSPHLFGQALAKDLSECI-LSPSTLLQYVDDLLLCSPSLDYSILHTAQLLNFLANKGYRVSPSKAQLSTTSVKYLGLQLTPTTRTLTSDRVQALQNLLPPTTAD-QILSFLGLVGFFHHWIPDYSTIAKPLYEAAKNTPVGP---LQSPQIVKQAFHNLLNRLLQSPPLHLPNPSKLFLLFTDEKKGIALGVLTQPLGPTFTPIAYLSKQLDPTTKGWQPCLWALAAAATLTQEALKLTLHQPLQVFSPHRLQDLLTHRSLSLLSPS-HIQQLHLLFIDNPEISLAQSPSLNPATLLPTPTDPETLTNT---HSCIDITEALVAPPQNLTDQPLPQPDLTLFVDGSSTTDTQ-GRRRAAYAVVTLTETIEAATLPEGTTSQKAELIALTRALHISKDKTANIYTDSKYAFLIAHCHASIWKQRGFLSTKGTPIINAKLITRLLEALQLPTRVAIIHCKGHQSDNSTVTQGNNRADKIARNLTQESQP---LPAPVLFLSPP--TLTPQYSNEEQVFWTKKGASISPE--------------GWIHKDNKLVI-PETQVTDFITLIHNSLHIGSEALKHFLQPLFLSSSLTSAIEAVCSSCVTCQTTNHQGGLKPTF-PTHQMRGHLPGQDWQIDFTHMPTHKSLKYLFTLIDTLTGWVEAFPTKGETAAIAADILITHIIPRFGLPSSIQSDNGPAFTSKVVQQVSTTLGIQWKLHIPYRPQSSGKIERANGLIKTHLTKLSLELRQSWVNLLPLALTRIRATPRKPTFLSPFELMYGRPFLLNHNLP-SQNPPLADYLPYLSLLRQLLREHADRYLPQPLPVDSA-TQTANHLHPGDAVFL---KTLHPKP-LQPR--WTGPHTVILTTPTAVKLLGDPSWHHLSRVKRAPDNHDS----------------Y----TCQPMGPTSLRFSRVTNPPGPSKS---------------------------------------------------------------
>Aardvark_oafERV-Fc_Class_2_pol_consensus_1
RSPDS---------STPITLAEPRVTLKVAGKLTSFLVDTGATYSVLPSFPGQLYPSPVSVMGIDGCPSRPQVT-GPVTCLIDNRIITHSFLVMPTCPTPLLGRDLLFKLGVTLHWTQDPSATLLLSLITTPAFTPNPPLPPDL---------VNPIVWDISTPS-IATHHSPVIIHLKNPS-HFPSRPQFPISLTHRQGLKPLIQRLLSKGLLIPTHSPYNTPILPVRKPDGSYRLVQDLRLINEAVIPIHPVVPNPYTLLSHIPLSTTHFSVLDLKDAFFTIPLDPTSYNLFAFTWEDPDTHTATQLTWTVLPQGFRDSPHLFGQALAKDLLECN-LSPSTLLQYVDDLLLCSPSLPDSITQTASLLNFLANRGYRVSPSKAQLSTTSVTYLGLKITPTTRELTVDRKQTLQNLLPPTSAD-QILSFLGLVGFFRHWIPNFSLIAKPLYEAAKTTPVGP---LTSPGVVKRAFLTLRDHLLQSPPLHLPNPSKPFLLFTDERQGIALGVLTQPLGPCHTPVAYLSKQLDPTVRGWQPCLRALAAAAVLTQEALKLVLHQPLHVFSSHRLQDLLSHRSLSLLSPS-RIQEFHLLFLENPDISLSQSPSLNPATLLPLPTS--STHNT---HSCIDIIDTQTLPKQNLSDQPLPQPDLTFFVDGSSVLDTQ-GRRRAAYAVVTLTDTVEAMSLPEGTTSQKAELIALTRALHLAKGKTVEIYTDSKYAFLIAHCHAAIWKQRGFLTTKGTPIINAKLILHLLEALQLPSQVAIIHCKGHQTDNSSITRGNNRADAVARSLTQENQT---SPAPVLFLSIP--TFQPHYSKEEQTTWTQKGGTISPE--------------GWIFLHNKLIL-PQAQTKDLIILIHNSLHIGAKALKHFLQPLFISPSLNTTIESVCSTCTICISTNPQGSLKPTF-PTHQMRGHLPGQDWQIDFTHMPSHKSFKYLFTLIDTLTGWVEAFPTKSETAATATDILITHIIPHFGLPSSIQSDNGPAFISQITQQVSSSLGIQWNLHIPYRPQSSGKIERANGLIKTHLTKLSLELCKSWIDLLPFALAHIRATPKAPTFLSPFELMYGRPFLLNHNLP-TQPPPLASYLPYLSLLRQLLWEHADRYLPRPLETDSSRTPTAAHLQPGDAVFL---KTLHPKP-LEPR--WTGPHTVILTTPTAVKLLGDPSWHHLSRIKRAPTNHDS----------------Y----TCQILGPTRLRLSRTSPLPDPNQS---------------------------------------------------------------
>Aardvark_oafERV-Fc_Class_2_pol_consensus_2
RSPDS---------STPITLAEPRVTLKVAGKLTSFLVDTGATYSVLPSFPGQLYPSPVSVMGIDGCPSRPQVT-GPVTCLIDNRIITHSFLVMPTCPTPLLGRDLLFKLGVTLHWTQDPSATLLLSLITTPAFTPNPPLPPDL---------VNPIVWDISTPS-IATHHSPVIIHLKNPS-HFPSRPQFPISLTHRQGLKPLIQRLLSKGLLIPTHSPYNTPILPVRKPDGSYRLVQDLRLINEAVIPIHPVVPNPYTLLSHIPLSTTHFSVLDLKDAFFTIPLDPTSYNLFAFTWEDPDTHTATQLTWTVLPQGFRDSPHLFGQALAKDLLECN-LSPSTLLQYVDDLLLCSPSLPDSITQTASLLNFLANRGYRVSPSKAQLSTTSVTYLGLKITPTTRELTVDRKQTLQNLLPPTSAD-QILSFLGLVGFFRHWIPNFSLIAKPLYEAAKTTPVGP---LTSPGVVKRAFLTLRDHLLQSPPLHLPNPSKPFLLFTDERQGIALGVLTQPLGPCHTPVAYLSKQLDPTVRGWQPCLRALAAAAVLTQEALKLVLHQPLHVFSSHRLQDLLSHRSLSLLSPS-RIQEFHLLFLENPDISLSQSPSLNPATLLPLPTS--STHNT---HSCIDIIDTQTLPNQNLSDQPLPQPDLTFFVDGSSVLDTQ-GRRRAAYAVVTLTDTVEAMSLPEGTTSQKAELIALTRALHLAKGKTVEIYTDSKYAFLIAHCHAAIWKQRGFLTTKGTPIINAKLILHLLEALQLPSQVAIIHCKGHQTDNSSITRGNNRADAVARSLTQENQT---SPAPVLFLSIP--TFQPHYSKEEQTTWTQKGGTISPE--------------GWIFLHNKLIL-PQAQTKDLIILIHNSLHIGAKALKHFLQPLFISPSLNTTIESVCSTCTICISTNPQGSLKPTF-PTHQMRGHLPGQDWQIDFTHMPSHKSFKYLFTLIDTLTGWVEAFPTKSETAATATDILITHIIPHFGLPSSIQSDNGPAFISQITQQVSSSLGIQWNLHIPYRPQSSGKIERANGLIKTHLTKLSLELCKSWIDLLPFALAHIRATPKAPTFLSPFELMYGRPFLLNHNLP-TQPPPLASYLPYLSLLRQLLWEHADRYLPRPLETDSSRTPTAAHLQPGDAVFL---KTLHPKP-LEPR--WTGPHTVILTTPTAVKLLGDPSWHHLSRIKRAPTNHDS----------------Y----TCQILGPTRLRLSRTSPLPDPNQS---------------------------------------------------------------
>Tarsier_tsyERV-Fc_pol_consensus
SRLDS---------NTPITLAEPRATLWVAGKSISLLVDTGATYSVLLSFHGPLHPSQVSVVGISGVPSKPLET-GPVSCLFEGCPFTHSFLVIPSCPAPLLGRDLLYKLGASICLTSHRVPPTPLLALACAVFSPEPSSDFPISPEK-----VNPVVWDTSTPV-VANHHTPVLIRLKDPS-CFPSRPQFPISHAHRKGLQPIVNRLLIQGLLVPTNSPCNTPILPVKKPSGAYRLVQDLRIINSAVVPLHPVVPNPYTLLSQIPPTTTHFTVLDLKDAFFTIPLHPDSQPLFAFTWEDPDTHRTQQLTWTVLPQGFRDSPHLFGQALAEDLSSYD-SGCSTLLQYVDDLLLCSPSREVSLRDTASLLNFLAQRGYRVSPSKAQLSTPQVTYLGVALTPTSKALMVDRTTSIRELLPPTSGA-EILSFLGLVGFFRHWVPNFAILAKPLYAAAKETPTGP---LTSPSAVARAFKTLRDTLLASPPLMLPDFHKPFLLFTEERTGTATGVLAQPVGPSHRPVAFLSKQLDPTIQGWQPCLRALAAAACLTKEALKLTLQQPVMVYSPHRLQDLLGHKSLSLLSPS-RVQEFHLLFIEHPQVSLRSSPLLNPATLLPSASS--SVLPE---HSCVELVEALSPPHTGLSDQPLSNPDLTFFIDGSSTRGPD-GGRRAAYAVVSPPTVVEAASLPRGTSSQKAELVALTRALQLAKGRRATIYTDSKYAFLIAHSHAAIWKERGFLTTRGTPVVNGKAIQHLLQALQEPKEVAIVHCRGHQTGTDPVIQGNALADATARQLTS--TQ---DATPVLFLSSS---LTPRYSEDEQQRLLSQGAVAGQQ--------------GWMYLRDRIIL-PQTQAKEIVATIHQSLHIGPEAMHRFLSPIFSPQGLRETINQVHMACQTCAYVSSQGALRRRT-AAHQLRGCLPGQDWQVDFTHMPTHKKYRYLLVMVDTFSGWIEAFPTSRETASVVAETLVEHIIPRFGLPTSIQSDNGPAFISKITQLVAEALNIVWKLHIPYRPQSSGKVERANGLLKDQLTKLSLEVKLSWPALLPVALTRVRAAPRGPVGLSPFELMYGRPFLINTGLP-TTPPPLASYLPYLSLLRHLLREHADQTLPQANSTSD--PRAAVILQPGDEVLL---RELQPRS-LQPR--WMGPYTVVLTTPTTAKLLGHPSWYHISRLKRAPPNNEV----------------W----KSNEVGPLRLRFSCIDASKPNQ-----------------------------------------------------------------
>Cat_fcaERV-Fc_pol_consensus
RGPDS---------VTPVTHAEPRVKLQVAGKSISFLLDTGATYSVLPSYSGPTTPSSVSVMGINGTPSIPPCT-PVLTCCLDGLHFSHSFLVIPSCPVPLLGRDILSKLGASIHLPAICSSPSPTHLLLAVITDDTDHSLNPHPDLP-----IDPIVWDTSTPT-IATHHQPVLIRLKNPS-QFPSRPQYSISHTHRLGLKPIIDRLLKEGLLIPCHSPCNTPILPVKKPNGSYRLVQDLRIINEAVIPIHPVVPNPYTLLSQIPPSTTHFTVLDLKDAFFTIPLHPESQFLFAFTWQDPVTSLACQLTWTVLPQGFRDSPHLFGQALARDLLKAPLSSHCTLLQYVDDLLLCGTSFDHTKQDTVQILNFLANLGYRVSPHKAQICTNTVTFLGVSLTPTTKALTQDRLQALQTLSPPTNAD-EILSFLGLVGFFRHWIPNFAIHAAPLYKAAKETPQGP---LSSPGSVARAFQRLVTSLVTQPVLSLPNVSKPFLLYTDERAGIATGLLTQPCGPKLQAVAYLSKQLDPTIRGWQPCLRALAAAATLTQEALKLTLHCPLTVLSSHRLSDLLTHKALAHLSPS-RIQLFHLLFIENPEISLQLSPRLNPATLLPQINP--KDTSQPPFHSCTELIDILSKPPSNLKDLPLTSPDLTLFVDGSSLVDCK-GHRRAAYAVVTLNQTLETQTLPTGTTSQKAELTALIRALQLSRNKRVTIYTDSKYAFLIAHTHSHLWEERGFLTTKGTPIINGPLMAKLLEALKLPQEVAIVHCKGHQPLTTEIAIGNHKADNTARQTAL--SL---DPVPMGILTED---TTPDYTPDEQKQYMAHPDAHTNA--------------GWIMLGPRLAL-PNSLVPSLLTKIHKTLHIGPEATFRFLEPIMYHPHLRQLITKTHQQCTTCAAVSSQGRMRHPG-PTHQMRGHLPGEDWQIDFTHMPKHKKLRYLLTIIDTFTGWIEAFPTSSEGASTVAEILLKDIIPRFGLPRRIQSDNGPAFISAVTQQVSKALGITWKLHIPYHPQSSGKVERANGLIKDHLTKLSIETRLSWPQLLPIALTRLRAAPRGPTGLSPFELLYGRPFLLPQPLP-KDPPPLAAYLPYLSLLRHLIRQYADLTLPAPIDLSS----PSLSVNPGDSVLL---RVRQKPT-LAPQ--WEGPYTVILTTPTAAKLLGHTPWVHTSDLKRAPPLPPI------------PEESW----TSQPTGPLTLKLTRQAPS---------------------------------------------------------------------
>Rabbit_ocuERV-Fc_pol_consensus
RSPDS---------GTPITLAEPRVMLQVAGKSTEFLVDTGATYSVLPAYAGPLLPSSISVMGIDGTPSHPRRT-PDLPCQLEDHPFSHSFLVIPSCPVPLLGWDILFQLGSSLQILPQQPSAALLLPLIASLTSPTPSPDSSNPQWPISPTKVNPRVWDLSTPV-VATHHQPALIKLQEGT-PYPNRPQFPISETHRRGLKPIIDRLLQQNLLIPTNSPCNTPILPVRKPSGEYRLVQDLRLVNAAVIPIHPVVPNPYTLLSHVPPKTSHFTVLDLKDAFFSIPLHPDSQYLFAFTWTDPDTHQARQLTWTVLPQGFRDSPHIFGQALASDLSTFE-AHSSTLLQYVDDLLLCSPSKEDSESQTVALLNFLGDKGYRVSPTKAQLSSPSVTYLGILLTPSTRSLMTDRRQALKVLQPPTDAE-AILSFLGLVGFFQHWIPNFAVLAKPLYQAARETPKGP---LSSPTTVTRAWRTLRDALLESPPLALPNPTKPFHLFTDECNGIATGLLAQPSGPTHRPVAFLSKQLDLTARGWPQCIRALAAAATLTKDATKLTLQQPITVLSSHNLAELLGQRFLPLLSPS-RVQELHLLFIKNPHITIARSPPLNPATLLPLPSS--PMDPLPDSHSCSEVLNFFQTPTDHVLDYPIDSPDLTLFVDGSSVRGAD-GVQRAAYAVVTLNKTIEAQYLPPGTTSQKAELHALTRALILAKDKRVNIYTDSKYAFLIAHSHSAIWKERGFLTSWGMPIVNAAHIHQLLQALTLPLQVAIIHCKGHQQMTDLVSMGNRRADLVARTLTSQDPPTQEPLAPLLFLTTS---IKPTYLPQERHQLLQNGGKEHPE--------------GWIFLKDKIAL-PIQNSLPLLTDIHNSLHINPDSLYHFLTPLFYCPTLKDLLKQVHSSCSICSLTSPQGKLKPQI-PTHQMRGHLPGEDWQIDFTHMPPHKRLRYILTMVDTFSGWIEAFPTTSETAAVVAEILLQHIIPRFGLPTSIQSDNGPAFVSRVVQQVTQALGTTWKLHIPYRPQSSGKVEKANGMLKDQLTKLSIQLRMGWPQLLPLALTRLRAAPRKPLGLSPFELMYGRPFLLNHNLP-VHTPPLASYLPYFTLLHSLLREHADRHLPSPSAHHPA-GPEVLPLQPGDSVLL---RSSQHQP-LHPH--WTGPHVVILTTPTAAKLLGHENWYHISRLKRAPSPPPG------------PPSSW----TATALGPTKLKFVRNPSPPGPTPDS--------------------------------------------------------------
>13-lined_ground_squirrel_strERV-Fc_class_1/2_pol_consensus
RSPDS---------RTPITLAKPRVTLQVVGKSITFLVDTGATYSVLPAHSGPLYPSQISVMGIDGTPSFPKKM-ASLTCSLEGHPFTHSFLVIPSCPVPLLGQDVLQLLGATLQLSPHAPTTQLLLPLIQSTIDTPSPTTTHPLPSGL----IDPQVWDTSKPV-IATHHQPVQIQLKPAS-KFPSRPQFPISLPHHRGLKPIIERLLDQGLLIPIDSPCNTPILPVHKPSGAYRLVQDLCLVNKAVIPLHPVVPNPYTLLSHIPPSTSHFTVLDLKDAFFTVPLHPDSYFLFAFTWEDPDTLTSHQLTWTVLPQGFRDSPHLFGQALARDLATCD-LGVSTLLQYVDDLLLCSPSLETSQEHTAHLLNFLGSRGYRVSPTKAQLSVPSVTYLGILLTPTSKSLTVDRIQALRSLQPPESAD-QILSFWGLTGFFQHWVPNFALLAKPLYQAAKDTPIGP---LTSPAQVSRSFLKLRDALISSPPLSLPNPNRPFHLFTDEKQGIATGLLAQPIGPSYRPVAYLSKQLDSTVQGWLPCLWALTVAAELTKESLKLTLLQPLTVFSTHRLQGLLRHKSLSLLGPS-RIQEFHLLFIKNPTISLCASPPLNPASLLPTSGS--TSPTT---HSCPQVLEALHTPQEGLFDHPLQAPDLTIFVDGSSTVGPD-NRRRAAYAVVTVLSVLEASCLPEVTTSQRAELFALIRALHLSKGKSVNIYTDSKYAFLIAHSHSAIWKERGFLTTKGSPIVNASLISKLLEALHLPSQVAIIHCRGHQATSNPITEGNNKADAVARSLTS--EP---PMAPILFLTMP---TKLAYTQQEQTDLLAQGGQIRDK--------------GWIFLGDKIAL-PQLQARDLLSDIHNSLHIGPQPLFQFLQPLFYLPGMRDFIQQVHSTCSICSSVTPQGGLQPKV-PTHQMRGHQPGKDWQVDFTHMPRHKKFRYLLTLVDTFSGWIEAFLTSRETADTVASVLIEQIIPRFSLPMSIQSDNGPAFTSQIIQQVSESLNISWKLHIPYRPQSSGKVERAHGILKDHLTKLSIELRISWPNLLPLALTRIQAAPRAPTGLSPFKLLYGRPFLINHNLP-IQPPLLASYLPYLTLLCNLLWEHTDRHLPAPTELVP----SEGPLQPGDSVLL---KELHPWS-LQPC--WMGPHMVILTTPTSAKLLGHSSWYHVSRLKLAPDPKS-----------------W----SSQLVGPTKLKITCGPPTSSPLESVPTGAPNPNDAA---------------------------------------------------
>Dog_CfERV-Fc2_pol_consensus
RGPDS---------DTPQTQAEPRVLLQVAGKSISFLLDTGATYSVLPSYSGASFPSPVAVVGIDGTSSIPRTT-PLLSCSLDGFPFSHSFLIIPSCPAPLLGRDILHKLKATIRLSPSPTVSTHLLLPLISPDPSPPPHLPLP---------VNPQVWDTSKPI-VATHHPPVKIQLKDQT-QFPSRPQFPISETHRQGLKPIIDRLKQQGLLIPISSPCNTPILPVRKPTGAYHLVQDLRLINEAVIPLHPVVPNPYTLLSNVPPNTTHFSVLDLKDAFFTVPLHPDSYFLFAFTWEDPDTHISGQLTWTVLPQGFRDSPHLFGQALAEDLQQCS-LKTSTLLQYVDDLLLCSPSLSSSEEDTTTLLNFLGSKGYRVTPAKAQLCTPTVTYLGISLTPTSKSLTEDRIQLLQDLQPPQSAA-EILSFLGLVVFFRHWIPNFALLARPLYQAAKETPHGP---LTDPTAVQNLFSKLRDRLISGPTLTLPDPSRPFHLFTDERSGSATGLLAQPAGPTYWAVAFLSKQLDPTAKGWQPCLRALAAAASLTKEALKLTLGQPLTVFSPHRLIDLVGHRSLAHLTPS-RLQLYHLLFIENPDIYLSTSPRLNPATLLPTPST--NPEPS---HSCPQLLEELTPPHPGLSDQPLPNPDRILFVDGSSLIAPD-GQRHAAYAVVTLDAILEAVPLPLGTSSQKAELIALTRALHLSKGQRVTIYTDSKYASLITHTHSVLWQERGFLTTKGTPIINGPLISKLLEALSLPTEVAIVHCHGHQSSKDPVSRGNNKADSTARATAL--GS---SPAPLLFLNTP---HSPSYTDEETQTLKKMGGIAGGK--------------GWIFIQKKLAL-PNHLAPMIISDIHQSLHIGPKALHQFLEPLFHYPHLRKVIGEVHQSCKTCSTVNAQGGIRRPG-PNHQLHGHQPGEDWQLDFTHMPRHKSFRYLLTLVDTFTGWIEAFPTARETADVVATILIEHIIPRFGLLRTLQSDNGPAFISSITQQVSESLNITWKLHIPYHPQSSGKVERANGLLKEHLTKLTLETRLSWPTLLPLALTRLRATPRGPSGLSPFELLYGRPFLLTQNLP-SSPPPLLSYLPYLTLLRALLWAHADSVTPTPGEPTP---DTPQALAPGDSVLL---KELHPKT-LQPK--WTGPYTVVLTTPTAAKLIGHHPWVHVSKLKRAPSQDV-----------------W----TAQPLGPTQIRLSRHPPPPGPTS----------------------------------------------------------------
>Ferret_mfuERV-Fc2_pol_consensus_1
RSPDS---------DTPLTHAEPRVTLQVAGKSISFLLDTGATYSVLPSYSGPTRPSPVAVMGIDGTSSTPKAT-PPLTCSLDGFPFSHSFLIIPSCPVPLLGRDILHKLQATIRLSPSPSTSAHLILPLLPSDSSSIPDCLPS---------VDPQVWDISRPI-VATHHTPVRIQLKDKS-TFPSRPQFPISMTHRRGLKPIIDRLQQQGLLIPINSPCNTPILPVKKPSGAYRLVQDLRLINEAVVPLHPVVPNPYTLLSNVPPHTTHFSVLDLKDAFFTIPLHPDSYFLFAFTWEDPETHVSGQLTWTVLPQGFRDSPHIFGQALAKDLQQCT-LTASTLLQYVDDLLLCSPSLLSSQEDTATLLNFLGSKGYRVTPSKAQLCTPSVTYLGILLTPTSKSLTGDRIRLLQDLQPPQNAD-DILSFLGLVGFFRHWIPNFAILARPLYRAAKDTPQGP---LTDPGSIRRLFYQLRSHLISGPSLALPDPSKPFHLFTDERSGLATGLLAQPTGPTYRAVAYLSKQLDVTTQGWQPCLRALAAAASLTKEALKLTLGQPLTVFSPHRLMDLVSHKSLAQLTPS-RLQLYHLLFIENPQVTLSVSPRLNPATLLPTPSS--TPTPS---HSCSQLLEELSPSHPGLSDQPLPDPDRTLFMDGSSLIAPD-GRRHAAYAVVTLDAVIEAAPLPIGTTSQKAELVALTRALHLSEGQRVTIYTDSKYAFLITHTHSVLWRERGFLTTKGTPIVNGPLIAKLLEALNYPTEVAIVHCHGHQASKDPISLGNNKADSIARQMAL--NS---SPAPLLFLNTP---HSPSYTDEETRALKTLGGRLGDK--------------GWYYVQDKIAL-PNSLIHTLITDIHQSLHIGPKALYQFLQPLFHHPSPKKTIKEVHQACRTCSVVNAQGGLRRPG-PTHQLRGHQPGEDWQLDFTHMPRHKTFRYLLTLVDTFTGWIEAFPTARETADVVAAILIEHIIPRFGLPRTLQSDNGPAFISSITQQISESLNITWKLHIPYHPQSSGKVERANGLLKEQLTKLTLETRLSWPTLLPLALTRLRASPRGPSGLSPFELLYGRPFLLNHNLP-ASPPPLLSYLPYLTLLRALLRAHADATIPAPNSPGG---DFPQALNPGDQVLL---RELHPKS-LQPR--WTGPHTVILTTPTAAKLLGHHPWVHISNLKPAPPQDG-----------------W----TSQTLGPTRLRISRTTSPHPPPPPNPP------------------------------------------------------------
>Ferret_mfuERV-Fc2_pol_consensus_2
RSPDS---------DTPLTHAEPRVTLQVAGKSISFLLDTGATYSVLPSYSGPTHPSPVAVMGIDGTSSTPKAT-PPLTCSLDGFPFSHSFLIIPSCPVPLLGRDILHKLQATIRLSPSPSTSAHLILPLLPSDSSPIPDCLPS---------VDPQVWDISRPI-VATHHTPVRIRLKDKS-TFPSRPQFPISMTHRRGLKPIIDRLQQQGLLIPINSPCNTPILPVKKPSGAYRLVQDLRLINEAVVPLHPVVPNPYTLLSNVPPHTTHFSVLDLKDAFFTIPLHPDSYFLFAFTWEDPETHVSGQLTWTVLPQGFRDSPHIFGQALAKDLQQCT-LTASTLLQYVDDLLLCSPSLLSSQEDTATLLNFLGSKGYRVTPAKAQLCTPSVTYLGILLTPTSKSLTGDRIRLLQDLQPPQNAD-DILSFLGLVGFFRHWIPNFAILARPLYRAAKDTPQGP---LTDPGSIRRLFYQLRSHLISGPSLALPDPSKPFHLFTDEWSGLATGLLAQPTGPTYRAVAYLSKQLDVTTQGWQPCLRALAAAASLTKEALKLTLGQPLTVFSPHRLMDLVSHKSLAQLTPS-RLQLYHLLFIENPQVTLSVSPRLNPATLLPTPSS--TPTPS---HSCSQLLEELSPSHPGLSDQPLPDPDCTLFMDGSSLIAPD-GRRHAAYAVVTLDAVIEAAPLPIGTTSQKAELVALTRALHLSEGQRVTIYTDSKYAFLITHTHSVLWRERGFLTTKGTPIVNGPLIAKLLEALNYPTEVAIVHCHGHQASKDPISLGNNKADSIARQMAL--NS---SPAPLLFLNTP---HSPSYTDEETRALKTLGGRLGDK--------------GWYYVQDKIAL-PNSLIHTLITDIHQSLHIGPKALYQFLQPLFHHPLLQKTIKEVHQACRTCSVVNAQGGLRRPG-PTHQLRGHQPGEDWQLDFTHMPRHKTFRYLLTLVDTFTGWIEAFPTTRETADVVAAILIEHIIPRFGLPRTLQSDNGPAFISSITQQISESLNITWKLHIPYHPQSSGKVERANGLLKEQLTKLTLETRLSWPTLLPLALTRLRASPRGPSGLSPFELLYGRPFLLNHNLP-ASPPPLLSYLPYLTLLRALLRAHADATIPAPNSPGG---DFPQALNPGDQVLL---RELHPKS-LQPR--WTGPHTVILTTPTAAKLLGHHPWVHISNLKPAPPQDG-----------------W----TSQTLGPTKLRLVRAPSRTPPESPDPGRVM---------------------------------------------------------
>Dog_CfERV-Fc1(b)_pol_consensus
RSPDP---------DTPLTQAEPRVTLQVAGKSISFLLDTGATYSVLPSYSGPTYASLVAAMDIHGTSSSPRIT-RPLTCSLDGFPFSHSFLIIPTCPVPLLGRDILQKLRATIRLSPSPSASECLLLPLLPSPPTPIPTNLPT---------VNPQVWDTSKTT-VTSHHSPVHIRLKNNS-TYPSRAQFPISLTHRRGLKPIIDRLKQQGLLIPINSPCNTPILPVRKPSGAYRLVQDLQLINEAVVPLHPVVPNPYTLLSHIPPGTSHFSVLDLKDAFFTIPLHPDSYFLFAFTWEDPDTHVSGQLTWTVLPQGFRDSPHIFGQALAADLQECL-LEASTLLQYVDDLLLCSPSRLTSQEDTSTLLNFLGARGYRVNPSKAQLCTPSVTYLGITLTPTSKSLTGDRIRLLQELQPPQSAD-GILSFLGLVGFFRHWIPNFSILARPLYQAAKETPQGP---LTDPASIQHGFSRLRDCLIKEPVLALPDHTKPFHLFTDERSGSATGLLAQPTGPTYRAVAYLSKQLDPTTRGWQPCLRALAAAASLTKEALKLTLGQPLTVYSPHRLTDLLGHRSLAQLTPS-RVQLFHLLFVENPQISLSVSPRLNPATLLPAPSP--TPDPS---HSCPQLLEDFTPSYPGLSDQPLANPDRILFVDGSSLLTSD-GLRHAAYAVVTSEAVVEAAPLPLGTTSQKAELIALTWALHLSKGQRVTIYTDSKYAYLISHTHSVIWQERGFLTTKGTPIVNGPLIARLLEALRLPTEVAIVHCRGHRTTPDPVSLGNNKADTVARQTAL--SA---TPAPVLFLNTA---HQPCYTEEETLALQKLGGKLGNK--------------GWIHMQNHIAI-PENLAHTLVTEIHQSLHIGPKALFQFLQPLFYHPSLSKVIETVHRACTVCSAVNAQGGIRRPG-PNHQLRGHQPGEDWQLDFTNMPRHKNLRYLLTLVDTFTGWIEAYPTARETADVVAAILIEHIIPRFGLPRTLQSDNGPAFISSMTHQVAEILNISWRLHIPYHPQSSGKVEKANGLLKAQLTKLTLETRLSWPTLLPLALTRLRAAPRGPSGLSPFELLYGRPCLIDHNLP-AVPPPLLSYLPYLTLLRALLRAHADSVTPAPNNPEDD-ETPPQTLLPGGQVLL---RSRNPGP-LQTR--WTGPHTVILTTPTAAKLLGHQPWVHINNLKRAPSDSK-----------------W----ASQMVGPTKLRLVRAPSRAPSRTPPESPDPGGVM-----------------------------------------------------
>Giant_Panda_ameERV-Fc_pol_consensus
RSPDS---------DTPLTQAEPRVTLQVAGKSISFLLDTGATYSVLPSYSGPTRTSPVTVMGIDGTSSSPRVT-LPLTCSLDGFPFSHSFLVIPSCPVPLLGRDILQKLQATIRLSPSPSTSECLVLPLLPAPPTPTPDSLPA---------VDPQVWDTSKPI-IASHHTPVKIQLKDSS-KFPSRAQFPISLTHRQGLKPIIDRLRQQGLLIPISSPCNTPILPVRKPSGAYRLVQDLRLINEAVVPLHPVVPNPYTLLSHVPSDTSHFTVLDLKDAFFTIPLHPDSYFLFAFTWEDPDTHVSGQLTWTVLPQGFRDSPHIFGQALATDLQQCA-LKASTLLQYVDDLLLCSPSLSLSQEDTSTLLNFLGGKGYRVTPSKAQLCTPSVTYLGIFLTPTSKSLTGDRIRLLRELQPPQTAD-EILSFLGLVGFFRHWIPNFSILARPLYQAAKETPQGP---LTDPTSVRHVFSKLRDCLTAGPVLALPDPSKPFHLFTDERSGSATGLLAQPVGPTHRAVAYLSKQLDTTTRGWQPCLRALAAAASLTKEALKLTLGQPLIVYSPHRLMDLLSHRSLAQLTPS-RLQLYHLLFVENPQISLSASPRLNPATLLPAPSS--TPEPT---HSCPQLLEDLTPSHPGLSDQPLPNPDRVLFVDGSSLLASD-GQRRAAYAVVTSETVVETAPLPIGTTSQKAELIALTRALHLSKGQRVTIYTDSKYAYLITHTHSVLWQERGFLTTKGTPIVNGPLIAKLLEALNLPTEVAVVHCRGHQTSKDPVSQGNNKADSVARQTAL--NT---SLAPILFLNTP---HRPSYSEKEVQTLQGLGGKPGDK--------------GWIYIQNKIAL-PENLAHTLITDIHQSLHIGPKALHQFLQPLFHHPSLSRVIETVHRACKTCSAVNAQGGIRRPG-PNHQLRGHQPGEDWQLDFTHMPRHKTFRYLLTMVDTFTGWIEAYPTARETADIVATTLIEHIIPRFGLPRTLQSDNGPAFISSVTQQVAESLNVTWKLHIPYHPQSSGKVEKANGLLKAQLTKLTLETRLSWPTLLPLALTRLRATPRGPSGLSPFELLYGRPFLINHNLP-AIPPPLLSYLPYLTLLRALLRAHADAVIPAPNDHDHK-EAPPQGLFPGDQVLL---RNLQPGS-LQTR--WTGPHTVILTTPTAAKLLGHQAWVHINNLKRAPTGND-----------------W----ASQAVGPTKLRLVWAPPSGSPEPPDPSDRM---------------------------------------------------------
>Ferret_mfuERV-Fc1_pol_consensus
RSPDS---------ATPLTQAEPRVMLQVAGKSISFLLDTGATYSVLPSYSGLTRTSPITVMGIDGTSSNPRVT-LPLTCSLDGFPFSHSFLVIPSCPVPLLGRDILQKLRATICLSPSSPPSTSTRLILHLSTPSTPTPDDLPT--------VDPQVWDTSEPI-IASHLTPVKVQLKDNS-KFPSRAQFPISLAHRRGLKPIIERLKRQGLLIPISSPCNTPILPVRKPSGAYRLVQDLRLINEAVVPLHPVVPNPYTLLSRVPPNTSHFTVLDLKDAFFTVPLHPDSYFLFAFTWEDPDTHASGQLTWTVLPQGFRDSPHIFGQALTTDLQQCV-LKASTLLQYVDDLLLCSPSLSVSQDDTSTLLNFLGAKGYRVTPSKAQLCAPSVTYLGILLTPTSKSLTGDRIRLLQELQPPQTAD-EILSFLGLVGFFRHWIPNFSILAHPLYQAAKETPQGP---LTDPTSIRHSFSKLRDRLTTGPVLALPDLSKPFHLYTDERSGSATGLLTQLVGPTHRAIAYLSKQLDVTAQGWQPCLRALAAAASLTKEALKLTLGQPITVYSPHRLTDLLSHRSLAHLTPS-RLQLFHLLFLENPHISLSTSPRLNPATLLPIPSP--TPEPV---HSCLQLIEDLTPLHPGLSDQPLSNPDRILFVDGSSLLASD-GQRHAAYAVVTMDAVLETAPLPIGTTSQKAELVALTRALHLSKGQRVTIYTDSKYAYLITHTHSALWQERGFLTTKGTPIANGPLIAKLLEALSLPTEVAIVHCRGHQTTKDLVSLGNNRADSVARQTAL--NT---PASPILFLNTP---HQPSYSTKETQALQARGGKIGDK--------------GWIYIQDRIAL-PGNLAHTLITDIHRSLHIGPKALHQFLQPLFYHPSLSKVIEVVHRACKTCSAVNSQGGIRRPG-PNHQLRGHQPGEDWQLDFTHMPRHKTFRYLLTLVDTFTGWIEAYPTARETADVVATILIEHIIPRFGLPRTLQSDNGPAFISSVTQQVAESLNITWKLHIPYHPQSSGKVEKANGLLKAQLTKLTLETRLSWPTLLPLALTRLRATPRGPSGLSPFELLYGRPFLINHSLP-AISPPLLSYLPYLTLLRALLRAHADTVIPAPSDHAS--EGGIRDLSPGDQVLL---KSLRPGS-LQTR--WTGPHTVVLTTPTAAKLLGHSAWVHINNLKRAPTETN-----------------W----TSQMAGPTKLRLVRAPSHIPSNPDKPGGVM---------------------------------------------------------
>Dog_CfERV-F1(a)_pol_consensus
RSPAS---------AAPLTQAEPRVMLQVAGKSISFLLDTGATYSVLPSYAGPTQPSPVAVMGIDGNSSTPRAT-PPLTCSLDGFPFSHSFLVIPSCPVPLLGRDILQKLGATIHLSPSPPSSPSARLILYLSTPSSPTPDQLPF--------VNPQVWDTSEPV-VASHHPPVKIKLKDGS-KFPSRPQFPISLLHRLGLKPIIERLKRQGLLIPISSPCNSPILPVRKPSGAYRLVQDLRLINEAIVPLHPVVPNPYTLLSHIPPSTTHFTVLDLKDAFFTIPLHPDSYFLFAFTWEDPDTHTSGQLTWTVLPQGFRDSPHIFGQALAADLQQCL-LKASTLLQYVDDLLLCSPALTISQDDTTSLLNFLGSKGYRVTPSKAQLCTPSVTYLGIHLTPTSKSLTGDRIRLLRELQPPQTAD-EILSFLGLAGFFRHWIPNFSILARPLYQAAKDTPQGP---LTDPSSVRRLFSKLRDCLTAGPILTLPDPSKPFHLYTDERSGSATGLLAQPVGPTYRIIAYLSKQLDSTARGWQPCLRALAAAASLTKEALKLTLGQPLVVYSPHRLGDLLSHRSLAHLTPS-RLQLFHLLFIENPQISLSTSPRLNPATLLPTPSP--TSEPT---HSCPQLIEDLTPPHPGLSDQPLSNPDRILFVDGSSFLAAD-GRRHAAYAVVTPETVVETVPLPIGTTSQKAELIALTRALHLSKGQRVTIYTDSKYAYLIVHTHSVLWQERGFLTTKGTPIVNGPLIAKLLEALSLPTEVAIVHCRGHQTSKDMVSIGNNKADSVARETAL--SN---PISPILFLNTP---HRPSYSIKETQALQALGGKAESK--------------GWIYIRGKIAL-PENLAHTLITDIHQSLHIGPRALNQFLQPLFYYPSLPKVIEAVHRACKTCSAVNAQGGIRRPG-PNHQLRGHQPGEDWQLDFTHMPRHKAFRYLLTLVDTFTGWIEAYPTARETADVVATILIEHIIPRFGLPRTLQSDNGPAFISSVTQQVAESLNITWKLHIPYHPQSSGKVERANGLLKAQLTKLTLETRLSWPTLLPIALTRLRASPRGPSGLSPFELLYGRPFLINHNLP-AIPPPLLSYLPYLTLLRALLRAHADAVIPAPTDNASE-EASPRDLSPGDQVLL---RNLQPGS-LQTR--WTGPHTVILTTPTAAKLLGHTAWVHINNLKRAPTGIE-----------------W----TSQMVGPTKLRLARAPSHTSPEPPDPSGRM---------------------------------------------------------
>Human_HERV-Fc1_pol_consensus
RGPDS---------GTPLTLAEPRVTLQVAGKSISFLVHMGATYSVLPSFGVSSFPSPVTVVGIDGTPSTHRQTPPPLSCRLDDTLISHSFLIIPSCPVLLFGRDLLSKLGASIRLHPSLPSSAISLLPLLALSDDTPSPIPLLPVP------VDPIVWDISTPS-IARHHAPIMIKLKDPT-KFPSRPQFPISVEHRQGLKPIITRLLQQHILIPVNSRCNTPILPIRKASGAYRLVQDLRIINEAVVPIFPVVPNPYTLLSRIPPTTTHFTVLDLKDDFFTIPLHPDCYFLFAFTWEDPDTHVSSQFAWTVLPQGFRDSPHLFGQALAKDLSTCT-LADSTLLLYVDDLLLCSPSLSVSQQDTATILNFLGKQGYRVTPHKVQLCTPTVTYLGISLTATTKSLTTDRVSLIKDLQLPQDAD-KILSFVGLVGFFRHWIPNFGVLAKPLYQAAKETPTSP---LSDPALVARHFHRLQQCLLTAPVVSLPNPLRPFHLYTDELQGVATGLLGQPVGPTYQVVAYLSRQLDPSTRGWQPCLRALAAAAELTKEALKLTLSHPLTVYSPHRLTDVLSHKCLAHLAPS-RIQLFHVLFVENPDITLTASPPLNPATLLPIEAS--EPPPVL-SHSCPELLTSNPNSRLGLFDRPLSNPDSTLFVDGSSVLTPC-GRRQAAYAVVTHDKTVEAAALPLGTTSQKAELLALTRALLLSQGQRVNIYTDSKYAYLIAHTHSVLWQERGFLTMKGTSIVNGPLIHKPLNALQAPREVAIIHCKSHQHSKDPVAQGNNLADSTAKSLALTSAP---APAPAMFLSGS---RTPAYSPQETFHLISNLKGMTDQD-------------GWIWVDNRIAL-PESQAQAIITDVHKTLLIGPKLLHQFLEPIFLCPGLQSLIHQVHQTCAVCSTVNTQGGLRRPG-PHHQLRGHQPGEDWQLDFTHMPRHKHYRYLLTLVDTFTGWIEAFPTARETGEVAVSVLLEHIIPRFGLPRSLQSDNGPAFVSKITQQVSESLRVTWKLHIPYRPQSSGKVERANSLLKEHLTKLTLETKLSWVTLLPLALTRLRAAPRGPTGLSPFELLYGRPFLLPGLPPTVSPPPLASYLPYLTLLRDLLRKHADACLPEPTPSSP---DAPVVLSPGDSVLL---KELQSKT-LTPR--WSGPYTVILTTPRATKLLGLPSWYHLSQLKKAPTQHD-----------------WSSKLTPTRLRITHGQTFPTMPPTPPDPPNPHSAQ---------------------------------------------------------
>Human_HERV-Fc2_pol_consensus
RGPDS---------GTPLTLAKLRVMLQVAGKSISFLLDPGATYSVLPSFSGPSQPSSISVMGIDGTPSTYRQT-PSLPCRLDHSFFTHSFLIIPSCPVPLLGRDLLTKLGASVVFRPGPSTHLALLLPLLSADTAAQASPTLPLVFPTP---VDPKVWDTNTPV-VATHHKPVLIKLKDPL-KFPAPPQFPISLEHRRGLKPIIIRLLQQHILITTNSPCNTPILPVRKASGTYCLVQDLRLINEAVIPTVPVVPNPYTLLSRIPPSRSHFTVLDLKDAFFSIPLDPACYFLFAFTWEDPDTGVSKQLTWTVLLQGFRDSPHFFGQALAQDLARCP-LEASTVIQYVDDLLLCSPSETDCLKDTCTLLNFLGNRGYRVTPSKAQLCTSKVTYLGIRLTPNSKGLTSDRISLLQNLQPPQDAE-DILSFLGLVGFFRHWVPNFGVLARPLYQATKQTPLGP---LSEPKLVANLFNKLKNCLITAPVLSLPNPLRPFHLFTDEREKVATGLLAQLVGRTHQPVAYLSKQLEPTVQGWQPCLQALAAAAKLTKEALKLTLGHPLTVFSSHRLQDLLSHKCLSHLTPS-RLQLFHLLFIENPHITLTTSPTLNPATLLPCPEQ--DPASL---HSCSQILSTLPPAHLSLQDNPILDPHQTLSVDGSSISTPQ-GQRRAAYAVVTSSQVVEAKPLPTGITSQKAELIALTRALILSKNKKVNIYTDSKYAYLIAHTYSILWQERGFLTTKGTPIVNGPLIEKLIQVLKAPTQVAIIHCKSHQNSKDPISLGNNFANTTARATALL-AP---SPTPVCFLSPA---YTPDYSPEELVHLMGRSGVKTNSNERFHSHTPNKSNQGWIFVDDRVVL-PCSQKKLILTDMHRSLHIGPKALYNFLEPIIYHPSLYSLLKQIHQECHVCTVANPQGKLKLPG-PCHQLREHQPGEDWQVDFIHMPRHKKFRYLLTLVDTFSGWIEAYPTTHETAEVVASTLTEHIIPRFGLPRTIQSENGPAFISKIVKQVTTTLGVNWKLHTPYHPQSSGKVECANGLVKQHLIKLALETRQSWVTLLPFALARLRAAPRSPTGLSPFELLYGRPFLFQELP--VNTPPLSTYLPYLTLLRELLREHADRSLPKPGPLGP---DSLAIITPGGQVLV---KDLQARG-LSPR--WKGPYTVILTTLTAAKLIGLPSWYHISHLKRAPTQDQ---------------ATW----TVTSLSPTKLKLSKSNTA---------------------------------------------------------------------
>Rhesus_owmERV-Fc2_pol_consensus
RCPHS---------ETPVTLAEPRVTLQVAGKPISFLIDTGATYSVLPSYGGPSQPSTISVVGVDGKPSNPRQT-PMLNCCLDYAYFAHSFLIMPSCPTPLLGRDILTKLKASINLPSHPLPSSNITLIMPLCTHNQGPNPPSPVFPVP----VDPQVWDTSTPV-VARHHLPVLIHLKDST-HFPSRPQFSLPLRHRQGIKPIIDRLLQQQILIPTHSPCNTPILPVKKPSGAYRLVQDLRIINEAVIPTHPVVPNPYTLLSRIPPETSHFTVLDLKDAFFSIPLHPDCYFIFAFTWEDPETHVSTQLTWTVLPQGFRDSPHFFGQALAKDLAQCP-FHSSTIIQYVDDLLLCSPSHDISLQDTATLLNFLGRLGYRITKQKAQLCLPKVIYLGIELTPVSKSLTTDRLSLIQSLTPPSNGE-EILSFLGLVGFFRHWIPNFGVLAKPLYQAAKESPTGP---LSDPKLIATHFTRLKSCLLSAPTLSLPNPLYPFYLFTDERHKIATGLLAQPIGTTFRPVAYLSKQLDTTVQGWQPCLRALAAAAELTKEALKLTLGGPLTVHSTHRLQDLISHKCISHLTPS-RIQLFHVLFLENPDIKIATCSSLNPATLLPTPNT--SHTPE---HSCPEIIQLALPTHLHLQDQPLPDPQLTFFVDGSSFVDPH-GNRHAGYAVVTNTQVIEAKPLPLGTTSQKAELTALTRALHLSEGKTVNIYTDSKYAYMIAHTHSVLWQERGFLTTKGTPIINGKHIQRLLEALTSPKEVAIVHCRGHQKPTNPIAQGNNLADTTAKSIALS-TE---NPQSLCFLTPQ---YTPSYSSEEKNKLLQNPHATITPD-------------QWIFIHNRVVL-PEAQTQHILRDIHNSLHIGHQALYNFLNPIIECPSLLSHLKRISQQCLICLKANAQGGIHNAH-PSHQLRGHQPGEDWQIDFTHMPRHKKLCYLLTLVDTFSGWIEAYPTTGESASIVASILIEQIIPRFGLPRSIQSDNGPAFISRVIQLVADSLNITWKLHIPYHPQSSGKVERANGLIKQQLTKLSIETRQSWVTLLPLALTRLRATPRGPTGLSPFELVYGRPLALQELP--SLPTPLAPYLPYLSLLRQLLREHAERSLPHPTQGNS---EAPSALSPGDQVLL---KDLHAKG-LTPK--WKGPYTVILTTSTAAKLLGHSSWVHLTQLKRAPPPQTQ----------------W----QSTELSPTRLRITRLNTN---------------------------------------------------------------------
>Rhesus_owmERV-Fc1_pol_consensus_1
RGPDS---------GTPLTLAEPRVMLQVAGKSISFLMDTGATYSVLPSFSGPSHPSTVTVMGIDGTPSTYRQT-PPLSCRLDGSLFSHSFLIIPSCPVPLLGRDLLSKLGASVHFRPNPSPHLAFLFPLLSPDKPRQADPPLPFPVP-----INPKVWDTSTPI-IAQHHTPVRIRLKDPS-KFPSRPQFPISLEHRQGLKPIITRLLRQHILVPANSPCNTPILPVRKSSGAYRLVQDLRLINEAVVPTFPVVPNPYTLLSRVPPDTTHFTVLDLKDAFFTIPLHPDCHFLFAFTWEDPDTHISSQLTWTVLPQGFRDSPHFFGQALAQDVVLCP-LTHSTLLQYVDDLLLCSPSWECSLADTATLLNFLGDRGYQVTPAKAQLCTPSVTYLGILLTPTTKSLTADRISLIETLQPPQDAE-EILSFLGLVGYFRHWIPNFGVLAKPLYQAAKEAPTGP---LSDPSLVANSFKKLQDCLLSAPALSLPNPLRPFHLFTEERQKVATGLLAQPVGSTYQAVAYLSKQLDPTVQGWQPCLRALAAATELTQEALKLTLGHPLTVYSSHRLSDLITHKCLSHLTPS-RLQQFHLLFIENPHITLTTSPPLNPATLLPTPGY--DSAPA---HSCPEVLTTLPPARLGLSEQPLEHPDRTLFVDGSSVLTPN-GRRQAAYAVVTATQTVETRPLPLGTTSQKAELTALTRALLLSEGQRVNIYTDSKYAYLIAHTHSILWQERGFLTTKGTPVVNGPHIKRLLDALQAPKEVAIIHCKSHQHSKDPVSQGNSLADSTARATALTSSP---TPAPLLFLSPT---YSPDYSSQELQTLMAHPSVTQNKD-------------GWVFIDSRIAL-PQTQAVHILTDIHRSLHIGPKAMYNFLEPIFHLPSLQAQIKKVHQQCATCSATNPQGRLRHPG-PTHQLRGHQPGEDWQLDFTHMPRHKKFRYLLTLVDTFSGWIEAFPTTRETAEVAATILLEHIIPRFGLPRTIQSDNGPAFISKLTQQVAAALQITWKLHIPYHPQSSGKVERANGLLKLHLTKLTLETRLSWVTLLPLALTRLRAAPRAPTGLSPFELLYGRPFLFQELP--ALSPPLGSYLPYLTLLRELLRKHADRCLPAPASPNL---ENPAVVAPGDLVLV---KQLQPRA-LSPR--WEGPYTVILTTPTAAKLLGLPSWYHLSQLKKAPTQHD---------------SNW----TTQVVTPTKLRLTRAGNDPLPNLPRPSSPPKSR------------------------------------------------------
>Rhesus_owmERV-Fc1_pol_consensus_2
RGPDS---------GTPLTLAEPRVMLQVAGKSISFLMDTGATYSVLPSFSGPSHPSTVTVMGIDGTPSTYRQT-PPLSCRLDGSLFSHSFLIIPSCPVPLLGRDLLSKLGASVHFRPNPSPHLAFLFPLLSPDKPRQADPPLPFPVP-----INPKVWDTSTPI-IAQHHTPVRIRLKDPS-KFPSRPQFPISLEHRQGLKPIITRLLRQHILVPANSPCNTPILPVRKSSGAYRLVQDLRLINEAVVPTFPVVPNPYTLLSRVPPDTTHFTVLDLKDAFFTIPLHPDCHFLFAFTWEDPDTHISSQLTWTVLPQGFRDSPHFFGQALAQDVLLCP-LTHSTLLQYVDDLLLCSPSWECSLADTATLLNFLGDRGYQVTPAKAQLCTPSVTYLGILLTPTTKSLTADRISLIETLQPPQDAE-EILSFLGLVGYFRHWIPNFGVLAKPLYQAAKEAPTGP---LSDPSLVANSFKKLQDCLLSAPALSLPNPLRPFHLFTEERQKVATGLLAQPVGSTYQAVAYLSKQLDPTVQGWQPCLRALAAATELTQEALKLTLGHPLTVYSSHRLSDLITHKCLSHLTPS-RLQQFHLLFIENPHITLTTSPPLNPATLLPTPGY--DSAPA---HSCPEVLTTLPPARLGLSEQPLEHPDRTLFVDGSSVLTPN-GRRQAAYAVVTATQTVETRPLPLGTTSQKAELTALTRALLLSEGQRVNIYTDSKYAYLIAHTHSLLWQERGFLTTKGTPVVNGPLIKRLLDALQAPKEVAIIHCKSHQHSKDPVSQGNSLADSTARATALTSSP---PRAPLLFLSPT---YSPDYSSQELQTLMAHPSVTQNKD-------------GWVFIDSRIAL-PQTQAVHILTDIHRSLHIGPKAMYNFLEPIFHLPSLQAQIKKVHQQCATCSATNPQGRLRHPG-PTHQLRGHQPGEDWQLDFTHMPRHKKFRYLLTLVDTFSGWIEAFPTTRETAEVAATILLEHIIPRFGLPRTIQSDNGPAFISKLTQQVAAALQITWKLHIPYHPQSSGKVERANGLLKLHLTKLTLETRLSWVTLLPLALTRLRAAPRAPTGLSPFELLYGRPFLFQELP--ALSPPLGSYLPYLTLLRELLRKHADRCLPAPASPNL---ENPAVVAPGDLVLV---KQLQPRA-LSPR--WEGPYTVILTTPTAAKLLGLPSWYHLSQLKKAPTQHD---------------SNW----TTQVVTPTKLRLTRAGNDPLPNLPRPSSPPKSR------------------------------------------------------
>Little_Brown_Bat_mluERV-Fc_pol_consensus
RCPDS---------TTPITLAEPRVTLKVAGKRVSFLVDTGATFSVLPSFSGPLFPSTISVMGIDGKSTCPLAT-GPLPCLLDDSPITHSFLVMPSCPVPLLGRDILTKLGATLQLTRSPSASLLLPLLAPSLHGDADPPLPASL--------VDPKVWDTSTPV-VARHHAPVKIRLKDPT-SFPSHPQFPISLTHRRGLKPLITQLLGQGLLIPTDSPCNTPILPVRKADGTYRLVQDLRLINEAVVPIHPVVPNPYTLLSRIPSGTTHFSILDLKDAFFTIPLDPDSFHLFAFTWEDPDEQASRQLTWTVLPQGFRDSPHLFGQALARDLQQCS-LEPSTLLQYVDDLLLCSPSLDMSQRHTANLLNFLGDKGYRVSPAKAQLSAPTVTYLGICLMPNSRGLTVDRAQAIRDLQPPTSAD-QILSFLGLVGFFRHWVPNFALLAKPLYQAAKETPAGP---LSSPSLVRQAFSKLRDTLLASPPLSLPDTSKPFQLFTDERQGMAIGVLTQPLGPAFTPVAYLSRQLDPTVQGWQPCLRALAAAAVLTKEAQKICLQQPLQVFSTHRLQDLLSHRSLSLLAPS-RMQELHLLFLENPDISLTQSPALNPATLLPAAST--LPAAT---HSCPEVIEALTQPRAGLSDSPLSNPDLTLFVDGSSCLDPQ-GRRKASYAVVTPERTLEAARLPEGTTSQKAELIALTRALHLAKGKRVNIYTDSKYSFLIAHCHAVIWRERGFLSTKGSPIINARLITRLLDALQLPSQVAIMHCRGHQTDSSLVTRGNAQADAVARGLTQG-EG---SPAPVLFLSLP--SITPQYTEEEKNKLLQRGGSPGPE--------------GWIFINNKIAL-PRAQTGAIAQQIHRSLHIGPLALWRFLEPLFTSPTLREVITSACSSCPTCAAVSPQGGMRPNF-PTHQMRGHLPGQDWQVDFTHMPPHKKTRYLLTMVDTLTGWVEAFPTRKETAEVVAETLITHIIPRFGLPTSIQSDNGPAFISRVVQQVSTSLGISWKLHIPYRPQSSGKIERINGLLKDHLTKLSLEIRSSWPDLLPMALTRIRATPRSPTFLSPFELLYGRPFLLNHHLP-TDPPPLGTYLPYLSLLRQLLREHADRFLPKPEPTDQ--GSRGPALHPGDSVLL---KNLHPKA-LEPR--WTGPHTVILTTPTAAKLLGDPSWHHLSRLKRTPEQHD-----------------F---YKCEVLGPTKVRLSRPPPPPSPPGPEQPTPTPTRLCVEVQGP----------------------------------------------
>Pika_oprERV-Fc_pol_consensus
RGPGT---------DTPITLAEPRVSIEVVDKSINFLVDMGATYSVLPAHAGCTYPSQISVMGIDGTPSKPLQM-GHLPCSLEGIPFTHSFLVIPSCPTPLLGRDILSTLGASLTLFRTQPLLTSLLPVLECVQLDESWPLPPSK--------VDPRVWDISTPV-VATHHQPVQISLKPGT-PYPSRPQFPISLQHRRGLKPIINRLLDQRLLIPTNSPCNMPILPVCKPSGAYRLVQDLRLINATVVPIHLVVPNPYTLLSQVPPDTTHFTVLDLKDAFFTIPLHKNSYHLFAFTWEDPDSGQSQQLTWTVLPMGFRDSPHFFGQALAKDLVLYD-QGSSALLQYVDDLLLCSPSLEASHSSTAALLNFLGDKGYRVSPAKTQLSSPQVTYLGVLLQPGQKSLMGDRIQALKDLQPPTDAD-SILSFLGLVGFFRHWIPNFAVLARPLYQAAKETPKGP---LTSPKEVARAFALLRDSLTSSPVLSLPNPKRPFHLFTDERQGIAVGLLAQPLGPTHRPVAYLSKQLDLTAKGWPPCLRALVAAALLTREALKFTLQSPITVFSSHHLKDLLGMKTLLLLSPS-RIQQLLLLFIENLDITLTQSPPLNLASFLPTPK---EPLTT---HSCPQITDFYLSPRDSLQDKLLPSPDLTLFVDGSSVCRPD-GHHCVTYATVTLDSMLEAQCLPQGTPPQRAELYALIQALTLAQGKRVNIYTNSKHAFLIAHSHSAIWQERGFLPTKGNPIANASLMNRFLQVLCLQTQVIILHCRGHQSSMYPVTQGNKKADQTARRLAN--PR---ASAPIIFLSTS---LKPTYSQQERQDLLTSGAQEHQK--------------GWIFTGNKIAL-SSHAALPLLTDIHNSLHVGPDSLFRFLTPLFSCPNMCGLLKQIHASCPTCSIFSSQGALKPRV-PTQKLRGHQPGEDWQIDFTHMPTQKKFHYLLTLVDTFSGWVEAFPMAKETSAVVAETLLKHIIPRFGLPLSIQSDNGPAFISQVTQQVSEALHITWKLHIPYRPQSSGKVERANGIIKDHLTKLSLELRSSWVDLLPWALIHIRATPRKPLGLSPFELMYGRPFLVTHQLP-TKSPPLANCFPYLTLILKLLREHADLCLPCPDPNAS-VDPDALPLQPGDSVLL---KTLHPDS-LQPR--WTGPHMVILTTPTAAKLLGHTSWCHLSHLKPFQTSTSSQ---------------W----KVQQTGPTTLTFQCQSASPASDPTHNNSLPHVNQTDEIIRTIQAATSVSILGDPHSCHGLFQYSFH---------------------
>Treeshrew_tbeERV-Fc_pol_consensus
GCPLL---QLAPTTVFNIMGSEPRVTLDVAGRTHTFLIDTGAAYSVLTAYAGAPSSDSRLIVGVSGKLAHCPLT-PALCCTWEDIIFSHQFLIIPQCPTPLMGRDILSKLGAQLTLRPSTSAFLGLLLDPDPEVCQQNDLIQE----------INPEVWAIDTPG-RAKTAIPVKIRLKDPN-TFPHKKQYPLKPEAIQGLQPIITRLLQVGVLTPCESPCNSPILAVKKPTGEYRLVQDLRAINEAVIPIHPMVPNPYTILGEVPPDSHWFSVLDLKDAFFCIPIDEDSQFLFAF--EWREKGTPQQLTWRTLPQGYRDSAHLFGQALARDLGDLN-LRGGKLIQYVDDLLICSPTKELARKHLVDTLNFLADRGYKASRAKAQLIQTEVKYLGLLVSKGQRKLSPERVQAILQIPEPQTRR-QLWAFLGLTGYCRIWIPGYGHIAQPLYEVLKGEIEGEP--ILWEPCQKAAFKALKEALIRAPALGLPRPDQPFQLFVMEKQGIALGVLTQHIGPVSRPVAYLSKKLDQVAKGWPSCLRAVAATALLAEESLKWTAGQLLQVSTPHQASKILESKGPIWLSDN-RILKYQLILLEHPEIRLKTCTILNPASLLPLPA---EEMPI---HDCLQIINEVFASRPDLQDQPLPHSDITWFTDGSSSVSR--GTRQAGYAIVSLESTIEAKPLPPGASSQLAELIALTRALTLAKGKRATIYTDSKYAFLIIHAHAAIWRERGLLNAKNSPIKYGPQILELLEAVYFPLEVAVVHCRGHQKGTDEVSRGNHLADKAAKSASQLPPPV--LGALIPSLPHPL--PTPKYTPAEAEWVIQHGYAKGPH--------------GWFTNRTKFHL-PMAQQWIILKGLHDFCHFGRNSLIHLCNSIFVGKNLSKVIRQICQTCVLCSVNNPKGNIPPQLAPPIQRRGSYPGEDWQIDFTQMPPSKGIKYLLVFIDTFTGWVEAFPTQSEKASEVVKVLLKDIIPRFGLPKSLQSDNGPSFISQITQQIAKALGIKYFLHCARRPQASGKVERANQTLKKILGKLCQETSQNWLSLLPIALLRMRIAPKSDLSLSPYEMLYGRPFLHTDIVIDAETNAIQQYIITLFQIQKALQSYGDQVLPAATSLGV------NPFQPGDEVLVETWRDKNPKDQLQPI--WKGPYTVLLSTPTAVKVANIPTWIHISRIKLAADLGPDQTSHT-----------Y----TCEPLEDLRFLFKKNSSSDK-------------------------------------------------------------------
>Marmoset_nwmERV-Fc3-2_pol_consensus
RSPDS---------RTPITLAEPRVTLQVAGKSISFLVDTGATYSVLPSYSGPSIPSQVSVMGIDGKPSCPNQT-HPLACVLEGHPFSHSFLIIPSCPVPLLGRDILQTVGATLQLTGPPHSSPSSAHLLLLLLTGTTPCLDPSPQPPIPPDEVNPLVWDTSKPV-VARHHTPVKILLKNPT-HFPSRPQFPISKTHRQGLKPIITRLLAQGLLIPTSSPCNTPILPVQKPTGDYRLVQDLRLINEAVVPLHPVVPNPYTLLSNIPSTTSHFTVLDLKDAFFTIPLHPESYFLFAFTWTDPDTNLSQQLTWTVLPQGFRDSPHIFGQALAADLSSCP-LQPSLLLQYVDDLLLCSPSLSLSQQHTATLLNFLGSQGYRVSPSKAQLSVTSVVYLGICLTPKTKSLTTDRRQALLSLQPPETAD-QILSFLGFVGFFRHWVPNFAALAKPLYVVAKDTPTGP---LSHPGVVKQAFKTLQTALSTAPPLQLPDLNHPFHLFTDEKQGIAVGVLTQPLGPVYRPVAYLSKQLDPTVRGWQPCLRALGAATELTKESLKLTLGQPISVFSPHRLTDLLSHKSLAHLGPS-RLQEFHLLFIENPSVSLHPTSPLNPATLLPLPSH--SPSPA---HSCPELIDAFAKPREGLSDLPLSNPDLTFYVDGSSIVTAE-GRRKAAYAVVTDSATLEARRLPDGTTSQKAELIALTRALTLAQGKRANIYTDSKYAFLITHCHSALWKERGFLTTKGSPIINATQISNLLQALSLPKEVAVIHCRGHQAQQDAVSRGNARADAAAKSLTNTRL----APTPVLFLTTA---TPPIYSPSEKQALILKGGTESDQ--------------GWIFLNNRIAL-PREQAPKIIAEIHQSLHIGPKALHRFVQPLFFSPGLQQTIEQVHKACVTCSKVSSQGGLRPQF-PTHQMRGHLPAQDWQIDFTHMPTHKKLRYLLTFVDTFSGWIEAFPTSRETADMVASLLIQEIIPRFGLPANIQSDNGPAFTAQVVQLVAKSLNISWKLHIPYHPQSSGKVERAHGILKDHLAKLTIEVKLSWPTLLPLALARVRATPRGPTGLSPFELLYGRPFLVSHNLP-VQPPPLASYLPYLSLLRHLLREHADRTLPVVPGPED--SHPAMPLQPGDSVLL---RELKPGS-LQPR--WSGPHIVILTTPTAAKLLGHTPWYHVSRLKLAPQNDQ-----------------W----KSEPLGPTRLRLTRSPYPSTPNPSNSPPNNPSGIPS---------------------------------------------------
>Squirrel_monkey_nwmERV-Fc3-2_pol_consensus
CSPDS---------KTPITLAEPRVTLQVAGKSISFLVDTGATYSVLPSYSGPSIPSQVSVMGIDGKPSCPNQT-HPLACVLEGHPFSHSFLIIPSCPVPLLGRDILQTVGATLQLTGPPHSSPSSAHLLLLLLTGTTPCLNPSPQPPIPPEVVNPSVWDTSKPV-VARHHTPVKILLKNPT-HFPSRPQFPISKTHRQGLKPIITRLLAQGLLIPTSSPCNTPILPVQKPSGDYRLVQDLRLINEAVVPLHPVVPNPYTLLSNIPSTTSHFTVLDLKDAFFTIPLHPESYFLFAFTWTDPDTNLSQQLTWTVLPQGFRDSPHIFGQALAADLSSCP-LQPSLLLQYVDDLLLCSPSLSLSQQHTATLLNFLGSQGYRVSPSKAQLSVTSVVYLGIRLTPKTKSLTTDRRQALLSLQPPETAD-QILSFLGFVGFFHHWIPNFASLAKPLYVAAKDTPTGP---LSHPGVVKQAFKTLQTALSTAPPLQLPDLNHPFHLFTDEKQGIAVGVLTQPLGPVYRPVAYLSKQLDPTVRGWQPCLRALGAATELTKESLKLTLGQPISVFSPHRLTDLLSHKSLAHLGPS-RLQEFHLLFIENPSVSLHPTSPLNPATLLPLPSH--SPSPA---HSCPELIDTFAKPREGLSDLPLPNPDLTFYVDGSSIVTAE-GRRKAAYAVVTDSATLEARRLPDGTTSQKAELIALTRALTLAQGKRANIYTDSKYAFLITHCHSALWRERGFLTTKGSPIINATQISNLLQALSLPKEVAVIHCRGHQAQQDAVSRGNARADAAAKSLTSTRL----APTPVLFLTTA---TPPVYSPSEKQALILRGGTESNQ--------------GWIFLNNKIAL-PREQAPKIIAEIHQSLHIGPKALHRFVQPLFFSPGLQQTIEQVHKACVTCSKVSPQGSLRPQF-PTHQMRGNLPAQDWQIDFTHMPTHKKLRYLLTFVDTFSGWIEAFPTSRETADTVASLLIQEIIPRFGLPATIQSDNGPAFTAQVVQLVAKSLNISWKLHIPYHPQSSGKVERAHGILKDHLAKLTIEVKLSWPTLLPLALARVRATPWGPTGLSPFELLYGRPFLVSHNLP-VQPPPLASYLPYLSLLRHLLREHADRTLPVVPGPED--SHPAAPLQPGDSVLL---RELKPGS-LQPR--WSGPHIVILTTPTAAKLLGHTPWYHVSRLKLAPQNDQ-----------------W----RSEPLGPTRLRLTRGPYPSPPNPSNPPPNNPSGIPS---------------------------------------------------
