# Supplementary material for: Tracking interspecies transmission and long-term evolution of an ancient retrovirus using the genomes of modern mammals
Source: eLife. 2016 Mar 8;5:e12704. doi: 10.7554/eLife.12704 (PMC4798954; doi:10.7554/eLife.12704)
Supplement: Figure 4—source data 4. — DOI: http://dx.doi.org/10.7554/eLife.12704.015 [file elife-12704-fig4-data4.zip › Figure_4_Source_data_file_4.fasta]

>HERV-W_RT_consensus
QYPLRPEAHKGLQDIVKHLKAQGLVRKCSSPCNTPILGVQKPNGQWRLVQDLRLINEAVIPLYPVVPNPYTLLSQIPEEAEWFTVLDLKDAFFCIPLHSDSQFLFAF---EDPTDHTSQLTWTVLPQGFRDSPHLFGQALAQDLGHFS-SPGTLVLQYVDDLLLATSSEASCQQATLDLLNFLANQGYKASRSKAQLCLQQVKYLGLILARGTRAL
>HERV-H_RT_consensus
QYPIPQQALKGLKPVITRLLQHGLLKPINSPYNSPILPVQKPDKSYRLVQDLRLINQIVLPIHPVVPNPYTLLSSIPSSTTHYSVLDLKDAFFTIPLHPSSQPLFAFTWTDPDTHQSQQLTWAVLPQGFRDSPHYFSQALSHDLLSFH-PSASHLIQYIDDLLLCSPSFESSQQDTLLLLQHLFSKGYRVSPSKAQISSPSVTYLGIILHKNTRAL
>Dolphin_ttrERV-Fc_RT_consensus
QFPISETHLRGLRPIITRLLDQGLLVPTDSPCNTPILPVRKASGDYHLVQDLRLINEAIIPLHPVVPNPYTLLSHIPPSTTHFTVLDLKDAFFTIPLHPDSYFLFAFTWTDPDTQASRQLTWTVLPQGFRDSPHLFGQALARDLASCP-LTPSIVLQYVDDLLLCSPSLSLSKQHTADLLNYLGSRGYRVSPAKAQLSTPSVTYLGIHLTPTTKSL
>Grey_mouse_lemur_gmlERV-Fc_RT_consensus
QFPISVTHRRGLKPIIERLLHEKLLIPTNSPYNIPILPVKKPNGSYRLVKDLRLFKEAVIPIHPVVPNPCTLLSHIPPSTARFSVLDLKDAFFAIPLDPASYNLFAFMWGDPDTNTSRQLTWTVLPQGFGDSPHLFGQALAQDLLQCP-LQPSTVLQYVDDLLLCSPSLRHSKTRTASLLNFLASKGCRVSPSKVQLSKPTVTYLGLRLTPTSRDL
>Marmoset_cjaERV-Fc3-1_RT_consensus
QFPISKAHHMGIRPIIEKLKGQGLLIPINSPCNTPILPVRKPSGQYRLVQDLRLVNEAVIPIHPVVPNPYTILSNIPPGTTCFSVLDLKDAFFTIPLHPNSYFIFAFTWDDPLMNMSQQLAWTVLPQGFRDSPHLFGQALATDLLHCN-LKPSHLLQYVDDLLICSPTRQECIQATTTLLNFLGDRGYRVSPTKAQIASPTVTYLGIQLTPGGRSI
>Aardvark_oafERV-Fc_RT_consensus
QFPISRTHRLGLKPLIQRFLSKGLLIPTQSPCNTPILSVKKPNGSYRLVQDLRLINNAIVPLHPVVPNPYTLLSNIPPTTTHFSVLDLKDAFFTIPLDPRCYNLFAFTWEDPDTHTSSQLTWTVLPQGFRDSPTHFGQALARDLLDCN-LSPSVLLQYVDDLLLCSPSLEQSTTHTATLLNFLAKKGYRVSPSKVQLSTPSVIYLGLKLTPTTREL
>Hyrax_pcaERV-Fc_RT_consensus
QFPISPTHRRGLKPVIQRLLTKGLLIHTHSPYNTPILPVKKSDGTYRLVQDLHLINEAVVPLHPVVPNPYTLLSNIPTSTTHFSVLDLKDAFFTIPLDPSSYNLFAFTWEDPDTHSASQLTWTVLPQGFRDSPHLFGQALAKDLSECI-LSPSTLLQYVDDLLLCSPSLDYSILHTAQLLNFLANKGYRVSPSKAQLSTTSVKYLGLQLTPTTRTL
>Tarsier_tsyERV-Fc_RT_consensus
QFPISHAHRKGLQPIVNRLLIQGLLVPTNSPCNTPILPVKKPSGAYRLVQDLRIINSAVVPLHPVVPNPYTLLSQIPPTTTHFTVLDLKDAFFTIPLHPDSQPLFAFTWEDPDTHRTQQLTWTVLPQGFRDSPHLFGQALAEDLSSYD-SGCSTLLQYVDDLLLCSPSREVSLRDTASLLNFLAQRGYRVSPSKAQLSTPQVTYLGVALTPTSKAL
>Cat_fcaERV-Fc_RT_consensus
QYSISHTHRLGLKPIIDRLLKEGLLIPCHSPCNTPILPVKKPNGSYRLVQDLRIINEAVIPIHPVVPNPYTLLSQIPPSTTHFTVLDLKDAFFTIPLHPESQFLFAFTWQDPVTSLACQLTWTVLPQGFRDSPHLFGQALARDLLKAPLSSHCTLLQYVDDLLLCGTSFDHTKQDTVQILNFLANLGYRVSPHKAQICTNTVTFLGVSLTPTTKAL
>Rabbit_ocuERV-Fc_RT_consensus
QFPISETHRRGLKPIIDRLLQQNLLIPTNSPCNTPILPVRKPSGEYRLVQDLRLVNAAVIPIHPVVPNPYTLLSHVPPKTSHFTVLDLKDAFFSIPLHPDSQYLFAFTWTDPDTHQARQLTWTVLPQGFRDSPHIFGQALASDLSTFE-AHSSTLLQYVDDLLLCSPSKEDSESQTVALLNFLGDKGYRVSPTKAQLSSPSVTYLGILLTPSTRSL
>13-lined_ground_squirrel_strERV-Fc_RT_consensus
QFPISLPHHRGLKPIIERLLDQGLLIPIDSPCNTPILPVHKPSGAYRLVQDLCLVNKAVIPLHPVVPNPYTLLSHIPPSTSHFTVLDLKDAFFTVPLHPDSYFLFAFTWEDPDTLTSHQLTWTVLPQGFRDSPHLFGQALARDLATCD-LGVSTLLQYVDDLLLCSPSLETSQEHTAHLLNFLGSRGYRVSPTKAQLSVPSVTYLGILLTPTSKSL
>Rhesus_owmERV-Fc2_RT_consensus
QFSLPLRHRQGIKPIIDRLLQQQILIPTHSPCNTPILPVKKPSGAYRLVQDLRIINEAVIPTHPVVPNPYTLLSRIPPETSHFTVLDLKDAFFSIPLHPDCYFIFAFTWEDPETHVSTQLTWTVLPQGFRDSPHFFGQALAKDLAQCP-FHSSTIIQYVDDLLLCSPSHDISLQDTATLLNFLGRLGYRITKQKAQLCLPKVIYLGIELTPVSKSL
>Dog_CfERV-Fc2_RT_consensus
QFPISETHRQGLKPIIDRLKQQGLLIPISSPCNTPILPVRKPTGAYHLVQDLRLINEAVIPLHPVVPNPYTLLSNVPPNTTHFSVLDLKDAFFTVPLHPDSYFLFAFTWEDPDTHISGQLTWTVLPQGFRDSPHLFGQALAEDLQQCS-LKTSTLLQYVDDLLLCSPSLSSSEEDTTTLLNFLGSKGYRVTPAKAQLCTPTVTYLGISLTPTSKSL
>Ferret_mfuERV-Fc2_RT_consensus
QFPISMTHRRGLKPIIDRLQQQGLLIPINSPCNTPILPVKKPSGAYRLVQDLRLINEAVVPLHPVVPNPYTLLSNVPPHTTHFSVLDLKDAFFTIPLHPDSYFLFAFTWEDPETHVSGQLTWTVLPQGFRDSPHIFGQALAKDLQQCT-LTASTLLQYVDDLLLCSPSLLSSQEDTATLLNFLGSKGYRVTPSKAQLCTPSVTYLGILLTPTSKSL
>Giant_Panda_ameERV-Fc_RT_consensus
QFPISLTHRQGLKPIIDRLRQQGLLIPISSPCNTPILPVRKPSGAYRLVQDLRLINEAVVPLHPVVPNPYTLLSHVPSDTSHFTVLDLKDAFFTIPLHPDSYFLFAFTWEDPDTHVSGQLTWTVLPQGFRDSPHIFGQALATDLQQCA-LKASTLLQYVDDLLLCSPSLSLSQEDTSTLLNFLGGKGYRVTPSKAQLCTPSVTYLGIFLTPTSKSL
>Ferret_mfuERV-Fc1_RT_consensus
QFPISLAHRRGLKPIIERLKRQGLLIPISSPCNTPILPVRKPSGAYRLVQDLRLINEAVVPLHPVVPNPYTLLSRVPPNTSHFTVLDLKDAFFTVPLHPDSYFLFAFTWEDPDTHASGQLTWTVLPQGFRDSPHIFGQALTTDLQQCV-LKASTLLQYVDDLLLCSPSLSVSQDDTSTLLNFLGAKGYRVTPSKAQLCAPSVTYLGILLTPTSKSL
>Dog_CfERV-F1(a)_RT_consensus
QFPISLLHRLGLKPIIERLKRQGLLIPISSPCNSPILPVRKPSGAYRLVQDLRLINEAIVPLHPVVPNPYTLLSHIPPSTTHFTVLDLKDAFFTIPLHPDSYFLFAFTWEDPDTHTSGQLTWTVLPQGFRDSPHIFGQALAADLQQCL-LKASTLLQYVDDLLLCSPALTISQDDTTSLLNFLGSKGYRVTPSKAQLCTPSVTYLGIHLTPTSKSL
>Human_HERV-Fc1_RT
QFPISVEHRQGLKPIITRLLQQHILIPVNSRCNTPILPIRKASGAYRLVQDLRIINEAVVPIFPVVPNPYTLLSRIPPTTTHFTVLDLKDDFFTIPLHPDCYFLFAFTWEDPDTHVSSQFAWTVLPQGFRDSPHLFGQALAKDLSTCT-LADSTLLLYVDDLLLCSPSLSVSQQDTATILNFLGKQGYRVTPHKVQLCTPTVTYLGISLTATTKSL
>Human_HERV-Fc2_consensus
QFPISLEHRRGLKPIIIRLLQQHILITTNSPCNTPILPVRKASGTYCLVQDLRLINEAVIPTVPVVPNPYTLLSRIPPSRSHFTVLDLKDAFFSIPLDPACYFLFAFTWEDPDTGVSKQLTWTVLLQGFRDSPHFFGQALAQDLARCP-LEASTVIQYVDDLLLCSPSETDCLKDTCTLLNFLGNRGYRVTPSKAQLCTSKVTYLGIRLTPNSKGL
>Rhesus_owmERV-Fc1_RT_consensus
QFPISLEHRQGLKPIITRLLRQHILVPANSPCNTPILPVRKSSGAYRLVQDLRLINEAVVPTFPVVPNPYTLLSRVPPDTTHFTVLDLKDAFFTIPLHPDCHFLFAFTWEDPDTHISSQLTWTVLPQGFRDSPHFFGQALAQDVVLCP-LTHSTLLQYVDDLLLCSPSWECSLADTATLLNFLGDRGYQVTPAKAQLCTPSVTYLGILLTPTTKSL
>Little_Brown_Bat_mluERV-Fc_RT_consensus
QFPISLTHRRGLKPLITQLLGQGLLIPTDSPCNTPILPVRKADGTYRLVQDLRLINEAVVPIHPVVPNPYTLLSRIPSGTTHFSILDLKDAFFTIPLDPDSFHLFAFTWEDPDEQASRQLTWTVLPQGFRDSPHLFGQALARDLQQCS-LEPSTLLQYVDDLLLCSPSLDMSQRHTANLLNFLGDKGYRVSPAKAQLSAPTVTYLGICLMPNSRGL
>Pika_oprERV-Fc_RT_consensus
QFPISLQHRRGLKPIINRLLDQRLLIPTNSPCNMPILPVCKPSGAYRLVQDLRLINATVVPIHLVVPNPYTLLSQVPPDTTHFTVLDLKDAFFTIPLHKNSYHLFAFTWEDPDSGQSQQLTWTVLPMGFRDSPHFFGQALAKDLVLYD-QGSSALLQYVDDLLLCSPSLEASHSSTAALLNFLGDKGYRVSPAKTQLSSPQVTYLGVLLQPGQKSL
>Treeshrew_tbeERV-Fc_RT_consensus
QYPLKPEAIQGLQPIITRLLQVGVLTPCESPCNSPILAVKKPTGEYRLVQDLRAINEAVIPIHPMVPNPYTILGEVPPDSHWFSVLDLKDAFFCIPIDEDSQFLFAF--EWREKGTPQQLTWRTLPQGYRDSAHLFGQALARDLGDLN-LRGGKLIQYVDDLLICSPTKELARKHLVDTLNFLADRGYKASRAKAQLIQTEVKYLGLLVSKGQRKL
>Marmoset_nwmERV-Fc3-2_RT_consensus
QFPISKTHRQGLKPIITRLLAQGLLIPTSSPCNTPILPVQKPTGDYRLVQDLRLINEAVVPLHPVVPNPYTLLSNIPSTTSHFTVLDLKDAFFTIPLHPESYFLFAFTWTDPDTNLSQQLTWTVLPQGFRDSPHIFGQALAADLSSCP-LQPSLLLQYVDDLLLCSPSLSLSQQHTATLLNFLGSQGYRVSPSKAQLSVTSVVYLGICLTPKTKSL
>Squirrel_monkey_nwmERV-Fc3-2_RT_consensus
QFPISKTHRQGLKPIITRLLAQGLLIPTSSPCNTPILPVQKPSGDYRLVQDLRLINEAVVPLHPVVPNPYTLLSNIPSTTSHFTVLDLKDAFFTIPLHPESYFLFAFTWTDPDTNLSQQLTWTVLPQGFRDSPHIFGQALAADLSSCP-LQPSLLLQYVDDLLLCSPSLSLSQQHTATLLNFLGSQGYRVSPSKAQLSVTSVVYLGIRLTPKTKSL
>Kangaroo_Rat_dorERV-Fc_RT_consensus
QYPISLRHRQGLKPIILRLLKQGLLRPTNSPFNTPILPVVKPDGTYRLVQDLRTINAAVLPIHPVVPNPYTLLSQIPPGTTHFSVLDLKDAFFTIPLHPDCQDFFAFTWVDPDTSRAQQLTWTVLPQGFRDSPHFFGQALAKDLLSLQ-VSPSIVLQYVDDLLLCSPSFELARQHTADLLNFLLTKGYRVSPSKAQITKPEVTYLGLSITPTERRI
>Mouse_murERV-Fc_RT_consensus
QYPLSLQSLRGLKPIISDLLRKKLLHPTSSPFNTPILAVKKPNGTYRLVQDLRCINSAVVPLHPVVANPYTLLSTIPLGTSHFSVLDLKDAFFSIPLDAQSQNIFAFTWTDPDTHFSTQLTWTVLPQGFRDSPHLFGQALASDLLSLS-LPKSKIILYVDDVLLCSPSLEISQADTSALLNFLSSRGYRVSPSKVQLSTPQVTYLGLTITPTHKAI
>Rat_murERV-Fc_RT_consensus
QFPISETHHCGLKPIITRLLSQGLLIPIDSPCNTPILPVHEPSGAYRLVQDLGLINEAVIPIHSVVTNPYTLLSNIPPTTSHFTILDLKDAFFTVPLHPDSYFLFAFTWEDPDTWASRQLTWTVLPQGFRDSPHSFGQALAQDLSSLD-LNPSTLLQYIDDLLLYSPSLSLSQMATSLLLNYLGSLGYHVSPSKAQLCSPTIVYLGIQLSRGSKTL
>Squirrel_monkey_sboERV-Fc3-1_RT_consensus
QFPISRKHRLGLSPIINRLKGRGLLIPINSPCNTPILPVRKPSGEYRLVQDLHLVNDAVIPIHLVVPNPYTLLSKIPSNTAFFSVLDLKDAFFTIPLHPDSYFIFAFTWEDLHTDLSQQLTWTVLPQGFRDSPHLFWQALAADLLNCK-LTPSVVLQYVDDLLVCSPSHPECIRATTLLLNFLDTKGYRVSLKKAQIATPSLTYLGLQITPGKKSI
