# Supplementary material for: Tracking interspecies transmission and long-term evolution of an ancient retrovirus using the genomes of modern mammals
Source: eLife. 2016 Mar 8;5:e12704. doi: 10.7554/eLife.12704 (PMC4798954; doi:10.7554/eLife.12704)
Supplement: Figure 4—source data 5. — DOI: http://dx.doi.org/10.7554/eLife.12704.016 [file elife-12704-fig4-data5.zip › Figure_4_Source_data_file_5.fasta]

>Marmoset_cjaERV-Fc3-1_Env_ORF_NC_013901.1_16023451-16025160
MGLPNPPRMLPLLVLYLLSLPEPHNTSSNPPWRFYLTENYTKTTHICNTPPYSHNHLLATYDCPPTGCNSPIFLNFTKFYNVHEGIGILPVICFNYDQPSGKCSDTPWSSCMGCTWGYCSLQIALDMREQPPNIPARLKIVPDVDGEGNVRTGYTRYSLLIPDPWNDWWKSPQKAALYDYRDTAYPSSHLYIWQAYVRTVHQVHSAINLQEKSLNNQLQPRSSPFSWLTFLKEGIKLANLSGLTDLTSCLMCASLGQTPFVAVPYPIPLNLSASTSPFSPIKEVNLYTPPDFTQLPVCYSLGRNYSNCNKTILVTTNLTAPKGTFFWCNRTLTKTLHTSQSPTLLCLPVTLVPRLTIYSSTEFQMLQTPLHRTRRAAFLPLAVVISLVTSALAAGLGGGALTHSHQAIARLTSQFQTAVDDSTESLASLQRQITSVAQVALQNRRALDLLTAERGGTCIFLQEECCYYVNESGLVETRIKNLQKLKTNLQNQKFSAEATAWWSSSMYTLLSPLLGPLIAVCLILLIAPCFLQFLQWRFQELTRVTIHQMLLQPYPEQVLEADLSPNIQAP----------------------------------------------------------------------------------------------------------------------------------------------------------------------------------
>Chimpanzee_homERV-Fc1_Env_ORF_AJ507127_5837-7591
MARPSPLCLLLLLTLLPPIVPSNSLLTEPPFRWRFYLHETWTQGNRLSTVTLATVDCQPHGCQAQVTFNFTSFKSVLRGWSNPTIGFVYDQTHSNCRDYWVDTNGGCPYAYCRMHVTQLDTAKKVQHTYRLTSDGRTTYFLTIPDPWDSRWVSGVTGRLYRWPTDSYPVGKLRIFLTYIRVIPQVLSNLQDQADNIKHQEEVINTLVQSHPKADMVTYDDKAEAGLFSWITLVRHGARLVNMAGLVNLSHCFLCTALSQPPLVAVPLPQAFNTSGNHTAHPSGVFSEQVPLFRDPLQPQFPFCYTTPNSSWCNQTYSGSLSNLSAPAGGYFWCNFTLTKHLNISSNNTLSRNLCLPISLVPRLTLYSEAELSSLVNPPMRQKRAVFPPLVIGVSLTSSLVASGLGTGAIVHFISSSQDLSIKLQMAIEASAESLASLQRQITSVAKVAMQNRRALDLLTADKGGTCMFLGEECCYYINESGLVETSLLTLDKIRDGLHRPSSTPNYGGGWWQSPLTTWIIPFISPILIICLLLLIAPCVLKFIKNRISEVSRVTVNQMLLHPYSRLPTSEDHYDVALTQQEAAR--------------------------------------------------------------------------------------------------------------------------------------------------------------------
>Panda_ameERV-Fc1_Env_ORF_NW_003218401_198840-197422
MTGLPKQWALPNCSWYVFLPLALLSALTQVAECECMRGSRHTRYFQSYTYMPSKCYAGKTLYTCTSVHAPGKIFWMSDLTKRYSHPCDTYPKMGKVCWTYLAQMGLSNGRGVQDQASHNQTQQIIRRVNEQLQAQAHPTYKGVNLHNIQKVPNTEQLTVALLNSSYNFWWNVSQDRDCWICFPFSTLSKIVGIPIPTQWPLPNTTTTNKMVHTGPIGGAIPVLKLSSTVDTLTPHASNVTFSLPYCTPSGVFLSCPKGIYRCLTANDSLDCIFILLFPSTNIYSHSQLLSILFPPRGEKRAIFLILLIGAGLTTGVATRVAGLGTSINFYYKLSQALNDDMERIADSLTALQTQVTSLAAIALQNRRALDLLTAEKGGTCLYLNEECCYFINQSGIVTSKIQELKDQIRTRRLDTSIWGLHPHTWVPWLLPLAGPLCLILLLISVAPCLIWYIQERLQEVTRMSVNQLLLQP------------------------------------------------------------------------------------------------------------------------------------------------------------------------------------------------------------------------------------------------------------------------------------
>Aardvark_ofaERV-Fc_Class_2_Env_ORF_ALYB01089283_12977-14473
MTRIPAKFWVQLGSVLVGPLLFLTLTRARAPPTYVWRFKVCETYSSQSSQVTHFIVQADCPLEGCQSKIIIPITPKSVSATLRPFTCFLYDQSSEKCKQKPSTYGGCYYWSCRIQDAYNGVWGGTFFIKDSNFYLRIHDPWDTRWVSGVEGKLYTSGYSSLPSGTIYIAQEYVQTTHTPVQVSTSISQAEQTLQEHILEKPRTVQISSWIQIIQHTLSFLNHSHTLPNVSHCFLCASLQRPLLAAVPINFTQVSPTPTPNPSCTTPPLQIPLWEPETLNQTHPSRICFFTNNTLSTPLGHSSCSLNISIMSCTSATPGASFWCNGTLTKCLNSTTPGPCFPVTIVPQLTLYVESEFSWLLHGTRTKRAAILSIMVGLSLASAFTATGIAGGALGHSIISAQDFQTRLEVALETTADSLASLQQQLTSLAQVTLQNRRALDLLTAEKGGTSLFLKEECCYYINESGMVEQNINTLTRLSEELRMDIKRESHHLNGSNHH----------------------------------------------------------------------------------------------------------------------------------------------------------------------------------------------------------------------------------------------------------
>HERV-H_Env_(59)_AJ289711.1
MILAGRAPSNTSTLMKFYSLLLYSLLFSFPFLYHPLPLPSYLHHTINLTHSLPAASNPSLANNCWLCISLSSSAYIAVPTLQTDRATSPVSLHLRTSFNSPHLYPPEELIYFLDRSSKTSPDISHQPAAALLHIYLKNLSPYINSTPPIFGPLTTQTTIPVAAPLCISRQRPTGIPLGNISPSRCSFTLHLQSPTTHVTETIGVFQLHIIDKPSINTDKLKNVSSNYCLGRHLPYISLHPWLPSPCSSDSPPRPSSCLLTPSPQNNSERLLVDTQRFLIHHENRTSSSMQLAHQSPLQPLTAAALAGSLGVWVQDTPFSTPSHPFSLHLQFCLTQGLFFLCGSSTYMCLPANWTGTCTLVFLTPKIQFANGTKELPVPLMTLTPQKRVIPLIPLMVGLGLSASTIALSTGIAGISTSVTTFRSPSNDFSASITDISQTLSVLQAQVDSLAAVVLQNRRGLGLSILLNEECCFYLNQSGLVYENIKKLKDRAQKLANQASNYAESPWALSNWMSWVLPILSPLIPIFLLLLFGPCIFHLVSQFIQNRIQAITNHSI
>HERV-H_Env_(60)_AJ289710.2
MIFAGRASSNTSTLMKFYSLLLYSLLFSFPILCHPLPLPSYLHHTINLTHSLLAVSNPSLAKNCWLCISLPSSAYPAVPALQTDWGTSPVSPHLRTSFNSPHLYPPEKLIYFLDRSSKTSPDISHQQAAALLCTYLKNLSPYINSTPPTFGPLTTQTTIPVAAPLCISRQRPTGIPLGNLSPSRCSFTLHLRSPTTHITETNGAFQLHITDKPSINTDKLKNVSSNYCLGRHLSCISLHPWLFSPCSSDSPPRPSSCLLIPSPKNNSESLLVDAQRFLIYHENRTSPSTQLPHQSPLQPLTAAPLGGSLRVWVQDTPFSTPSHLFTLHLQFCLVQSLFFLCGSSTYMCLPANWTGTCTLVFLTSKIQFANGTEELPVPLMTPTRQKRVIPLIPLMVGLGLSASTVALGTGIAGISTSVTTFRILSNDFSASITDISQTLSGLQAQVDSSAAVVLQNRQGLDLLTAEKGGLCIFLNEESYFYLNQSGLVYDNIKKLKDKAQNLANQASNYAEPPWPLSNWMSWVLPILSPLIPIFLLLFFRPCIFHLVSQFIQNHIQAITDHSI
>HERV-H_Env_(62)_AJ289709.1
MIFAGKAPSNTSTLMKFYSLLLYSLLFSFPFLCHPLPLPSYLHHTINLTHSLLAASNPSLVNNCWLCISLSSSAYTAVPAVQTDWATSPISLHLRTSFNSPHLYPPEELIYFLDRSSKTSPDISHQQAAALLRTYLKNLSPYINSTPPIFGPLTTQTTIPVAAPLCISWQRPTGIPLGNLSPSRCSFTLHLRSPTTNINETIGAFQLHITDKPSINTDKLKNISSNYCLGRHLPCISLHPWLSSPCSSDSPPRPSSCLLIPSPENNSERLLVDTRRFLIHHENRTFPSTQLPHQSPLQPLTAAALAGSLGVWVQDTPFSTPSHLFTLHLQFCLAQGLFFLCGSSTYMCLPANWTGTCTLVFLTPKIQFANGTEELPVPLMTPTQQKRVIPLIPLMVGLGLSASTVALGTGIAGISTSVMTFRSLSNDFSASITDISQTLSVLQAQVDSLAAVVLQNRRGLDLLTAEKGGLCIFLNEECCFYLNQSGLVYDNIKKLKDRAQKLANQASNYAEPPWALSNWMSWVLPIVSPLIPIFLLLLFGPCIFRLVSQFIQNRIQAITNHSIRQMFLLTSPQYHPLPQDLPSA
>Tarsier_tsyERV-Fc_Env_consensus
MKCGNLMRWDPSGYGLTILMLVSLTNNFTMTWGMADWTCNRCVSAGKPKLYQLVPRMCYHQKFSCQLGKQKYWAAIMLRDFQVGCPGSSGTVRCWEQDPPPNPQRKIPPCPTECSTFHSFVQAPCYEQASVCLRPTKQQAWTGRSLGQHSGYSCPGHQGQKICWNLRPPVGKSDGGGAQDYAEQQNTKRVMEELIQHFNGPVLVRPNLPKPRGPYQTNPELLPVLSQTHTLLNLTNPDLAKDCWLCLKSGQSWVSPVPVTGNWTLPIPPTQCPPSLPRFNIPLPHDLPAAQCITRNGTLGVGWAPLRLCSQSLVVQSNNTLCPPLNGTAFLCGTTIYPVLPPNWSGSCILVILLPTIVIAPGNQSLPVPLVGSSTSRVRRAVELIPLLVGLGITVAMGTGAAGLGSSLHFYKQLSSQLIEDIQQVADTVLDLQTQLDSLADMVLQNRRGLDLLTAKEGGICLFLREECCFYANKSGIVKDRIKQLQENLQKRREDLTGGPFSGWWQPQLLTWLLPVLTPLIVIFILLSVAPCVFRFLQQRLAELSRITVNQLLLHSYSPLPSEPPPAPYQP
>Marmoset_cjaERV-Fc3-1_Env_consensus_1
MDPPHAGRLFLLALYLSNLPGPSSHTPYRWRFFLTENYTKTTFICNTPPYSHNHLLATSDCPAAGCQSAIYLNFTKFYNVHEGIGVLPVICFNYDQPSGKCSDTPWRSCMGCTWGYCSLHPALDTQQHPNIPARLKIVPDIDGEGNIRTGYTRYSLLIPDPWNDRWKSPQKAALYDLRDTAYPSSHLYIWRAYVRTVHQVHSAINLQEKSLNDQLQPHSSPFSWLTFLKEGIKLANLSGLTDLTSCLMCASLGQTPFVAVPYPIPLNLSASTSPFSPIREVNLYTPPDFTQLPVCYSLGRTYSNCNKTILVTTNLTAPKGTFFWCNRTLTKTLHTGQSPTLLCLPVTLVPRLTIYSSAEFQMLQAPLHRTQRAAFLPLAVGISLVTSALAAGLGGGALTHSHQAIARLTSQFQTAVDDSAESLASLQRQITSVAQVALQNRRALDLLTAERGGTCIFLQEECCYYINESGLVETRIENLQKLKTNLQNQKFSAEATAWWSSSMYTLLSPLLGPLIAVCLILLIAPCFLQFLQRRFQELTRVTIHQMLLQPYPERVLEADLSPNIQAP
>Marmoset_cjaERV-Fc3-1_Env_consensus_2
MDPPHAGRLFLLALYLSNLPGPSSHTPYRWRFFLTENYTKTTFICNTPPYSHNHLLATSDCPAAGCQSAIYLNFTKFYNVHEGIGVLPVICFNYDQPSGKCSDTPWRSCMGCTWGDCSLHPALDTQQHPNIPARLKIVPDIDGEGNIRTGYTRYSLLIPDPWNDRWKSPQKAALYDLRDTAYPSSHLYIWRAYVRTVHQVHSAINLQEKSLNDQLQPHSSPFSWLTFLKEGIKLANLSGLTDLTSCLMCASLGQTPFVAVPYPIPLNLSASTSPFSPIREVNLYTPPDFTQLPVCYSLGRTYSNCNKTILVTTNLTAPKGTFFWCNRTLTKTLHTGQSPTLLCLPVTLVPRLTIYSSAEFQMLQAPLHRTQRAAFLPLAVGISLVTSALAAGLGGGALTHSHQAIARLTSQFQTAVDDSAESLASLQRQITSVAQVALQNRRALDLLTAERGGTCIFLQEECCYYINESGLVETRIENLQKLKTNLQNQKFSAEATAWWSSSMYTLLSPLLGPLIAVCLILLIAPCFLQFLQRRFQELTRVTIHQMLLQPYPERVLEADLSPNIQAP
>Squirrel_monkey_sboERV-Fc3-1_Env_ORF_NW_003943680_10409473-10407731
MAPSLPAGSVLLLALCLSNLPKLSSSQNVWRFFLTENYTKTQHICDPPPYSHNYLQATTDCPTAGCSRPIQLNFSRFYNSRVPFPVLCYHYKQPETCKTSSWHSCLGCVWMNSCALEKTREKGRNSPSLLTKTDALNPQGVPTGNNQFTLTIPDPWNPRWTSSQKTALYDFPGQSYPSSHLYIWRAYVLISVSASIQKQEQALTTHLQPHNTPFSWIALLREGLALANQSGLTNLTSCLLCATLGQTPLVAVLVPFPRNASESSNLFTPIPNVQLYALPESQLPACYSLGHNYSYCNHTRRVSTSLTAPRGIFFWCNGTLTKTLPSNQPPILLCLPVTLVPRLTVYSPAEFLLLQVPQDPSHHTRRAAFLPVAVGLSLAGSALAAGLGGGALLHSHQALARLSSQLQAAIEDSTASLASLQRQITSVAQVALQNRRALDLLTAERGRTCIFLQEECCYYVNESGQVEMRIENLQKIKTSLQNYKFSTEGSAWWSSSMYTLLSPLLGPLLVICLVLLIAPCFFHFLQWRFQELTRVTINQMMLQPVFHNNTIPTPAPQNNHVTSPPTSTENYALQPTSQTP
>Squirrel_monkey_sboERV-Fc3-1_Env_consensus
MAPPLPAGSVLLLALYLSNLPKLSSSQYVWRFFLTENYTKTHHICDSSPYSHNHLLATTDCPTAGCSHPIQLNFSRFYNSRVPLPVLCFHYKQPETCKTSSWHSCLGCVWSTCALEKTPQKGRNSPSLLTKTPSLNPQGAPTGKNQFTLTISDPWNPRWTSPQKAALYDFPGQSYPSSHLYIWRAYVLTSVSASIRKQEQVLTTQLQPHNTPFSWIALLREGLALANQSGLTNLTSCLLCATLGQTPLVAVPVPFPRNAPESSNPFTPIPNVQLYALPESQLPACYSLGHNYSYCNHTRRVSTSLTAPRGIFFWCNGTLTKTLSSSQPPTLLCLPVTLVPRLTVYSPAEFLLLQVPQAPSHRTRRAAFLPVAVGLSLAGSALAAGLGGGALLHSHQALARLSSQLQAAIEDSAASLASLQRQITSVAQVALQNRRALDLLTAERGGTCIFLQEECCYYVNESGLVETRIENLQKIKTSLQNYKFSTEASAWWSSSMYTLLSPLLGPLLVICLVLLIAPCFFQFLQRRFQELTRVTINQMMLQPVFHNNTIPTPAPQNNHATSPPTSTENYALLPTSQTP
>Aardvark_oafERV-Fc_Class_3_Env_consensus
MLLSTLAHPPVLPLFRFLMFLPPLLSDTPTPTHTWRFSVFLQYSQNGGQLRQFLGQGDCQLQECQSTVHIKLTYPTPLISSCGWNSPVVCFLFDQTHDYCKQEKWPTKYGGCPYSSCTMHPLSRLDTAGTKQFLFMYTPPSKYFLNIKDPWHSRWATGVEGKLYPWATSSTPIGTILIKKVYSLTQSASVSQLLNTKLHIAQAEQTLQQALSTNPQKRIPTPSFSWLRFIQEGANILNATGITNTSHCFLCASLTRPLLTAIPINNTDFPSSSSSATCQAQHSLHLPITFINATLPPVCFLPYSTLNCTHYLPIKGTMHPNNNHTFFWCNGTITSCINSSTEGPCLPVTIIPQLTLYTEAEFSILSTPPTREKRAAFLPIIVGLSLASTTLAVGLGAGALGHSITSTRELENQLQLLIETTADSLTTLQRQLTSLAQVTLQNRRALDLLTAEKGGTCLFLGEECCYYINESGLIEEnvNTLNCLSEDLRRKNQINNSPLAWFQSPLTAWLLPLVGPLVLISIFFLFAPCLLKFLRNRLEEISQVTVNQLLLHPYTRLPTDNPDFSDSNL
>Little_brown_bat_mluERV-Fc_Env_consensus_1
MTSINVRCWAPLRSALAALPLLLLLLALSNLHQPPPAYVWRFKVHETYYQNGKQVTRQVGSQDCPLVRCQTGIRMTVDIRSVYNGGRPYACFAYDQEDPDRCNQDVDTYGGCRWRDCVVNDAYRGGSFIWENGAFHIIIRDPWDQRWVTGVVGKLHLSSWSSTPSGTIYISREYVLAQEAQVQVSNSILQAEQSLKGKLPDSPRVEVLSSWLQLIQHTLLFLNETHTLPNVSHCFLCTSLQRSLLAAVPLTTSPRTQGQGECQPPVAGIPLWEPETPEPTLPPRICYQTSNPVTGGRVTWNCTQNYTASSLTKASLGTFFWCNGTLSNCINSSDPRPCFVVMVVPQLTLYGESELAWLLPPSRPRARWAAFLPVMLGVSIATSIGLAGGGGVLRNSLVTAQDFNDKLQLALESTTASLASLQRHITSIAQVALQNRRALDLLTAERGGTCIFLQEECCYYINESRVVEQNVQTLTKLSEELHAGHFQDNSPFSWFQSPLATWVLPMIGPLILICVFFLLAPCLLKFIHSRIAEMSRVTVNQLLLHPYTRLPSDLPLPDPGL
>Little_brown_bat_mluERV-Fc_Env_consensus_2
MTSINVRCWAPLRSALAALPLLLLLPALSNLHQPPPAYVWRFKVRETYYQNGKQVTRQVGSQDCPLVRCQTEIRMTVDIRSVYNGGRPYACFAYDQEDPDRCNQDVDTYGGCRWRGCVVNDAYRGGSFIWKDGAFHIIVRDPWDQRWVTGVVGKLYWSSWSSTPSGTIYISREYVLAQEAQVQVSNSILQAEQSLKGKLPDSPRVEVLSSWLRLIQHTLLFLNETHTLPNVSHCFLCASLQRSLLAAVPLTTSPRTQGQGECQPPVAGIPLWEPETPEPTLPPRICYQTSNPVTGGRVTWNCTQNYTAASLTKASPGTFFWCNGTLSNCINSSDPRPCFVVTVVPQLTLYGESELAWLLPPSRPRARRAAFLPVMLGVSIATSIGLAGGGGVLRNSLVTAQDFNDKLQLALESTTASLASLQRQITSIAQVALQNRRALDLLTAERGGTCIFLQEECCYYINESRVVEQNVQTLTKLSEELHAGHFQDNSPFSWFQSPLATWVLPMIGPLILICVFFLLAPCLLKFIHSRIAEMSRVTVNQLLLHPYTRLPSDLPLPDPGL
>Grey_mouse_lemur_gmlERV-Fc_Env_ORF_ABDC0115548
MKQVLLWALLFLSLPSLMLTEPIYVWRFKVRETYHQGGTLITRLAGQADCSPAGCQTPITIPLQLKFEGYGLCFLFDQTMDSCRWWGSSYHGCPYWQCRVHIPGVTRWWGGEDHTKPSVWDHNDGQYQLTIKDPWDDRWVTGESGGLYTTEWGAAGECWGGCTPTGTIHISREYTLQDSNTHFQISTNILQAEQTLAGQLVPSRPHNPTLTSWLDIIQHTLTFLDSSEIIPNISHCFLCASLQRPLLAAVPLNYSNPQTTPSSAPSCSTPLTGVPLWEPEPTGQPYADRVCFLTSHTDPHLQLHGRCLTNHTVTTTTLSAPGQFFWCNGTLTRCVNTSTPGPCFPVMVVPQLTLYGESEFGWLLPGPRPRRAIFLPVMVGLSLASSIAASGLTGGALGHSVISAQDFAGRLQIALETTSSSLASLQRQLTSLAQVTLQNRRALDLLTAEKGGTCLFLREECCYYINESGLVEQNIDKLTNLSEDLHDRHRQDVSIFGWMQSPLATYLLPLIRPIVIICLIFLFAPCLLQFLQRRLQELSRVAVNQLLLHPYSLLPTAPPPADPGL
>Grey_mouse_lemur_gmlERV-Fc_Env_ORF_ABDC01430258
MTLQVPGITSRASRGPHLKMLSRPTPATRWVLLNSVLHGLLYLLTLPTAAPDSIYVWRFKVRESLPSGDTRLAGSADCSPKGCQASLTIPLSLTSVTGAQTAALCFLYDQTFDYCRQQPEIYGGCRKRLCKFHEVQKGKGWRGDNEKTFGWRPNAFYLDKGKFQLDIPDPWDQRWEVGVTGKLYWTKLSSYPSATIHISREYVLAHERQIQISTNILQAEQTLAGRLPPRPQPSPLSSWLDIIQHTLAFLKSSEMIPNISHCFLCASLQQPLLAAVPLNYSNPPTTPSSPPSCSTPLTRIPLWEPEPTGQPYADRVCFLTSRTDPNLQLHGRCLTNHTVTTTTSSAPGQFFWCNGTLTRCVNTSTPGPCFPVMVVPQLTLYGESEFGWLLPGPRPRRAIFLPVMVGLTLASSLASGFEGGTLGYGVISAQDFADHLQIALETTSASLASLQRQLTSLAQVTLQNRRALDLLTAEKEGTCLFLREECCYYVNESGLVEQNIDKLTNLSEDLHNRHRQDISPLSWIQSPLATWLLPLIGPIVIICLIFLFVPCLLQFLQRRLRELSRMAVNQTLYSYFPLPVIPAPAAV
>Hyrax_pcaERV-Fc_Env_consensus
MTHIPANPWALPLFVLAGSLTLQALVRAETSTGWVWKFRVRETYSTGQVSHTHIIGSENCPPVGCQSPIRIQIHPKSIEGFGPIGCFLYDQTEERCRRWPETYGGCPYSSCKIHGPQSGITYYNSTDHQYYVHIPDPWDLRWATGVQGKLYRTMWHSEPHGTIYISRELEQLTPTLTQVSKNIAQTEQVLENQILNKPHTAQLSSWTQIIEHTLSFFNHSQTLPNITNCFLCASLQRPLLAAVPVNYTQPAHTSSNTHSCTTPTLQVPLWEPEINNQTQPPRICLITNNTITTTLHSCTQNITIQNQAGPTPGTYFWCNGTLQKCLNSTTPGPCFSVTIVPQLTLYTESELAWLMPTPRMKRAIFLPIMVGLTFASAVSATGLAGGALGHSIISAQDFQNSLQIALETTADSLASLQRQLTSLAQVTLQNRRALDLLTAEKGGTCLFLREECCYYINETGRIEQNLDTLTRLSEELKKKHQAKTSPFDWFQSPLMAWLAPFIGPLILISLFFLFAPCFLRFLKNRIKEMSRVTVNQLLLHPYTRLPTSPPLANSGL
>Aardvark_oafERV-Fc_Class_2_Env_consensus
MTHIPAKFWVQLSSVLVGPLLFLTLTRARAPPAYVWRFKVRETYSSQSSQVTHFIGQADCPLEGCQSEIIIPITPKSVSTTYRPFACFLYDQSSENCKQQPSTYGGCYYWSCRIHDAYNGVWGGTFFIKDSNFYLRIRDPWDTRWVSGVEGKLYATGYSSLPSGTIYIAREYVETTRTPVQISTSISQAEQTLQEQILEKPQTVQISSWIQIIQHTLSFLNHSHTLPNVSHCFLCASLQRPLLAAVPINSTQLSPTPTPNPSCTTPPLQVPLWEPETLNQTHPSRICFFTNNTLSTPLGHSFCSLNISIVSYTSAAPGTYFWCNGTLTKCLNSTTPGPCFPVTIVPQLTLYGESEFSWLLHGTRTKRAAFLPIMVGLSLASAFAATGIAGGALGHSIISAQDFQTRLEVALETTADSLASLQRQLTSLAQVTLQNRRALDLLTAEKGGTCLFLKEECCYYINESGLVEQNVNTLTRLSEELRNRHRTGTSPFEWLQSPLTAWLLPLIGPLVLISLFFLFAPCLLRFLQNRLKEMSRVTVNQLLLHPYTHLPTNPIPTDSSL
>Aardvark_oafERV-Fc_Class_1_Env_consensus
MIPIHAKCWVRLSSVLIGPLVLLTLTNTEPTSNPNKLPPNHVWRFTVWEGQNSLQRIGQADYPPTNTTQLEIPISPKSVFPSNFPYLCFTYDQSDPKCNQSSSTYGGCYYWSCRIHSSGDYSGAFFTKTMRLHLRISDPKNSRWADGVIGKLYYNGFATLPAGTIKIERTIHTPRNLTRVLTSISQEEHNLQKQIQGDPQTVLDPTQVRTSPTPSWIHIIQHSLSLLNYTQTLPNVSHCFLCASLKRPLLAAVPINLTLPLSAPTLNSSCTTPLPHVPLWALKTFNQTPQNISITSAPPGIFFWCNGTLTKCLNSTTPGPCFTVTIIPQLTLYEKSEVSRLLQETRIKRAAFIPIMIGISLASAVAAAGMAGGALSHSIISAQDFQVRLEIALETTADSLASLQRQLTSLAQVSLQNRRALDLLTAAEGGTCIFLGEECCYYINESGLVEQNINTLTRLKEELRNRRNAETSLFGWFQSPLTAWLLPLIGPLVLITLLFLFAPCLLKFLRSRLEEISRVAVNQLLLHPYTKLPTDDPSFSGSNL
>Aardvark_oafERV-Fc_Class_1_Env_ORF_(contig310164_ALYB01310164_1594-3246)_translation
MLHIHAKCWVRLSSVLIGLLLLLTLTSTEPLPNYVWKFTVWETYSTQSSQVSHRIGLADYPPTNKSVLIIPISPKSVSPDYFPYACFTYDQTHTGCNYSSSTYGGCYYWSCRRHSAYEGAGSGYVFRSEGDDSGIFFIKNKEFHLRISDPRNSRWADGVIGKLYYNSFATLPAGTIKIERAVYTPHNLTQVFTYISKEEQNLQKQIQGDPQTVLIPSWIHIIQYSVSLLNSSHALPSVSHCFLCASLQRPLLAAVPIHLTLPSPAPIPGPTPGPSCTTPLSQVPLWAPETFNRIPPNISITSAPPGIFFWCNGTLTKCLNSTTPGPCFPVMLVPQLTLYEKSEISRLLQETRTKRAAFLPIMVGFSLASAFRATGIAGGALGHSLISAQDFRAHLDTTLEITADSLASLQRQLTSLAQVSLQNRRALDLLTAEKGGTCLFLREECCYYINESGLVEQNINTLTRLNEELCNRCHTEPSPFGWFQSPLTAWLLPLIGPLILISLLFLFAPCLLKFLQSRLEEISRVTVNQLLLHPYTKLPTDNPDFSDSNL
>Tree_shrew_tbeERV-Fc_Env_consensus
MGPHTVILTTPTVAKLLGQPSWYHVSRLKQAPPSSPWKSQVLGPTKLCLTRFPLQTPHSPTPPLPPLPGGLTSSPSFHWCFYIQESWMSAGHTHTHFLATGDCQPHGCQSQVSIPISFAKMHSVTQGWSNPALCFTFDQTKESCHDWWVDTYGGCPYSTCHIHVMQLDSHNKLQDTYLLTTNSRGQLYLNIKDPWDDRWVKGVWGKVYPWATSSSPSGAIWIYRTYTRVVPKTINQLKDQSTNIQNHKVSLNQQIHAGQAGKTDPFSWLSLVQQGALLLNSTGMGNFSDCFLCASLGWAPLTVVPITPFPSASCTTSQPSFSPLQNIPLFRNTGQLNQTACYTNNASLAPLDTLCNQSIPISFSLCAPPGTFFWCNGTLTKLINSSSPFPCLPVTLVPQLTLYGQAEFLLLASPSSTDSCTKRVVFLPVVIGMSLASSLVATGIGGGGALAHSVSTSQDLEEKLQLAIEASAASLASLQRQITSVTWVALQNRCALDLLMAEKGGTCLFLREECCYYVNETGLVEQNIDVLSHLSEELWRQQQQPTSLFPDWWQSTLITWIAPILGPLILICLLFMLTPCFLRFLQSQIQEVSQVAVNQMLLHPYTQVPTKPLAPDFPSLPQLSRK
>Marmoset_nwmERV-Fc3-2_Class_1_Env_consensus
MCPASNWPPKMISGNPNPWAPLASASPVALTHRPLTLQSLLLTVLLISPLEANSYVWRFYIQESWTEGPTTRTHYLAQANCQTGSCQSTVSILIPHGKSAILGRDHGFHFRHGLCFLYDQTKDYCHWWNTTYGGCPYSSCVIHKPQPPSRPNRMLTRFSNGSLALNIRDPWHSRWDAGVSGKVYEDYTWSHPQGTWLIFRSYTRIVSETIEQLSSVSHTILQNEAILTNQFKPSDNTSQSFSWLTLVQQGANMLNLTKAMNITNCFLCASLSNPPLAAVPLRSGFNLSQSPTGPGTILTDIPLFQVHPQNFSLCYETASSSSPSCNTTVKVKSSLYAPPGGYFWCNGTLTKVINASFPFPCVPVTLVLQLEVYGQAELLSLLPPSPNHRDRRAVFLPMVVGLSLASSLVAAGLGSGALGYSVTSATQLEDKLRVAIEASAASLASLQRQITSLAQVTLQNRWALDLLTAEKGGTCLFLQEQCCYYINETGLVEEnvNTLYRLQEDLRKKQNASVSPLNWWQSPMLTWLTPIITPIIVVCLLLMLAPFFLRFLQARMREISRVAVNQMLLHPYVRLPTEAPAN
>Marmoset_nwmERV-Fc3-2_Class_2A_Env_consensus
MCPASNWPPKIISGNLNPWAPLASASPVTPTHQLLTLQILLLTILLVSPLKANSYYVWRFYLQESWTEGPTTKTQYLAQADCQPAGCQSAIKFEFPKSKANTIKNSWNNFGLCFLYDQTKDSCHLWNDTYGGCPYASCVIHTTFRTDTSPASKMLFLNNQGKVSLIIHDPWDARWEKGTAGKIYTRFTDSHPSGTWLIFRSYTRIVPVEIDRLNSLSNSILQNEATLTNQLKPSSNTPQPFSWLTLVRQGVNMLSLTEAKNFTNCFLCASLNKPPLAAVPLRTGFNLSQSPTGPDTTLTGIPLFKVHSQNLSLCYGTASSPSLRCNTTVEVKSSLYAPPGGYFWCNGTLTKVIDASLPFPCVPVTLVPQLEVYGQAEFLSLIAPSPNHRSKRAVFLPIVVGLSLASSLAAAGIGSGAMGYSVTSAAQLEDKLRVAIEASAASLASLQRQITSLAQVTLQNRRALDLLMAEKGGTCLFLQEQCCYYINETGLVEEnvNTLYRLQENLRKKQSAPASSLNWWQSPMLTWLAPIITPVIVVCLLLMLAPFFLRFLQARMREISRVAINQMLLHPYVRLPTEAPAN
>Marmoset_nwmERV-Fc3-2_Class_2B_Env_consensus
MCPASNWLPKMTSGSPNPWAPLASTSPITPTHQLLTLQILLLTILLVSPLKANSYYVWRFYLQESWTQGPTTKTQYLAQADCQPAGCQSAIKFEFPKSKSKTIKNSWNNFGLCFLYDQTKDSCHSRNDTYGGCPYASCVIHRTFRTNTSPASKMLFLNNQGKVSLIIHDPWDARWKKGTAGKIYTWFTDSRPSGTWLIFWSYTRIVPVEVEQLNSLRNSILQNEASLTNQLKPSIQPRPSNNTPQPFSWLALVQQGANMLNLTGATDFTNCFLCAFLNKPPLAAVPLQTGFNLSQSSTGPDTTLTGIPLFNVHSQNLSLCYGTASSPSLRCNTTVEVKSSLYAPPGGYFWCNGTLTKVIDASLPFPCVPVTLVPQLEVYGQAEFLSLITPSPNHRSKRAVFLPIVVGLSLASSLVAAGIGSGAMGYSVTSAAQLEDKLRVAIEASATSLASLQRQITSLAQVTLQNRWALDLLTAEKGGTCLFLQEQCCYYINETGLVEEnvNTLYRLQENLRRKQSAPASSLNWWQSPMLTWLAPIITPIIVVCLLLMLAPFFLRFLQARMREISRVAINQMILHPYVQLPIEAPAN
>Squirrel_monkey_nwmERV-Fc3-2_Class_1_Env_consensus
MCPASSWPPKMISGNPNPWAPLASASPVAPTRRPLTLQSLLLTVLLISPLEANSYVWRFYIQESWTEGPTTRTHYLAQANCQTGGCQSTVSILIPHGKSAVLGRDHGFHFRHGLCFLYDQTKDYCHWWNTTYGGCPYSSCVIHKPQPPSRPNCMLTRFSNGSLALNIRDPWHSRWDAGVSGKVYEDYTWSHPQGTWLIFRSYTRIVPEAIEQLSSVSHTILQNEATLTNQFKPSDSTSQPFSWLTLVQQGANMLNLTKAMNITNCFLCASLSNPPLAAVPLRSGFNLSQSPTGPGTILTDIPLFQVHPQNFSLCYETASSSSPSCNTTVKVKSSLYAPPGGYFWCNGTLTKVINASFPFPCVPVTLVPQLEVYGQAELLSLLPPSPNHRDRRAVFLPMVVGLSLASSLVAAGLGSGALGYSVTSATQLEDKLRVAIEASAASLASLQRQITSLAQVTLQNRRALDLLTAEKGGTCLFLQEQCCYYINETGLVEEnvNTLYRLQEDLRKKQNASVSPLNWWQSPMLTWLTPIITPIIVVCLLLMLAPFFLRFLQARMREISRVAVNQMLLHPYVRLPTEAPAN
>Squirrel_monkey_nwmERV-Fc3-2_Class_2_Env_consensus
MCPASNWPPKMTSGDLNPWAPLASASPMAPTHHPLTLQILLLTILLVSPLEANPYYVWRFYLQESWTEGPTTKTQYLAQADCQPAGCQSAIIFEFPKSKSKTLKNSWNNFGLCFLYDQTKDYCHWWNTTYGGCPYSSCVMHRTFRTGTSPASKMLFLNSQGKVSLIIHDPWDSRWEKGTAGKIYTRFTNSHPSGTWLIFRSYTRIVPVEIDQLNSLSNTILQNEATLTNQLKPSNNTPQPFSWLTLVQQGANMLNLTEAINFTNCFLCASLNKPPLAAVPLQTGFNLSQSPTGPDTTLTGIPLFKVHSQNLSLCYGTASSSSLRCNTTVKVKSSLYAPPGGYFWCNGTLTKVINASLPFPCVPVTLVPQLEVYGQAEFLSLITPSPNHRSKRAVFLPIVVGLSLASSLAAAGIGSGAMGYSVTSAAQLEDKLRVAIEASAASLASLQRQITSLAQVTLQNRRALDLLTAEKGGTCLFLQEQCCYYINETGLVEEnvNTLYRLQEDLRRKQSAPASSLNWWQSPMLTWLAPIITPIIIVCLLLMLAPFFLRFLQARMREISRVAVNQMLLHPYVRLPTEAPAN
>13-lined_ground_squirrel_strERV-Fc_class_1/2_Env_consensus_1
MFLASSLPQALSPGHPNWWDPLNSRSPVGLPLLLLLSLFLQVPPTQMMLPNPYCWRFQVQGTWDGKTWTLGTSDCQPAGCQTTVSILLTGLSLLGREPPILCFLYDQTKQYCKSQPDIYGGCPHSSCNMHKVRETTQTQFLYTYSGGRTYLNIRDPWDNRWAAGVEGKLYTWSWDSYPYRTLKIFHTYTRVIPQLHQEILQKETALTHQLGAHEVKKGDPFSWLALVHQGLQLLNYSRVNDISDCFLCAALDRPPPPLTAVPLTFPLNNSQGGDASLPLIGIPLFDNPLQQQQNLSICYASQAAPRYNVTIMVSSQVHAPPGFFFWCNGMLTKVINSSTATPFCTPVTLVPQLTLYGQAEFLSLSLPPPTRSKRAAFLPVVVGISLASSLVASGIRAGALGYSLTTTKELEEKLQLAVEASANSLASLQRQITSLARVTLQNRRALDLLTADKGGTCLFLREECCYYINETGLVEENIDVLHWLSEELKRRQQQSTSLLPGWWNSALAAWLGPIVGPILMICVLLMIAPCLLRFIQNRISKVSRVAVNQMLLHPYSRLPNEPPTPDLP
>13-lined_ground_squirrel_strERV-Fc_class_1/2_Env_consensus_2
MFLASSLPQALSPGHPNWWDPLNSRSSVGLPLLLLLSLFLQVPLTQMMLPNPYCWHFQVQGTWDGKTWTLGTSDCQPAGCQTTVSILLTGLSLSGQEPPILCFLYDQTKQYCKSQPDIYGGCPHTSCNMHKVKETTQTQFLYTYSGGRTYLNIRDPWDNCWAAGVEGKLYIWSWDSYPSGTLKIFHTYTRVIPQLHQEILQKETALTHQLGAHEVKKGDPFSWLALVHQGLQLLNYSRVNNISDCFLCAALDCPPPPLTAVPLTFPLNNSQGGDASLPLMGIPLFDNPLQQQQNLSICYASQAASRYNVTIMVSSQVHAPPGFFFWCNVMLTKVINSSTATPFCTPVTLVPQLTLYGQAEFLSLSLPPPTRSKRAAFLPVVMGISLASSLVASGIRARALGYSLTTTKELEEKLQLAVEASANSLASLQRQITSLAWVTLQNRRALDLLTADKGGTCLFLREECCYYINETGLVEENIDVLHWLSEELKRRQQQSTSLLPGWWNSALAAWLGPIVGPILMICVLLMIAPCLLRFIQNRISKVSRVAVNQMLLHPYSRLPNEPPTPDLP
>13-lined_ground_squirrel_strERV-Fc_Class_3a_Env_consensus_1
MSSPGLPPRWGPPNSRFLTNPLLLLLIINLSQASIPTHRWCFYIQATWHQDGTTHSQFMGQGDCPSTGCNQAVTLNITGFNQATSSHLCAAMLCFISDQTEESCKRWPNTYGGCPYNSCKKCFLDKPCYEKRAYTKLTIWDPWDLKWASGVDGKFYSWGFAKHPSASIRIWRTYIQVFPQIHITIQEQEKELQHQLDAVAHPKADPFSWMALIRQGLQLLNLSKVNNISDCFLCAGLDRTPLTAIPIDLPLNTSTIPQGPPSPAFEEVPLFHNSSGNFPCCYTSSGSAPCDQIIRISSPTFAPLGFFFWCNGTLTKNLSLNMPFAFCVPSTLVPQLTLYSEAELTWLVTTSLSRARWAVFLPVVVGLSLASSLAASRLGAGGLGYAVTTTQKLEQQLWEVVEASAASLASLQRQITSIAQVSLQNHRALDLLTADKGGTCLFLKEECCYYINETGLVEKNVNTLHRLGERLKQQQSNDPWPGWLNSTLIMWLTPILTPILVIGLLLMIAPCLLRFTRKHMGEIARVTYNQMLLHPYSRLPTKPTPEPSPSPQCP
>13-lined_ground_squirrel_strERV-Fc_Class_3a_Env_consensus_2
MSSPGLPPRWGPPNSRFLTNPLLLLLIINLSQASIPTHRWCFYIQATWHQDGTTHSQFMGQGDCPSTGCNQAVTLNITGFNQATSSHLCAAMLCFISDQTEESCKRWPNTYGGCPYNSCKKCFLDKPCYEKRAYTKLTIWDPWDLKWASGVDGKFYSWGFAKLPSASIRIWRTYIQVFPQIHITIQEQEKELQHQLDAVAHPKADPFSWMALIRQGLQLLNLSKVNNISDCFLCAGLDRTPLTAIPIDLPLNTSTIPQGPPSPAFEEVPLFHNSSGNFPCCYTSSGSAPCDQIIRISSPTFAPLGFFFWCNGTLTKNLSLNMPFAFCVPSTLVPQLTLYSEAELTWLVTTSLSRARWAVFLPVVVGLSLASSLAASRLGAGGLGYAVTTTQKLEQQLWEVVEASAASLASLQRQITSIAQVSLQNHRALDLLTADKGGTCLFLKEECCYYINETGLVEKNVNTLHRLGERLKQQQSNDPWPGWLNSTLIMWLTPILTPILVIGLLLMIAPCLLRFTRKHMGEIARVTYNQMLLHPYSRLPTKPTPEPSPSPQCP
>13-lined_ground_squirrel_strERV-Fc_Class_3b_Env_consensus
MSSPGLPPCWGPPNSRFLANPLLLLLIINLSQASIPTHRWRFYIQATWQQDGTTRSQFMGQGDCPFTGCNRAVTLNVTGFNRATSSHLCSAMLCFIADQTEESCKRWPDTYGGCPYNSCKKRFLDKPCYENRAYTKLTIWDPWNPKWASGVDGKFYSWGFAKHPSASIRIWRTYIQVLPQIHITIQEQERELQHQLDAVAHPKADPFSWVALIHQGLQLLNLSKVNNISDCFLCAGLDRTPLTVIPIDFPLNTSTRPQGPPSPAFEEVPLFRNSSGNFSCCYTSSGSAPCDQIVRISSLTFAPPGFFFWCNGTLTKNLSLNMPFAFCVPSTLVPQLTLYSEAELTWLVTTSLSRTRRAVFLPVVVGLSLASSLAASGLGAGGLGYAVTATQKLEQQLWEAVEASAASLASLQRQITSLAQVSLQNRRALDLLTADKGGTCLFLKEECCYYINETGLVEEnvDTLRRLGERLKQQPSNDPWPGWLNSTLIAWLTPILTPILVIGLLLMIAPCLLRFARKRMSEIARVTYNQMLLHPYSRLPTEPTSEPLPPHDAPKQAGSS
>Cat_fcaERV-Fc_Env_consensus_1
MMILPLLLLVNIIPLMPSQPSYRWVFYLSETFNGHTSIISSTPCPIVGCQNQVTFKFPSFNTLQASTQITPAICFLYDQTDKICSQTSPNQYGGCPYHYCNIHWLNLYCFTGPRTGRFCLKNGNFTLTVPDPWDTRWQTGIKGKLYQNGHFSNPISSLTIYRTYEPSMSPSLSNLKDLTQVITDQEDQLNTQLQTPPAQHPFSWLTLIRQGAILLNHSGLTNLSHCFLCASLQRDPVIAVPLPTPFPNTTNSINHPRSQISLQVPILTETPQCNTSHPICYSSHASPTCPSPLPMPSHNPPPGGFYWCNGTAYKQMPKNAFICLPVTIIPQLTLYGQEELHQLLEFHLQKRAVFLPLMVGLSLATSLLAAGVGTGSLIHSISSSRDLSDRLQIAIEASATSLSALQRQINSLAQVTLQNRRALDLLTAEKGGTCLFLREECCYYLNESGLVETNIEHLKEIQKTLSARPGSSDPLTSWWQSPLLTWLLPIVTPLVAICIILMLLPCFLRFVRKRIHEVSQVAFHQMVVRPYSRIPTSDPTYHDVALTPAGSSQIRSVAHYHQ
>Cat_fcaERV-Fc_Env_consensus_2
MMILPLLLLVNIIPLMPSQPSYRWVFYLSETFNGHTSIISSTPCPIVGCQNQVTFKFPSFNTLQASTQITPAICFLYDQTDKICSQTSPNQYGGCPYHYCNIHWLNLYCFTGPRTGRFCLKNGNFTLTVPDPWDTRWQTGIKGKLYQNGHFSNPISSLTIYRTYEPSMSPSLSNLKDLTQVITDQEDQLNTQLQTPPAQHPFSWLTLIRQGAILLNHSGLTNLSHCFLCASLQRDPVIAVPLPTPFPNTTNSINHPRSQISLQVPILTETPQCNTSHPICYSSHASPTCPSPLPMPSHNPPPGGFYWCNGTAYKQMPKNAFICLPVTIIPQLTLYGQEELHQLLEFHLQKRAVFLPLMVGLSLATSLLAAGVGTGSLIHSISSSRDLSDRLQIAIEASATSLSALQRQINSLAQVTLQNRRALDLLTAEKGGTCLFLREECCYYLNESGLVETNIEHLKEIQKTLSARPGSSDPLTSWWQSPLLTWLLTIVTPLVAICIILMLLPCFLRFVRKRIHEVSQVAFHQMVVRPYSRIPTSDPTYHDVALTPAGSSQIRSVAHYHQ
>Baboon_owmERV-Fc2_Env_ORF_AC091754_described_in_Benit_et_al
MISAVLNLPSTPLLPLLWFTLIIPASLTNPKFVWRFSITETWSTGNQAHSQTQGTADCSPQGCQDALLLNFHLSSVGNYDHPVICFLYDQTEYNCKNYWQETNLGCPYNYCNMHEIGLMCANGICTPNDRPFVRNRTSGGYILTIKDPWDPRWAQGVKGGLYATSWSSYPTATLQIKRVYVQQVPAPKSKQVDPPKSVQALQNLTSVVKSHEQKIQKLLSPPNSPNNEDPFSWLTLIRQGLNLTQAAGVRNLSHCFLCAALGKAPLVAVPLPTAFNITTDSTSSSQATSLPQVPLYRNPQSQTLPFCYSTPNSSWCDRTQAPSRTQTAPVGGYFWCNQTLSKTLNHASITQSLCVPVSLVPSLTLYSEGELAELASQLSSSNNIQKQAVFLPLIIGVSLASSLVASGLGTGALTHSIQSTQTLSTQVQAAIEASAESLASLQRQITSVAQVAAQNRRALDLLTAEKGGTCLFLGEECCYYVNESGLVDTNVKTLNKIKKELQQFNAPLTPGPPVWLLPVVQQMLPFLIPILILCLMLCLAPILIKFLRARVQEITRVTFNQMLLHPYTQLPTSDPNYAP
>Human_HERV-Fc2_Env_consensus
MNSPCDRLQQFIQVLLEESWSFPTFANTLRWPENLLSYIDELVWQGSLQNFHQHEVRFDKPPLRLPLTGFFSLTENWSSGQAVSSRLVATAACPPAGCQAPIAFLGLKFSSLGPARKNPALCFLYDQSNSKCNTSWVKEnvGCPWHWCNIHEALIRTEKGSDPMFYVNTSTGGWDGFNGFNLQISDPWDPRWASGVDGGLYEHRTFMYPVAKIRIARTLKTTVTGLSDLASSIQSAEKELASQLQPAADQAKSSPFSWLTLISEGAQLLQSTGVQNLSHCFLCAALGRPPLVAVPLPTPFNYTRNSSTPIPPVPKGQVPLFSDPTRHKFPFCYSTPNASWCNQTRMLTSAPAPPGGYFWCNSTLTKVLNSTGNHTLCLPVSLIPSLTLYSQDELSHLLAWTEPRPRNKSKRAIFLPLVLGISLASSLVASGLGKGALTHSIQTSQDLSTRLQLAIEASAESLASLQRQITSVAQVAAQNRRALDLLTAEKGGTCLFLQEECCYYLNESGVVETNLQTLKKIQEELKHSYDPLRPGPSWWFSPVVQQMLPFLIPIIILCIIMCFAPILVQFLRQRIQEITRVTFNQMLLHPYVQLPTSDLGPLPNDAP
>Rhesus_owmERV-Fc2_Env_consensus
MISAMLNLPSTPLLPLLWFTLIIPASLTNPKFVWRFSITETWSTDNQAHSQTQGTADCSPQGCQAALLLNFHLSSVGNYDRPVICFLYDQTEYNCKNYWQETNLGCPYNYCNMHEIGLMCANGICTPNDRPFVRNRTSGGYILNIKDPWDPRWAQGVKGGLYATSWSSYPTATLQIKRVYVQQVPLPKSKQVHLPKSVQALQNLTSVVKSHEQKIQKLLSPPNPPNNEDPFSWLTLIRQGLNLTQAAGVRNLSHCFLCAALGKAPLVAVPLPTAFNITTDSTSSSQATSLPQVPLYRNPQSQTLPFCYSTPNSSWCDRTQAPSRTQTAPVGGYFWCNQTLSKTLNHTSITQSLCVPVSLVPSLTLYSEGELSELASQLSSSNNIQKRAVFLPLIIGVSLASSLVASGLGTGALTHSIQSTQTLSTQVQAAIEASAESLASLQRQITSVAQVAAQNRRALDLLTAEKGGTCLFLGEECCYYVNESGLVDTNVQTLNKIKKELQQFNAPLTPGPPVWLLPVVQQMLPFLIPILILCLMLCLAPILIKFLRARVQEITRVTFNQMLLHPYTQLPTSDPNYAP
>Dog_CfERV-Fc2_Class_1a_Env_consensus
MYGQHNLWDLLKYSFHAILLLLVLPPSHSTTDPGFRWRFYMTETWDQGIRSRLISTTDCQPLGCQALINFSIPNFQSIPVSSSDPIICFTYDQTHPTCQNYWVETYGGCPYHLGHSCWDPFTGTFATSDPRCRFYRQHNKYILTIPDPWDSGWATGVTAKLYHWPFSSYPTASLRIYRTYVQVSLPQIQSALSNQAHTIHAQEQLLQTHLQANPAQDQGPFSWIKLIQQGTSLASLSSMGNLSHCFICATLGKVPLVAVPLPNAFNCTNPTPTPPGHYPSLHDIPLFTDPLNHQFPFCYSTPNSSLCNVTLSNVTSHHAPIGGLFWCNGTLSKSLNTSASLLCLPVSLVPRLTIYSQAEVALLASPLEKQKRVVFLPLVIGVSLASTLVAKGLGMGALIHSVDSTRDLSERLQMAIEASAESLASLQRQITSVAQMALQNRCAWDLLTADKGGACMFLNEECCYYINETGVVETNLHTLAKVRESLQTRYHPGGPTTPQWWQTPLTTWLLPLLSPLLIIGILLMVAPCVLRFIQERIREMSRVSVNQLLLHPYSRLPTSEGPHDAPYSAGSSQI
>Dog_CfERV-Fc2_Class_1b_Env_consensus
MYGQHNLWDLLKYSFHAILLLLVLPPSHSTTDPGFRWRFYMTETWDQGIRSRLISTTDCQPLGCQALINFSIPNLQSIPVSSSDPIICFTYDQTHPTCQNYWVETYGGCPYHLGHSCWDPFTGTFATSDPRCRFYRQHNKYILTIPDPWDSGWATGVTAKLYRWPFSSYPTASLRIYRTYVQVSLPQIQSALSNQAHTIHEQEQLLQTHLQANPAQDQGPFSWIKLIQQGTSLASLSGMGNLSHCLICATLGKVPLVAVPLPNAFNCTNPTPTPPGHYPSLHDIPLFTEPLNYQFPFCYSTPNSSLCNVTLSNVTSHHTPIGGFFWCNGTLSKSLNTSASLLCLPISLVLRLTIYSQAEVALLASPLEKQKRVVFLSLVIGVSLASTLVAKGLGMGALIHSVDSTRDVSERLQKAIEALAESLASLQHQITSVAQMALQNRCAWDLLTADKGGACMFLNEECCYYSNETGIVETILHTLAEVPESLQARYHPGSPTTPQWWQTPLTTWLLPLLSPLLIIGILLMVAPCILRFIQERIREMSRVSVNQLLLHPYSRLPTSEGPHDTPYSAGSSQI
>Dog_CfERV-Fc2_Class_2a_Env_consensus
MSGQPNLWGLPKCSFHAILLLLTLPPSHPTSDPGFRWRFYMTETWSQGNRSWSSLISTTDCQPLGCQASVNFTFDRFYSLPPPGPNPSSDPIICFTYDQTHPNCQNYWVQTNGGCPYSYCNIHHLCQGPFTSPSMAHRQPCHFYQQSGKYGLTVPDPWDPRWATGVMAKLYRWGCSSYPTASLQIYRSYIRVLQNQSTLKDQADTIRAQEQLLQTHLQTNPTQDQDPFSWVKLIQQGTSLANLSGMGNLSHCFICAALGKTPLVAVPLPNAFSHTSPTPTPPAPHPSLTDVPLFTDPLNHQFPFCYSTPNSSLCNVTWSNVTSHHAPIGGFFWCNGTLSKSLNTSASLLCLPVSLVPRLTIYSQAEVALLTSPPEKQKRVIFLPLVVGVSLASTLVATGLGTGALIHSVDSSRDLSERLQMAIEASAESLASLQRQITSVAQVALQNRCALDLLTADKGGACMFLNEECCYYINETGVVETNLHTLAKVRESLQKQYHPVDPTTPQWWQTPLTTWLLPLLSPLLIIGILLMVAPCFLRFIQERIREMSRVSVNQLLLHPYACLPTSDMPHDAPISAGSSQI
>Dog_CfERV-Fc2_Class_2b_Env_consensus
MSGQPNLWGLPKCSFHAILLLLTLPPSHPTSDPGFRWRFYMTETWSQGNRSWSSLISTTDCQPLGCQASVNFTFDRFYSLPPPGPNPSSDPIICFTYDQTHPNCQNYWVQTNGGCPYSYCNIHHLCQGPFTSPSMAHRQPCHFYQQSGKYGLTVPDPWDPRWATGVMAKLYRWGCSSYPTASLQIYRSYIRVLQNQSTLKDQADTIRAQEQLLQTHLQTNPTQDQDPFSWVKLIQQGTSLANLSGMGNLSHCFICAALGKTPLVAVPLPNAFSHTSPTPTPPAPHPSLTDVPLFTDPLNHQFPFCYSTPNSSLCNVTWSNVTSHHAPIGGFFWCNGTLSKSLNTSASLLCLPVSLVPRLTIYSQAEVALLTSPLEKQKRVIFLPLVVGVSLASTLVATGLGTGALIHSIDSSRDLSERLQMAIEASAESLASLQRQITSVAQVALQNQRALDLLTADKGGTCMFLNEECCYYINETGVVETNLHTLAKVRESLQKQYHPVDPTTPQWWQTPLTTWLLPLLSPLLIIGILLMVAPCILRFIKERIREISRVSVNQLLLHPYACLPTSDMPHDAPISAGSSQI
>Ferret_CfERV-Fc2-like_Env_consensus
MAGLPKPWGQCGCRFPALLLLTLPFLLTLPSHLSITPEFRWRFYLRENWTHGETAQSSLLATTDCQPGGCQASINFTIPAFLSIQRGHSNPTICFIYDQTHPNCRTYWVQTNGGCPYTYCKMHKARLDIYGNQRSRYRFTTDGSSAWYLTIPDPWDPRWATGVEAKLYTWPSDSYPTASLHIYRAYVRNTPQNPQDLQSQSRSIQAQEQAIRNALLPSPTQDSDPFSWLKLIQQGLTLTNLSGMGNLSHCFICAALGANPLIAVPLPHPFEITTPTLTSLAPTTLQDVPLFVDPQNPVLPFCYSSPNPSLCNLTNSSSPTHAPLGGFFWCNGTLSKTPKFSDTLLCIPISLVPQLTIYTQAEVDILTDPLQRQKRAVFLPLVIGVSLASSLVATGLGTGALAHSIDATRDLSEQLRTAVEASAESLASLQRQITSVAQVALQNRRALDLLTADKGGTCLFLNEECCYYINESGIVETNIGALAKIRDSLGGRHRPGINPSQWWLSPLTTWLLPILSPLILLCLLALIAPCVLRFIQDRIREVSRVTVNQLLLHPYTRLPTSEGPYDDAPLPAGSSQI
>Human_HERV-Fc1_Env
MARPSPLCLLLLLTLLTPIVPSNSLLTEPPFRWRFYLHETWTQGNRLSTVTLATVDCQPHGCQAQVTFNFTSFKSVLRGWSNPTICFVYDQTHSNCRDYWVDTNGGCPYAYCRMHVTQLHTAKKLQHTYRLTSDGRTTYFLTIPDPWDSRWVSGVTGRLYRWPTDSYPVGKLRIFLTYIRVIPQVLSNLKDQADNIKHQEEVINTLVQSHPKADMVTYDDKAEAGPFSWITLVRHGARLVNMAGLVNLSHCFLCTALSQPPLVAVPLPQAFNTSGNHTAHPSGVFSEQVPLFRDPLQPQFPFCYTTPNSSWCNQTYSGSLSNLSAPAGGYFWCNFTLTKHLNISSNNTLSRNLCLPISLVPRLTLYSEAELSSLVNPPMRQKRAVFPPLVIGVSLTSSLVASGLGTGAIVHFISSSQDLSIKLQMAIEASAESLASLQRQITSVAKVAMQNRRALDLLTADKGGTCMFLGEECCYYINESGLVETSLLTLDKIRDGLHRPSSTPNYGGGWWQSPLTTWIIPFISPILIICLLLLIAPCVLKFIKNRISEVSRVTVNQMLLHPYSRLPTSEDHYDDALTQQEAAR
>Hominid_homERV-Fc1_Env_consensus
MARPSPLCLLLLLTLLPPIVPSNSLLTEPPFRWRFYLHETWTQGNRLSTVTLATVDCQPHGCQAQVTFNFTSFKSVLRGWSNPTICFVYDQTHSNCRDYWVDTNGGCPYAYCRMHVTQLDTAKKLQHTYRLTSDGRTTYFLTIPDPWDSRWVSGVTGRLYRWPTDSYPVGKLRIFLTYIRVIPQVLSNLQDQADNIKHQEEVINTLVQSHPKADMVTYDDKAEAGPFSWITLVRHGARLVNMAGLVNLSHCFLCTALGQPPLVAVPLPQAFNTSGNHTAHPSGVFSEQVPLFRDPLQPQFPFCYTTPNSSWCNQTYSGSLSNLSAPAGGYFWCNFTLTKHLNISSNNTLSRNLCLPISLVPRLTLYSEAELSSLVNPPMRQKRAVFPPLVIGVSLTSSLVASGLGTGAIVHFISSSQDLSIKLQMAIEASAESLASLQRQITSVAKVAMQNRRALDLLTADKGGTCMFLGEECCYYINESGLVETSLLTLDKIRDGLHRPSSTPNYGGGWWQSPLTTWIIPFISPILIICLLLLIAPCVLKFIKNRISEVSRVTVNQMLLHPYSRLPTSEDHYDDALTQQEAAR
>Rhesus_owmERV-Fc1_[MacERV5a]_Env_consensus
MIPGGRLRLLPLLNYDLRMPVTTLCLTFLSYPVLLSLGKTPARTPPVNPFRWRFYLSETWTQNNHISSHILATVDCRPQGCQSQVTFNFSTFNSCPDWWNPVICFLYDQVEYNCLNYWVETNGGCPYHYCNMHFTYLDMSYTKWQQPASTVRLVRSYGRGEVPTFFLTIPDPWDPRWASGIEARLYRHGYESYPVARLKIYRAYVRVTSSLVSLASDIKQQEKVISALANPDNTANSDNKPQGSGNPFSWLTLVREGAQVVHMVGVHNISRCFLCAALNKPPLVAVPLPSPFNSSNLTPSFPLPGQTLGEVPLFQDPLKQQLPFCYSTPNASWCNRTGSAPPNLTAPPGGYFWCNSTLSKTLKASNTTLCVPISLVPSLTLYSEAELSSLLSLARPCQARAVFLPLMIGVSLAASLVASGLGTGALTHSVRSSQDLSARLQVAIEASAESLASLQRQITSVAQVAAQNRRALDLLMADKGGTCMFLNEECCYYINESGLVETNLLTLEKVQEGLHKKTSGLESPFGWWQSSMAGWVLPFLSPLLIIGFLLLIAPCILRFIQNRIKEVSRVTFNQMLLHPYTRVPTSEEPHDDPYQQEAAR
>Rhesus_owmERV-Fc1_[MacERV5b(1)]_Env_consensus_1
MIPIGPLRLLPLPSYDSRAQVTTLCLTFLGHLVLPSLGETPAQTPPTNPFRWRFYLSETWTQGNSGAQERSGGSLTIATVDCQPLGCQSQVTFNFSSFQSIPQKYPPPYPVICFIYDQTNDACRSTWVETNGGCPYHYCNMHRTHPDNRETLWQQPTSSVRLVRSDTYDKLTFRDKWTFFLTIPDPWDLRWASGVEASLYRGAHDSYPVARLKIFRSYIRVVSSLVSLASDIKQQEKAISAIADPGSKPQDSSNPFSWLTLVREGAQVVQMAGIHNISRCFLCAALNRPPLVAVPLPSPFNSSNLTLSFPLPGRTLGEVPLFQDPLRQQLPFCYSTPNASWCNRTGSAPPNLTAPPGGYFWCNSTLSKTLKASNTTLCVPISLVPSLTLYSEAELSSLLPLARPHQARAVFLPLMIGVSLASSLVASGLGTGALTHSVQTSQDLSARLQVAIEASAESLASLQRQITSVAQVAAQNRRALNLLMADKGGTCMFLNEECCYYINESGLVETNLLTLEKIREGLHQKNLGSGPSLGWWQSSMAGWVLPFLSPLLIIGFLLLIAPCVLRFIQDRIKEVSRVTFNQMLLHPYTRVPTSEEPHDGLYQQEAAR
>Rhesus_owmERV-Fc1_[MacERV5b(1)]_Env_consensus_2
MIPIGPLRLLPLPSYDSRAQVTTLCLTFLGHLVLPSLGETPAQTPPTNPFRWRFYLTETWTQGDRMSSLTIATVDCQPQGCQSQVTFNISSFQSIPQKYPPPYPVICFIYDQTNDACRSTWVETNGGCPYHYCNMHKTIPDNKEILWQQPTSSVRLTRSDKYDKSTFFLTIPDPWDLRWASGVEARLYQGVHDSYPVARLRIFRAYIRVVSSLVSLASDIKQQEKAISAIADPGSKPQDSSNPFSWLTLVREGAQVVQMAGVHNISRCFLCAALNKPPLVAVPLPSPFNSSNLTLSFPLPGRTLGEVPLFQDPLRQQLPFCYSTPNASWCNRTGSAPPNLTTPPGGYFWCNSTLSKTLHAPNTTLCVPISLVPSLTLYSEAELSSLLPSARPRQARAVFLPLMIGVSLASSLVASGLGTGALTHSVQASQDLSARLQVAIEASAESLASLQRQITSVAQVAAQNRRALNLLTADKGGTCMFLNEECCYYINESGLVETNLLTLEKIREGLHQKNLGSGPSLGWWQSSIAGWVLPFLSPLLIIGFLLLIAPCVLRFVQDRIKEVSRVTVNQMLLHPIPEFRPPKNPTTTYTSRKQPDEYVAPFSY
>Rhesus_owmERV-Fc1_[MacERV5b(2)]_Env_consensus
MIPIGPLRLLPLPSYNSRMQVTTLCLTFLGHLVLPSLGKSPAQASPTNPFRWRFYLSETWTQGNRMSSLTIATVDCQPQGCQSQVTFNFSSFNSVSREWRHPYICFTYDQTYDACRSTWVETNGGCPYNYCNMHKAIQDTKETLWQQPTSSVWLTTNLKSTFFLTIPDPWDSRWAAGVEARLYRAGYDSYPVARLRIFRAYIRVVSSLVSLASDITQQEKAISAIVDPGSKPQDSSNPFSWLTLVREGAQVVHMARVHNISRCFLCAALGKPPLVAVPLPSPFNSSNLTLSFPLPGQTLGEVPLFQDPLRQQLPFCYSTPNASWCNRTGSAPPNLTAPPGGYFWCNSTLSKTLKASNTTLCVPISLVPSLTLYSEAKLSSLLPLARPRQARAVFLPLMIGVSLASSLIASSLGTGALTHSVQTSQDLSARLQVAIEASAESLTSLQRQITLVAQVAAQNRRALDLLMADKGGTCMFLNEECCYYINESGLVETNLPTLEKIRGGLHQKNLGSGPSLGWWQSSIAGWVLPFLSPLLIIGFLLLIAPCVIRFVQDRIKEVSQVTVNQMLLHPYTRVPTSEEPHDGLYQQEAAR
>Rat_beta-ERV-Fc_recombinant_Env_consensus_1
MIEFNLLKMFLWMVLLSQWKITCDASALGKRDVTSPFAWRFFLTENYTNHAKTQSYGHLLATADCPPMGCQSAIMLNFTDFKACPGKVAPVLCFLFDQQRPYCIDRWIEEnvGCPYRSCRIHDVRTLRNNEIIIQGPYQGHNFYCTPTGYTWVVWDPWDSRWTTPVKGAMYMTRDTTWPSSYVYIWHSLVQVQTTIHAEIQEQEKELNAQLTSLSSQHPFSWLSLLREGLMIANITGLGNVSACFLCATLGRPPLTAVLYPTSFNGSSNIDKGFSPISDLSLFLVPDREQFSFCYSNASTTLCNLTIVPNTDLFAPEGFFFWCNGTLSKNLSAPVNKELLCLPVTLVPQLTLCTPAEYLGWAGLPSLRMKKAVFLPLVAGISLAXSIVAAGLAGGTLGHSLLTTAKLSQQFHLAIEASAESLASLQRQMNSLAQVALQNRQALDLLTVEKGRTCLFLGEECCFYVNESGLVETQVNKLHKLSAELQRQKFSSAADDWWRSSMFSLLMPFVGPLISILLLVTLGPMIFNKLMAFIKQQIEAIRARPIQVHYHRLEMNDLGGSSAANHLPCELNWTVNDG
>Rat_beta-ERV-Fc_recombinant_Env_consensus_2
MIEFNLLKMFLWMVLLSQWKITCDASALGKRDVTSPFAWHFFLTENYTNHAKTQSYGHLLATADCPPMGCQSAIMLNFTDFKACPGKVAPVLCFLFDQQRPYCIDRWIEEnvGCPYHSCRIHDVRTLRNNEIIIQGPYQGHNFYCTPTGYTWVVWDPWDSHWTTPVKGAMYMTRDTTWPSSYVYIWHSLVQVQTTIHAEIQEQEKELNAQLTSLSSQHPFSWLSLLREGLMIANITGLGNVSACFLCATLGRPPLTAVLYPTSFNGSSNIDKGFSPISDLSLFLVPDREQFSFCYSNASTTLCNLTIVPNTDLFAPEGFFFWCNGTLSKNLSAPVNKELLCLPVTLVPQLTLCTPAEYLGWAGLPSLRMKKAVFLPLVAGISLAXSIVAAGLAGGTLGHSLLTTAKLSQQFHLAIEASAESLASLQRQMNSLAQVALQNRQALDLLTVEKGRTCLFLGEECCFYVNESGLVETQVNKLHKLSAELQRQKFSSAADDWWRSSMFSLLMPFVGPLISILLLVTLGPMIFNKLMAFIKQQIEAIRARSIQVHYHRLEMNDLGGSSATNHLPCELNWTVNDG
>HERV-W_Env_from_Chr_7q21.2_NG_004112.1
MALPYHIFLFTVLLPSFTLTAPPPCRCMTSSSPYQEFLWRMQRPGNIDAPSYRSLSKGTPTFTAHTHMPRNCYHSATLCMHANTHYWTGKMINPSCPGGLGVTVCWTYFTQTGMSDGGGVQDQAREKHVKEVISQLTRVHGTSSPYKGLDLSKLHETLRTHTRLVSLFNTTLTGLHEVSAQNPTNCWICLPLNFRPYVSIPVPEQWNNFSTEINTTSVLVGPLVSNLEITHTSNLTCVKFSNTTYTTNSQCIRWVTPPTQIVCLPSGIFFVCGTSAYRCLNGSSESMCFLSFLVPPMTIYTEQDLYSYVISKPRNKRVPILPFVIGAGVLGALGTGIGGITTSTQFYYKLSQELNGDMERVADSLVTLQDQLNSLAAVVLQNRRALDLLTAERGGTCLFLGEECCYYVNQSGIVTEKVKEIRDRIQRRAEELRNTGPWGLLSQWMPWILPFLGPLAAIILLLLFGPCIFNLLVNFVSSRIEAVKLQMEPKMQSKTKIYRRPLDRPASPRSDVNDIKGTPPEEISAAQPLLRPNSAGSS
>Ferret_mfuERV-Fc1_Class_2_Env_consensus
MMRLLPGNYSRVTRFSSGVATPVPYRRGGRDPTLSSSPPQLQQSYWATSHGCTSTTLNGPPLTVSGPPRWWAPPNSAWLGLLLVLLLSPQIQAESCDCMRGSATSRYFSAYTSMPKSCYQGKTPTLCTSTHAPGKTFWTSELSQTSRPPPRTNYPKSGKVCWTYLAQIGLSDLGWGGFQDQATRNNSLKKVQQLLNRVQAQPEYKGINLDSLQGAPSTKPLTLTLLNSSYNLWKNVSRGQDCWICFPFSSLTNIIRIPIPNSWPIPSSSTKTVHIGPIGTPIPILNLTSSTPHTTHNISTLPYCTPSGIFLSCPKGIYRCLTANDSLDCTLILLSPTTSIYSSEQLLSQLFPTSRKRRAAFLPFLIGAGLTTGAAGLGTSINFYYKLSQALNEDMERIADSLTTLQTQITSLATVTLQNRCALDLLTAEKGGTCLYLNEECCYFVNQSGIVTSKVKELKDRIRARHQDDSSWGLNPQAWVTWLLPLAGPLCILLLLISIAPCLICCLQERLQEITRVSVNQLLLQPYSHLPTSDGLYDDVPLPAGSSQSKVDAP
>Ferret_mfuERV-Fc1_Class_1_Env_consensus_1
MLPKGIYEIYLLGTRSSSKACGQAPYKPGGLGLIRLSLPPQLLRNCWGTLHGYISTISNGHPQILIGLPRWQAPPNSAWLGPLLIFLLIQTNQADPCESSCMRGSGTSRYFSAFTYMPATCYRGKKPTTCTYDQKTYWVSDLVTAKRGIAPCNIYPRSGKVCWTYLGHVGLSDGGGVQDQASHEHIKTAVTDLTKRLQPPSDPVYKGINLGSIQKFPTTEQLTVALLNSSYNLWRNVSKNGDSDCWICFPFSTRSNIVGIPLPIDWPLPNSTTTNNTVHIGPIGGNIPIINVSSPLTTAAANITNSSLPYCTPSGIFLSCPQGTYRCLTTNDSLGCIFILLSPSTTIYSESQLQSILFPQHRGGRAAFLPFIIGAGIATGVATGTAGIGTSIDFYYKLSQALNDDMEWIADSLTALQTQVTSLAALALQNRRALDLLTAEKGGTCLYLNEECCYFVNQSGIVTSRIKELRDRIQARRRDTSSWGLDPYTWVTWLLPLAGPVCIILLLVSVAPCLFRCLQGRLQELARVSVNQLLLQPYSRLPTSDYPYDDAPPSAGSSQN
>Ferret_mfuERV-Fc1_Class_1_Env_consensus_2
MLPKGIYEIYLLGTRSSSKACGQAPYKPGGLGLIRLSLPPQLLRNCWGTLHGYISTISNGHPQRLIGLPRWQAPPNSAWLGPLLIFLLIQTNQADPCESSCMRGSGTSRYFSAFTYMPATCYRGKKPTTCTYDQKTYWVSDLVTAKRGIAPCNIYPRSGKVCWTYLGHVGLSDGGGVQDQASHEHIKTAVTDLTKRLQPPSDPVYKGINLGSIQKFPTTEQLTVALLNSSYNLWRNVSKNGDSDCWICFPFSTRSNIVGIPLPIDWPLPNSTTTNNTVHIGPIGGNIPIINVSSPLTTAAANITNSSLPYCTPSGIFLSCPQGTYRCLTTNDSLGCIFILLSPSTTIYSESQLQSILFPQHRGGRAAFLPFIIGAGIATGVATGTAGIGTSIDFYYKLSQALNDDMEWIADSLTALQTQVTSLAALALQNRRALDLLTAEKGGTCLYLNEECCYFVNQSGIVTSRIKELRDRIQARRRDTSSWGLDPYTWVTWLLPLAGPVCIILLLVSVAPCLFRCLQGRLQELARVSVNQLLLQPYSRLPTSDYPYDDAPPSAGSSQN
>Dog_CfERV-Fc1(a)_Env_consensus
MPMLSFRPRPTMPPRKPLHETYPQGTRSFSEICSQAPCRPDGPDLTRSSSPPQPRQNCWDIRHGCTSTTLNGHPQVSNGPPRWWDPPNSAWLGLLLILLLSPPIQAVECDCMKGSGTSRYFSSYTHMPRTCYSGKTPITCTSRHAEGTFWMSELSQTSRSPCSRYPKTGKVCWTYLSHVGLSDGGGVQDQAGQEQTRQRVIHQLQTSNQLTYKSISLDDIKKVPTTEQLTTALLNSSYNLWRNFSKTGDSNCWICFPFSTLSNIVGIPLPTNWTLPNSTITNQTVHIGPIGGNIPIINSSNSLTPAAANITNSSLPYCAPSGIFLSCPQGTYRCLTANDSLDCTFILLSPSTNIYSDSQLQSTLFLQYRRKRAAFLPFLIGAGITTGVATGVAGMGTSIDFYYKLSQALNDDMERIADSLTALQTQVTSLAAVTLQNRRALDLLTAEKGGTCLYLNEECCYFVNQSGIVTSKVKELRDRIQTRRQGSSFWGLDPHTWVTWLLPLAGPLCLILLLISVAPCLFRCLQERLQELTRVSVNQLLLHPYSRLPTSDYPYNDAPPSAGSSQSRVDAPDTII
>Dog_CfERV-Fc1(a)_Env_ORF_(ChrX_NW_003726126_50566103_50573966)
MPMLSFRPRTTMPPRKPLHETYPQGTRSFSEICSQAPCRPDGPDLTWSSSPPQPRQNCWDIRHGCTSTTLNGHPQVSNGPPRWWDPPNSAWLGLLLILLLSPPIQAVECDCMKGSGTSRYFSSYTHMPRTCYSGKTPITCTSRHAEGTFGMSELSQTSRSPCSRYPKTGKVCWTYLSHVGLSDGGGVQDQAGQEQTRQRVIHQLQTSNQLTYKSISLDDIKKVPTTEQLTTALLNSSYNLWRNFSKTRDSNCWICFPFSTLSNIVGIPLPTNWTLPNSTITNQTVHIGPIGGNIPIINSSNSLTPAAANITNSSLPYCAPSGIFLSCPQGTYRCLTANDSLDCMFILLSPSTNIYSDSQLQSTLFLQYRRKRAAFLPFLIGAGITTGVATGVAGMGTSIDFYYKLSQALNDDMERIADSLTALQTQVTSLAAVTLQNQRALDLLTAEKGGTCLYLNEECCYFVNQSGIVTSKVKELRDRIQTRRQGSSFWGLDPHTWVTWLLPLVGPLCLILLLISVAPCLFRCLQERLQELTRVSVNQLLLHPYSRLPTSDYPYNDAPPSAGSSQSRVDAPDIII
>Panda_ameERV-Fc_Env_consensus
MLMLSSLPRTTMTIRKPPLKGYSQGTRSSSEICNQAPCRHDGQGLILSSLPPQPRQSCWDTRRGYTSTTSNGRPQVMAGPPKRWALPNFAWYGLLPLVLLSPLTQATECECMRGSGHTRYFQSFTYMPSKCYAGKSPYTCTSVHAPGRTFWMSDLTERYSHPCDTYPKTGKVCWTYLAQIGLSDGGGVQDQAGRNQVQDQASHNQTQQIVRRLHEQLQAQAYPTYKGINLDSIQKVPTTEQLTVALLNSSYNLWWNVSQDRDCWICFPFSTLSNIVGIPIPTRWPLPNSTINNKTVHIGPIGGTIPILNLSSTIDTLTPHTANITSSLPYCTPSGVFLSCPKGIYRCLTTNDSLDCIFILLSPSTNIYSHSQLLSILFPQRREKRAVFLLLLIGAGLTTGVATRAAGLGTSINFYYKLSQALNDDMERIADSLAALQTQVTSLAAIALQNRRALDLLTAEKGGTCLYLNEECCYFVNQSGIVTSKIRELKDRIRARRQDTSIWGLDPHTWVTWLLPLAGPLCLILLLISVAPCLIRYIQERLREVTRVSVNQLLLQPYSRLPTSDYPYDDAQPSAGSSQNGVDAPDTII
