# Supplementary material for: Tracking interspecies transmission and long-term evolution of an ancient retrovirus using the genomes of modern mammals
Source: eLife. 2016 Mar 8;5:e12704. doi: 10.7554/eLife.12704 (PMC4798954; doi:10.7554/eLife.12704)
Supplement: Figure 4—source data 6. — The phylogeny shown in Figure 4C is based on this alignment. DOI: http://dx.doi.org/10.7554/eLife.12704.017 [file elife-12704-fig4-data6.zip › Figure_4_Source_data_file_6.fasta]

>Dolphin_ttrERV-Fc_TM_consensus_2
RQKRAI-FLPMVAGISLASSLVAAGIGGGA-LTHSVSTSRDLEQKLQLAIEASAASITSLQRQITSVARVALQSRRTLDLLTADKGGTCLFLQEECCYYINETGVVEDNVDALRRLKEELQRRQRQST--SPIPDW
>Dolphin_ttrERV-Fc_TM_consensus_1
RQKRAI-FLPMVAGISLASSLVAAGIGGGA-LTHSVSTSRDLEQKLQLDIEASAASITSLQRQITSVARVALQSRRTLDLLTADKGGTCLFLQEECCYYINETGVVEDNVDALRRLKEELQRRQRQST--SPIPDW
>Rabbit_ocuERV-Fc_TM_consensus
QSKRAV-FLPLVAGISLATSVVSAGLAGGA-LGHTIVNVAHLSQQLQLAVEASTESLSCLQRQITSLARVALQNRRALDLITAEKGGTCLFLREECCYYVNESGVVETQINKLHKLSLEMYKQKFS----AAADEW
>Rat_beta-ERV-Fc_recombinant_TM_consensus
RMKKAV-FLPLVAGISLARSIVAAGLAGGT-LGHSLLTTAKLSQQFHLAIEASAESLASLQRQMNSLAQVALQNRQALDLLTVEKGRTCLFLGEECCFYVNESGLVETQVNKLHKLSAELQRQKFS----SAADDW
>Mouse_beta-ERV-Fc_recombinant_TM_consensus
RIKQAV-FLPVVASVSLVTSVVAASLAGGT-LTHSLLTTAKLSQQFALAVEASIESLASLQRQLTSLAQVALQNRRALDLLTAEKGGTCLFLQEECCFYVNESGIVETRIQQLHKLNLELQRKQFS----AAADNW
>HERV-H_TM_(60)
RQKRVIPLIPLMVGLGLSASTVALGTGIAG-ISTSVTTFRILSNDFSASITDISQTLSGLQAQVDSSAAVVLQNRQGLDLLTAEKGGLCIFLNEESYFYLNQSGLVYDNIKKLKDKAQNLANQASN----YAEPPW
>HERV-H_TM_(62)
QQKRVIPLIPLMVGLGLSASTVALGTGIAG-ISTSVMTFRSLSNDFSASITDISQTLSVLQAQVDSLAAVVLQNRRGLDLLTAEKGGLCIFLNEECCFYLNQSGLVYDNIKKLKDRAQKLANQASN----YAEPPW
>Tarsier_tsyERV-Fc_TM_consensus
RVRRAVELIPLLVGLGITVAMGTGAAG----LGSSLHFYKQLSSQLIEDIQQVADTVLDLQTQLDSLADMVLQNRRGLDLLTAKEGGICLFLREECCFYANKSGIVKDRIKQLQENLQKRREDLTG----GPFSGW
>Marmoset_cjaERV-Fc3-1_TM_consensus_1
RTQRAA-FLPLAVGISLVTSALAAGLGGGA-LTHSHQAIARLTSQFQTAVDDSAESLASLQRQITSVAQVALQNRRALDLLTAERGGTCIFLQEECCYYINESGLVETRIENLQKLKTNLQNQKFS----AEATAW
>Marmoset_cjaERV-Fc3-1_TM_consensus_2
RTQRAA-FLPLAVGISLVTSALAAGLGGGA-LTHSHQAIARLTSQFQTAVDDSAESLASLQRQITSVAQVALQNRRALDLLTAERGGTCIFLQEECCYYINESGLVETRIENLQKLKTNLQNQKFS----AEATAW
>Squirrel_monkey_sboERV-Fc3-1_TM_ORF_NW_003943680_10409473-10407731
HTRRAA-FLPVAVGLSLAGSALAAGLGGGA-LLHSHQALARLSSQLQAAIEDSTASLASLQRQITSVAQVALQNRRALDLLTAERGRTCIFLQEECCYYVNESGQVEMRIENLQKIKTSLQNYKFS----TEGSAW
>Squirrel_monkey_sboERV-Fc3-1_TM_consensus
RTRRAA-FLPVAVGLSLAGSALAAGLGGGA-LLHSHQALARLSSQLQAAIEDSAASLASLQRQITSVAQVALQNRRALDLLTAERGGTCIFLQEECCYYVNESGLVETRIENLQKIKTSLQNYKFS----TEASAW
>Aardvark_oafERV-Fc_Class_3_TM_consensus
REKRAA-FLPIIVGLSLASTTLAVGLGAGA-LGHSITSTRELENQLQLLIETTADSLTTLQRQLTSLAQVTLQNRRALDLLTAEKGGTCLFLGEECCYYINESGLIETMNTLNCLSEDLRRKNQIN---NSPLAW
>Little_brown_bat_mluERV-Fc_TM_consensus_1
RARWAA-FLPVMLGVSIATSIGLAG-GGGV-LRNSLVTAQDFNDKLQLALESTTASLASLQRHITSIAQVALQNRRALDLLTAERGGTCIFLQEECCYYINESRVVEQNVQTLTKLSEELHAGHFQD---NSPFSW
>Little_brown_bat_mluERV-Fc_TM_consensus_2
RARRAA-FLPVMLGVSIATSIGLAG-GGGV-LRNSLVTAQDFNDKLQLALESTTASLASLQRQITSIAQVALQNRRALDLLTAERGGTCIFLQEECCYYINESRVVEQNVQTLTKLSEELHAGHFQD---NSPFSW
>Grey_mouse_lemur_gmlERV-Fc_TM_ORF_(cont1.155486_ABDC01155487)
RPRRAI-FLPVMVGLSLASSIAASGLTGGA-LGHSVISAQDFAGRLQIALETTSSSLASLQRQLTSLAQVTLQNRRALDLLTAEKGGTCLFLREECCYYINESGLVEQNIDKLTNLSEDLHDRHRQD---VSIFGW
>Grey_mouse_lemur_gmlERV-Fc_TM_ORF_(cont1.430257_ABDC01430258)
RPRRAI-FLPVMVGLTLASSL-ASGFEGGT-LGYGVISAQDFADHLQIALETTSASLASLQRQLTSLAQVTLQNRRALDLLTAEKEGTCLFLREECCYYVNESGLVEQNIDKLTNLSEDLHNRHRQD---ISPLSW
>Hyrax_pcaERV-Fc_TM_consensus
RMKRAI-FLPIMVGLTFASAVSATGLAGGA-LGHSIISAQDFQNSLQIALETTADSLASLQRQLTSLAQVTLQNRRALDLLTAEKGGTCLFLREECCYYINETGRIEQNLDTLTRLSEELKKKHQAK---TSPFDW
>Aardvark_oafERV-Fc_Class_2_TM_consensus
RTKRAA-FLPIMVGLSLASAFAATGIAGGA-LGHSIISAQDFQTRLEVALETTADSLASLQRQLTSLAQVTLQNRRALDLLTAEKGGTCLFLKEECCYYINESGLVEQNVNTLTRLSEELRNRHRTG---TSPFEW
>Aardvark_oafERV-Fc_Class_1_TM_consensus
RIKRAA-FIPIMIGISLASAVAAAGMAGGA-LSHSIISAQDFQVRLEIALETTADSLASLQRQLTSLAQVSLQNRRALDLLTAAEGGTCIFLGEECCYYINESGLVEQNINTLTRLKEELRNRRNAE---TSLFGW
>Aardvark_oafERV-Fc_Class_1_TM_ORF_(contig310164_ALYB01310164_1594-3246)
RTKRAA-FLPIMVGFSLASAFRATGIAGGA-LGHSLISAQDFRAHLDTTLEITADSLASLQRQLTSLAQVSLQNRRALDLLTAEKGGTCLFLREECCYYINESGLVEQNINTLTRLNEELCNRCHTE---PSPFGW
>Tree_shrew_tbeERV-Fc_TM_consensus
CTKRVV-FLPVVIGMSLASSLVATGIGGGGALAHSVSTSQDLEEKLQLAIEASAASLASLQRQITSVTWVALQNRCALDLLMAEKGGTCLFLREECCYYVNETGLVEQNIDVLSHLSEELWRQQQQPT--SLFPDW
>Marmoset_nwmERV-Fc3-2_Class_1_TM_consensus
RDRRAV-FLPMVVGLSLASSLVAAGLGSGA-LGYSVTSATQLEDKLRVAIEASAASLASLQRQITSLAQVTLQNRWALDLLTAEKGGTCLFLQEQCCYYINETGLVETMNTLYRLQEDLRKKQNAS---VSPLNW
>Marmoset_nwmERV-Fc3-2_Class_2A_TM_consensus
RSKRAV-FLPIVVGLSLASSLAAAGIGSGA-MGYSVTSAAQLEDKLRVAIEASAASLASLQRQITSLAQVTLQNRRALDLLMAEKGGTCLFLQEQCCYYINETGLVETMNTLYRLQENLRKKQSAP---ASSLNW
>Marmoset_nwmERV-Fc3-2_Class_2B_TM_consensus
RSKRAV-FLPIVVGLSLASSLVAAGIGSGA-MGYSVTSAAQLEDKLRVAIEASATSLASLQRQITSLAQVTLQNRWALDLLTAEKGGTCLFLQEQCCYYINETGLVETMNTLYRLQENLRRKQSAP---ASSLNW
>Squirrel_monkey_nwmERV-Fc3-2_Class_1_TM_consensus
RDRRAV-FLPMVVGLSLASSLVAAGLGSGA-LGYSVTSATQLEDKLRVAIEASAASLASLQRQITSLAQVTLQNRRALDLLTAEKGGTCLFLQEQCCYYINETGLVETMNTLYRLQEDLRKKQNAS---VSPLNW
>Squirrel_monkey_nwmERV-Fc3-2_Class_2_TM_consensus
RSKRAV-FLPIVVGLSLASSLAAAGIGSGA-MGYSVTSAAQLEDKLRVAIEASAASLASLQRQITSLAQVTLQNRRALDLLTAEKGGTCLFLQEQCCYYINETGLVETMNTLYRLQEDLRRKQSAP---ASSLNW
>13-lined_ground_squirrel_strERV-Fc_class_1/2_TM_consensus_1
RSKRAA-FLPVVVGISLASSLVASGIRAGA-LGYSLTTTKELEEKLQLAVEASANSLASLQRQITSLARVTLQNRRALDLLTADKGGTCLFLREECCYYINETGLVEENIDVLHWLSEELKRRQQQST--SLLPGW
>13-lined_ground_squirrel_strERV-Fc_class_1/2_TM_consensus_2
RSKRAA-FLPVVMGISLASSLVASGIRARA-LGYSLTTTKELEEKLQLAVEASANSLASLQRQITSLAWVTLQNRRALDLLTADKGGTCLFLREECCYYINETGLVEENIDVLHWLSEELKRRQQQST--SLLPGW
>13-lined_ground_squirrel_strERV-Fc_Class_3a_TM_consensus_1
RARWAV-FLPVVVGLSLASSLAASRLGAGG-LGYAVTTTQKLEQQLWEVVEASAASLASLQRQITSIAQVSLQNHRALDLLTADKGGTCLFLKEECCYYINETGLVEKNVNTLHRLGERLKQQQSN----DPWPGW
>13-lined_ground_squirrel_strERV-Fc_Class_3a_TM_consensus_2
RARWAV-FLPVVVGLSLASSLAASRLGAGG-LGYAVTTTQKLEQQLWEVVEASAASLASLQRQITSIAQVSLQNHRALDLLTADKGGTCLFLKEECCYYINETGLVEKNVNTLHRLGERLKQQQSN----DPWPGW
>13-lined_ground_squirrel_strERV-Fc_Class_3b_TM_consensus
RTRRAV-FLPVVVGLSLASSLAASGLGAGG-LGYAVTATQKLEQQLWEAVEASAASLASLQRQITSLAQVSLQNRRALDLLTADKGGTCLFLKEECCYYINETGLVETMDTLRRLGERLKQQPSN----DPWPGW
>Pika_oprERV-Fc_TM_consensus
HPKRAV-FLPVLVGASIVTSLSSLGLAAGS-LGYSITSIQQLSEELKSALDNTALSLASLQRQLTSLAQVTLQNRRALDLLTAEKGGTCMFLQEECCFYINESGVVEQNVKHLLDIKDRLQQSGTNS---NSWFSW
>Cat_fcaERV-Fc_TM_consensus_1
LQKRAV-FLPLMVGLSLATSLLAAGVGTGS-LIHSISSSRDLSDRLQIAIEASATSLSALQRQINSLAQVTLQNRRALDLLTAEKGGTCLFLREECCYYLNESGLVETNIEHLKEIQKTLSARPGSS---DPLTSW
>Cat_fcaERV-Fc_TM_consensus_2
LQKRAV-FLPLMVGLSLATSLLAAGVGTGS-LIHSISSSRDLSDRLQIAIEASATSLSALQRQINSLAQVTLQNRRALDLLTAEKGGTCLFLREECCYYLNESGLVETNIEHLKEIQKTLSARPGSS---DPLTSW
>Baboon_owmERV-Fc2_TM_ORF
IQKQAV-FLPLIIGVSLASSLVASGLGTGA-LTHSIQSTQTLSTQVQAAIEASAESLASLQRQITSVAQVAAQNRRALDLLTAEKGGTCLFLGEECCYYVNESGLVDTNVKTLNKIKKELQQFNAPL---TPGPPV
>Hominid_homERV-Fc2_TM_consensus
KSKRAI-FLPLVLGISLASSLVASGLGKGA-LTHSIQTSQDLSTRLQLAIEASAESLASLQRQITSVAQVAAQNRRALDLLTAEKGGTCLFLQEECCYYLNESGVVETNLQTLKKIQEELKHSYDPL---RPGPSW
>Rhesus_owmERV-Fc2_TM_consensus
IQKRAV-FLPLIIGVSLASSLVASGLGTGA-LTHSIQSTQTLSTQVQAAIEASAESLASLQRQITSVAQVAAQNRRALDLLTAEKGGTCLFLGEECCYYVNESGLVDTNVQTLNKIKKELQQFNAPL---TPGPPV
>Dog_CfERV-Fc2_Class_1a_TM_consensus
KQKRVV-FLPLVIGVSLASTLVAKGLGMGA-LIHSVDSTRDLSERLQMAIEASAESLASLQRQITSVAQMALQNRCAWDLLTADKGGACMFLNEECCYYINETGVVETNLHTLAKVRESLQTRYHPGG--PTTPQW
>Dog_CfERV-Fc2_Class_1b_TM_consensus
KQKRVV-FLSLVIGVSLASTLVAKGLGMGA-LIHSVDSTRDVSERLQKAIEALAESLASLQHQITSVAQMALQNRCAWDLLTADKGGACMFLNEECCYYSNETGIVETILHTLAEVPESLQARYHPGS--PTTPQW
>Dog_CfERV-Fc2_Class_2a_TM_consensus
KQKRVI-FLPLVVGVSLASTLVATGLGTGA-LIHSVDSSRDLSERLQMAIEASAESLASLQRQITSVAQVALQNRCALDLLTADKGGACMFLNEECCYYINETGVVETNLHTLAKVRESLQKQYHPVD--PTTPQW
>Dog_CfERV-Fc2_Class_2b_TM_consensus
KQKRVI-FLPLVVGVSLASTLVATGLGTGA-LIHSIDSSRDLSERLQMAIEASAESLASLQRQITSVAQVALQNQRALDLLTADKGGTCMFLNEECCYYINETGVVETNLHTLAKVRESLQKQYHPVD--PTTPQW
>Ferret_mfuERV-Fc2_TM_consensus
RQKRAV-FLPLVIGVSLASSLVATGLGTGA-LAHSIDATRDLSEQLRTAVEASAESLASLQRQITSVAQVALQNRRALDLLTADKGGTCLFLNEECCYYINESGIVETNIGALAKIRDSLGGRHRPG---INPSQW
>Human_homERV-Fc1_TM
RQKRAV-FPPLVIGVSLTSSLVASGLGTGA-IVHFISSSQDLSIKLQMAIEASAESLASLQRQITSVAKVAMQNRRALDLLTADKGGTCMFLGEECCYYINESGLVETSLLTLDKIRDGLHRPSSTP---NYGGGW
>Hominid_homERV-Fc1_TM_consensus
RQKRAV-FPPLVIGVSLTSSLVASGLGTGA-IVHFISSSQDLSIKLQMAIEASAESLASLQRQITSVAKVAMQNRRALDLLTADKGGTCMFLGEECCYYINESGLVETSLLTLDKIRDGLHRPSSTP---NYGGGW
>Rhesus_owmERV-Fc1_[MacERV5a]_TM_consensus
CQARAV-FLPLMIGVSLAASLVASGLGTGA-LTHSVRSSQDLSARLQVAIEASAESLASLQRQITSVAQVAAQNRRALDLLMADKGGTCMFLNEECCYYINESGLVETNLLTLEKVQEGLHKKTSGL---ESPFGW
>Rhesus_owmERV-Fc1_[MacERV5b(1)]_TM_consensus_1
HQARAV-FLPLMIGVSLASSLVASGLGTGA-LTHSVQTSQDLSARLQVAIEASAESLASLQRQITSVAQVAAQNRRALNLLMADKGGTCMFLNEECCYYINESGLVETNLLTLEKIREGLHQKNLGS---GPSLGW
>Rhesus_owmERV-Fc1_[MacERV5b(1)]_TM_consensus_2
RQARAV-FLPLMIGVSLASSLVASGLGTGA-LTHSVQASQDLSARLQVAIEASAESLASLQRQITSVAQVAAQNRRALNLLTADKGGTCMFLNEECCYYINESGLVETNLLTLEKIREGLHQKNLGS---GPSLGW
>Rhesus_owmERV-Fc1_[MacERV5b(2)]_TM_consensus
RQARAV-FLPLMIGVSLASSLIASSLGTGA-LTHSVQTSQDLSARLQVAIEASAESLTSLQRQITLVAQVAAQNRRALDLLMADKGGTCMFLNEECCYYINESGLVETNLPTLEKIRGGLHQKNLGS---GPSLGW
>HERV-W_TM
RNKRVP-ILPFVIGAGVLGALGTGIGG----ITTSTQFYYKLSQELNGDMERVADSLVTLQDQLNSLAAVVLQNRRALDLLTAERGGTCLFLGEECCYYVNQSGIVTEKVKEIRDRIQRRAEELRNTGPWGLLSQW
>Ferret_mfuERV-Fc1_Class_2_TM_consensus
RKRRAA-FLPFLIGAGLTTGAAG--------LGTSINFYYKLSQALNEDMERIADSLTTLQTQITSLATVTLQNRCALDLLTAEKGGTCLYLNEECCYFVNQSGIVTSKVKELKDRIRARHQDDSSWG--LNPQAW
>Ferret_mfuERV-Fc1_Class_1_TM_consensus_1
RGGRAA-FLPFIIGAGIATGVATGTAG----IGTSIDFYYKLSQALNDDMEWIADSLTALQTQVTSLAALALQNRRALDLLTAEKGGTCLYLNEECCYFVNQSGIVTSRIKELRDRIQARRRDTSSWG--LDPYTW
>Ferret_mfuERV-Fc1_Class_1_TM_consensus_2
RGGRAA-FLPFIIGAGIATGVATGTAG----IGTSIDFYYKLSQALNDDMEWIADSLTALQTQVTSLAALALQNRRALDLLTAEKGGTCLYLNEECCYFVNQSGIVTSRIKELRDRIQARRRDTSSWG--LDPYTW
>Dog_CfERV-F1(a)_TM_consensus
RRKRAA-FLPFLIGAGITTGVATGVAG----MGTSIDFYYKLSQALNDDMERIADSLTALQTQVTSLAAVTLQNRRALDLLTAEKGGTCLYLNEECCYFVNQSGIVTSKVKELRDRIQTRRQGSSFWG--LDPHTW
>Dog_CfERV-F1(a)_TM_ORF_(ChrX_NW_003726126_50566103_50573966)
RRKRAA-FLPFLIGAGITTGVATGVAG----MGTSIDFYYKLSQALNDDMERIADSLTALQTQVTSLAAVTLQNQRALDLLTAEKGGTCLYLNEECCYFVNQSGIVTSKVKELRDRIQTRRQGSSFWG--LDPHTW
>Giant_Panda_ameERV-Fc1_TM_consensus
REKRAV-FLLLLIGAGLTTGVATRAAG----LGTSINFYYKLSQALNDDMERIADSLAALQTQVTSLAAIALQNRRALDLLTAEKGGTCLYLNEECCYFVNQSGIVTSKIRELKDRIRARRQDTSIWG--LDPHTW
