# Supplementary material for: Tracking interspecies transmission and long-term evolution of an ancient retrovirus using the genomes of modern mammals
Source: eLife. 2016 Mar 8;5:e12704. doi: 10.7554/eLife.12704 (PMC4798954; doi:10.7554/eLife.12704)
Supplement: Figure 4—source data 7. — The phylogeny shown in Figure 4—figure supplement 1 is derived from this alignment. DOI: http://dx.doi.org/10.7554/eLife.12704.018 [file elife-12704-fig4-data7.zip › Figure_4_Source_data_file_7.fasta]

>HERV-W_pol_consensus
GCPGQAP-------AHVITLTEPRVCLTIEGQEIDFLLDTGVAFSVLISCPGRLSSRSVTIRGILGQPVTRYFS-HLLSCNWETLLFSHAFLVMPESPTPLLGRDILAKAGA-------------------IIYMNMGNK---------LPICCPLLEEGINPEVWALEGQFGRAKNAHPVQIRLKDPT-TFPYQRQYPLRPEAHKGLQDIVKHLKAQGLVRKCSSPCNTPILGVQKPNGQWRLVQDLRLINEAVIPLYPVVPNPYTLLSQIPEEAEWFTVLDLKDAFFCIPLHSDSQFLFAF---EDPTDHTSQLTWTVLPQGFRDSPHLFGQALAQDLGHFSS-PGTLVLQYVDDLLLATSSEASCQQATLDLLNFLANQGYKASRSKAQLCLQQVKYLGLILARGTRALSKE*IQPILAYPHPKTLK-QLWGFLGITGFCRLWIPGYSEIARPLYTLIKETQRAN---THLVEWEPEAETAFKTLKQALVQAPALSLPTGQN-FSLYITERAGIALGVLTQTRGTTPQPVAYLSKEIDVVAKGWPHCLWVVAAVAILVSEAIKIIQGKDLTVWTTHDVNGILGA-KGSLWLSDNCLLRYQALLLEGPVLQIRTCVALNPATFLPED----GEPIE---HDCQQIIVQTYATRDDLLEVPLANPDLNLYTDGSSFVEN--GI*RAGYAIVSDVTVLESKPLPPGTSAQLAELVALTRALELGKGKRINVYTDSKYAYLILHAHAAIWKEREFLTSGGTPIKYHKEIMELLHAVQKPKEVAVLHCQSHQKGEGEKAEGNCQADAEAKIAARRNLPLEIPMEGPLVWNNPLQEIKPQYSPTETEWGLSRGHSFLPS--------------GWLXTEEGKVLIPEASQWKILKTLHQTFHMGIENTHQMAKSLFTGPNLLQTIRQVVKACEVCQRNNPLVHHKAPL-GEQRI-GHYPGEDWQLDFTHMPKSKGFQYLLVCVDTFTNWIEAFPCKTEKAQEVIKVLIHEIIPRFGLPQSLQSDNGPAFKATITQGISRALGIQYHLHCAWRPQSSGKVEKANETLKRHLRKLTQETHLPWPTLLPMALLRIRNSPH-KMGLSPYEMLYGRPFLTNDLLLDQEMANLVKDITSLAKYQQNLKNLPEGCHREKGTEL---------FQPGDLVLVKSLPSTSPSMDSLWEGPYSVILSTPTAVKVAGVESWIHHTRVKLWTPPEEPAGPSAQESQDQPDQPRY----TCEPLEDLHLLFQKETSQTKKAPTTDPEEKPLPP--------------------------------
>HERV-H_pol_consensus
RLKTDAARSPRK--PPGPSQTQLWVTLTVEGKSIPFLINTEATHSTLPSFQGPVSLASITVVGIDGQASKPLKT-PQLWCQLGQHSFMHSFLVIPTCPVPLLGRDILTKLSASLTIPGLQ---------PHLIATLFPNSK--------PPSHLPLVSPHLNPQVWDTSTPS-LATDHTPITIPLKPNH-PYPAQRQYPIPQQALKGLKPVITRLLQHGLLKPINSPYNSPILPVQKPDKSYRLVQDLRLINQIVLPIHPVVPNPYTLLSSIPSSTTHYSVLDLKDAFFTIPLHPSSQPLFAFTWTDPDTHQSQQLTWAVLPQGFRDSPHYFSQALSHDLLSFHP-SASHLIQYIDDLLLCSPSFESSQQDTLLLLQHLFSKGYRVSPSKAQISSPSVTYLGIILHKNTRALPADRVQLISQTPTPSTKQ-QLLSFLGMVGYFRLWIPGFAILTKPLYKLTKGNLADP------IDPKSFPHSSFHSLKTALETAPTLALPDSSQPFSLHTAEVQGCAVGILTQ--GPGPRPVAFLSKQLDLTVLGWPSCLRAAAAAALILLEALKITNYAQLTLYSSHNFQNLFSSSHLTHILSAPRLLQLYSLFVESPTITIVPGPDFNPASHIIPD----TTPDP---HDCISLIHLTFTPFPHISFFPVPHPDHTWFIDGSSTRPNRHSPAKAGYAIVSSTSIIEATALPPSTTSQQAELIALTRALTLAKGLRVNIYTDSKYAFHILHHHAVIWAERGFLTTQGSSIINASLIKTLLKAALLPKEAGVIHCKGHQKASDPIAQGNAYADKVAKEAASIPTS---VPHGQFFSFSS---VTPTYSPTETSTYQSLPTQG-----------------KWFLDQGKYLL-PASQAHSILSSFHNLFHVGYKPLARLLEPLISFPSWKSILKEITSQCSICYSTTPQGLFRPPPFPTHQARGFAPAQDWQIDFTHMPRVRKLKYLLVWVDTFTGWVEAFPTGSEKATAVISSLLSDIIPRFGLPTSIQSDNGPAFISQITQAVSQALGIQWNLHTPYRPQSSGKVERTNGLLKTHLTKLSLQLKKDWTVLLPLALLRIRACPRDATGYSPFELLYGRTFLLGPNLI-PDTSPLGDYLPVLQQARQEIRQAANLLLPTPDSQPY------EDTLAGRSVLVKNLTPQT--LQPRWTGPYLVIYSTPTAVHLQDPPHWVHHSRIKLCPSDSQPDLSSSS----------W----KSQVLSPTSLKLTRISEEQ-----------------------------------------------
>Cat_fcaERV-Fc_pol_inferred_consensus
RGPDS---------VTPVTHAEPRVKLQVAGKSISFLLDTGATYSVLPSYSGPTTPSSVSVMGINGTPSIPPCT-PVLTCCLDGLHFSHSFLVIPSCPVPLLGRDILSKLGASIHLPAIC----SSPSPTHLLLAVITDDT--------DHSLNPHPDLPIDPIVWDTSTPT-IATHHQPVLIRLKNPS-QFPSRPQYSISHTHRLGLKPIIDRLLKEGLLIPCHSPCNTPILPVKKPNGSYRLVQDLRIINEAVIPIHPVVPNPYTLLSQIPPSTTHFTVLDLKDAFFTIPLHPESQFLFAFTWQDPVTSLACQLTWTVLPQGFRDSPHLFGQALARDLLKAPLSSHCTLLQYVDDLLLCGTSFDHTKQDTVQILNFLANLGYRVSPHKAQICTNTVTFLGVSLTPTTKALTQDRLQALQTLSPPTNAD-EILSFLGLVGFFRHWIPNFAIHAAPLYKAAKETPQGP------LSSPGSVARAFQRLVTSLVTQPVLSLPNVSKPFLLYTDERAGIATGLLTQPCGPKLQAVAYLSKQLDPTIRGWQPCLRALAAAATLTQEALKLTLHCPLTVLSSHRLSDLLTH-KALAHLSPSRIQLFHLLFIENPEISLQLSPRLNPATLLPQINP--KDTSQPPFHSCTELIDILSKPPSNLKDLPLTSPDLTLFVDGSSLVDCK-GHRRAAYAVVTLNQTLETQTLPTGTTSQKAELTALIRALQLSRNKRVTIYTDSKYAFLIAHTHSHLWEERGFLTTKGTPIINGPLMAKLLEALKLPQEVAIVHCKGHQPLTTEIAIGNHKADNTARQTAL--SL---DPVPMGILTED---TTPDYTPDEQKQYMAHPDAHTNA--------------GWIMLGPRLAL-PNSLVPSLLTKIHKTLHIGPEATFRFLEPIMYHPHLRQLITKTHQQCTTCAAVSSQGRMRHPG-PTHQMRGHLPGEDWQIDFTHMPKHKKLRYLLTIIDTFTGWIEAFPTSSEGASTVAEILLKDIIPRFGLPRRIQSDNGPAFISAVTQQVSKALGITWKLHIPYHPQSSGKVERANGLIKDHLTKLSIETRLSWPQLLPIALTRLRAAPRGPTGLSPFELLYGRPFLLPQPLP-KDPPPLAAYLPYLSLLRHLIRQYADLTLPAPIDLSS----PSLSVNPGDSVLLRVRQKPT--LAPQWEGPYTVILTTPTAAKLLGHTPWVHTSDLKRAPPLPPI------------PEESW----TSQPTGPLTLKLTRQAPS------------------------------------------------
>Cat_fcaERV-Fc_pol_strict_consensus
RGPDS---------VTPVTHAEPRVKLQVAGKSISFLLDTGATYSVLPSYSGPTTPSSVSVMGINGTPSIPPCT-PVLTCCLDGFHFSHSFLVIPSCPVPLLGRDILNKLGASIHLPAIC----SSPSPTHLLLAVITDDT--------DHSLNPHPDLPIDPIVWDTSTPT-IATHHQPVLIRLKNPS-QFPSRPQYSISHTHRLGLKPIIDRLLKEGLLIPCHSPCNTPILPVKKPNGSYRLVQDLRIINEAVIPIHPVVPNPYTLLSQIPPSTTHFTVLDLKDAFFTIPLHPESQFLFAFTWQDPVTSLACQLTWTVLPQGFRDSPHLFGQALARDLLKAPLSSHCTLLQYVDDLLLCGTSFDHTKQDTVQILNFLANLGYRVSPHKAQICTNTVTFLGVSLTPTTKALTQDRLQALQTLSPPTNAD-EILSFLGLVGFFRHWIPNFAIHAAPLYKAAKETPQGP------LSSPGSVARAFQRLVTSLVTQPVLSLPNVSKPFLLYTDERAGIATGLLTQPCGPKLQAVAYLSKQLDPTIRGWQPCLRALAAAATLTKEALKLTLHCPLTVLSSHRLSDLLTH-KALAHLSPSRIQLFHLLFIENPEISLQLSPRLNPATLLPQINP--KDTSQPPFHSCTELIDILSKPPSNLKDLPLTSPDLTLFVDGSSLVDCK-GHRRAAYAVVTLNQTLETQTLPTGTTSQKAELTALIRALQLSRNKRVTIYTDSKYAFLIAHTHSHLWEERGFLTTKGTPIINGPLMAKLLEALKLPQEVAIVHCKGHQPLTTEIAIGNHKADNTARQTAL--SL---DPVPMGILTED---TTPDYTPDEQKQYMAHPDAHTNA--------------GWIMLGPRLAL-PNSLVPSLLTKIHKTLHIGPEATFRFLEPIMYHPHLRQLITKTHQQCTTCAAVSSQGRMRHPG-PTHQMRGHLPGEDWQIDFTHMPKHKKLRYLLTIIDTFTGWIEAFPTSSEGASTVAEILLKDIIPRFGLPRRIQSDNGPAFISAVTQQVSKALGITWKLHIPYHPQSSGKVERANGLIKDHLTKLSIETRLSWPQLLPIALTRLRAAPRGPTGLSPFELLYGRPFLLPQPLP-KDPPPLAAYLPYLSLL*HLI*QYADLTLPAPIDLSS----PSLSVNPGDSVLLRVRQKPT--LAPQWEGPYTVILTTPTAAKLLGHTPWVHTSDLKRAPPLPPI------------PEESW----TSQPTGPLTLKLTRQAPS------------------------------------------------
>Dog_CfERV-Fc1(a)_pol_inferred_consensus
RSPAS---------AAPLTQAEPRVMLQVAGKSISFLLDTGATYSVLPSYAGPTQPSPVAVMGIDGNSSTPRAT-PPLTCSLDGFPFSHSFLVIPSCPVPLLGRDILQKLGATIHLSPSP----PSSPSARLILYLST-----------PSSPTPDQLPFVNPQVWDTSEPV-VASHHPPVKIKLKDGS-KFPSRPQFPISLLHRLGLKPIIERLKRQGLLIPISSPCNSPILPVRKPSGAYRLVQDLRLINEAIVPLHPVVPNPYTLLSHIPPSTTHFTVLDLKDAFFTIPLHPDSYFLFAFTWEDPDTHTSGQLTWTVLPQGFRDSPHIFGQALAADLQQCLL-KASTLLQYVDDLLLCSPALTISQDDTTSLLNFLGSKGYRVTPSKAQLCTPSVTYLGIHLTPTSKSLTGDRIRLLRELQPPQTAD-EILSFLGLAGFFRHWIPNFSILARPLYQAAKDTPQGP------LTDPSSVRRLFSKLRDCLTAGPILTLPDPSKPFHLYTDERSGSATGLLAQPVGPTYRIIAYLSKQLDSTARGWQPCLRALAAAASLTKEALKLTLGQPLVVYSPHRLGDLLSH-RSLAHLTPSRLQLFHLLFIENPQISLSTSPRLNPATLLPTPSP--TSEPT---HSCPQLIEDLTPPHPGLSDQPLSNPDRILFVDGSSFLAAD-GRRHAAYAVVTPETVVETVPLPIGTTSQKAELIALTRALHLSKGQRVTIYTDSKYAYLIVHTHSVLWQERGFLTTKGTPIVNGPLIAKLLEALSLPTEVAIVHCRGHQTSKDMVSIGNNKADSVARETAL--SN---PISPILFLNTP---HRPSYSIKETQALQALGGKAESK--------------GWIYIRGKIAL-PENLAHTLITDIHQSLHIGPRALNQFLQPLFYYPSLPKVIEAVHRACKTCSAVNAQGGIRRPG-PNHQLRGHQPGEDWQLDFTHMPRHKAFRYLLTLVDTFTGWIEAYPTARETADVVATILIEHIIPRFGLPRTLQSDNGPAFISSVTQQVAESLNITWKLHIPYHPQSSGKVERANGLLKAQLTKLTLETRLSWPTLLPIALTRLRASPRGPSGLSPFELLYGRPFLINHNLP-AIPPPLLSYLPYLTLLRALLRAHADAVIPAPTDNASE-EASPRDLSPGDQVLLRNLQPGS--LQTRWTGPHTVILTTPTAAKLLGHTAWVHINNLKRAPTGIE-----------------W----TSQMVGPTKLRLARAPSHTSPEPPDPSGRM------------------------------------
>Dog_CfERV-Fc1(a)_pol_strict_consensus
RSPAS---------AAPLTQAEPRVMLQVAGKSISFLLDTGATYSVLPSYAGPTQPSPVAVMGIDGNSSTPRAT-PPLTCSLDGFPFSHSFLVIPSCPVPLLGRDILQKLGATIHLSPSP----PSSPSARLILYLST-----------PSSPTPDQLPFVNPQVWDTSEPV-VASHHPPVKIKLKDGS-KFPSRPQFPISLLHRLGLKPIIERLKRQGLLIPISSPCNSPILPVRKPSGAYRLVQDLRLINEAIVPLHPVVPNPYTLLSHIPPSTTHFTVLDLKDAFFTIPLHPDSYFLFAFTWEDPDTHTSGQLTWTVLPQGFRDSPHIFGQALAADLQQCLL-KASTLLQYVDDLLLCSPALTISQDDTTSLLNFLGSKGYRVTPSKAQLCTPSVTYLGIHLTPTSKSLTGDRIRLLRELQPPQTAD-EILSFLGLAGFFRHWIPNFSILARPLYQAAKDTPQGP------LTDPSSVRRLFSKLRDCLTAGPILTLPDPSKPFHLYTDERSGSATGLLAQPVGPTYRIIAYLSKQLDSTARGWQPCLRALAAAASLTKEALKLTLGQPLVVYSPHRLGDLLSH-RSLAHLTPSRLQLFHLLFIENPQISLSTSPRLNPATLLPTPSP--TSEPT---HSCPQLIEDLTPPHPGLSDQPLSNPDRILFVDGSSFLAAD-GRRHAAYAVVTPETVVETVPLPIGTTSQKAELIALTRALHLSKGQRVTIYTDSKYAYLIVHTHSVLWQERGFLTTKGTPIVNGPLIAKLLEALSLPTEVAIVHCRGHQTSKDMVSIGNNKADSVARETAL--SN---PISPILFLNTP---HRPSYSIKETQALQALGGKAESK--------------GWIYIRGKIAL-PENLAHTLITDIHQSLHIGPRALNQFLQPLFYYPSLPKVIEAVHRACKTCSAVNAQGGIRRPG-PNHQLRGHQPGEDWQLDFTHMPRHKAFRYLLTLVDTFTGWIEAYPTARETADVVATILIEHIIPRFGLPRTLQSDNGPAFISSVTQQVAESLNITWKLHIPYHPQSSGKVERANGLLKAQLTKLTLETRLSWPTLLPIALTRLRASPRGPSGLSPFELLYGRPFLINHNLP-AIPPPLLSYLPYLTLLRALLRAHADAVIPAPTDNASE-EASPRDLSPGDQVLLRNLQPGS--LQTRWTGPHTVILTTPTAAKLLGHTAWVHINNLKRAPTGIE-----------------W----TSQMVGPTKLRLARAPSHTSPEPPDPSGRM------------------------------------
>Ferret_mfuERV-Fc1_pol_inferred_consensus
RSPDS---------ATPLTQAEPRVMLQVAGKSISFLLDTGATYSVLPSYSGLTRTSPITVMGIDGTSSNPRVT-LPLTCSLDGFPFSHSFLVIPSCPVPLLGRDILQKLRATICLSPSS----PPSTSTRLILHLST-----------PSTPTPDDLPTVDPQVWDTSEPI-IASHLTPVKVQLKDNS-KFPSRAQFPISLAHRRGLKPIIERLKRQGLLIPISSPCNTPILPVRKPSGAYRLVQDLRLINEAVVPLHPVVPNPYTLLSRVPPNTSHFTVLDLKDAFFTVPLHPDSYFLFAFTWEDPDTHASGQLTWTVLPQGFRDSPHIFGQALTTDLQQCVL-KASTLLQYVDDLLLCSPSLSVSQDDTSTLLNFLGAKGYRVTPSKAQLCAPSVTYLGILLTPTSKSLTGDRIRLLQELQPPQTAD-EILSFLGLVGFFRHWIPNFSILAHPLYQAAKETPQGP------LTDPTSIRHSFSKLRDRLTTGPVLALPDLSKPFHLYTDERSGSATGLLTQLVGPTHRAIAYLSKQLDVTAQGWQPCLRALAAAASLTKEALKLTLGQPITVYSPHRLTDLLSH-RSLAHLTPSRLQLFHLLFLENPHISLSTSPRLNPATLLPIPSP--TPEPV---HSCLQLIEDLTPLHPGLSDQPLSNPDRILFVDGSSLLASD-GQRHAAYAVVTMDAVLETAPLPIGTTSQKAELVALTRALHLSKGQRVTIYTDSKYAYLITHTHSALWQERGFLTTKGTPIANGPLIAKLLEALSLPTEVAIVHCRGHQTTKDLVSLGNNRADSVARQTAL--NT---PASPILFLNTP---HQPSYSTKETQALQARGGKIGDK--------------GWIYIQDRIAL-PGNLAHTLITDIHRSLHIGPKALHQFLQPLFYHPSLSKVIEVVHRACKTCSAVNSQGGIRRPG-PNHQLRGHQPGEDWQLDFTHMPRHKTFRYLLTLVDTFTGWIEAYPTARETADVVATILIEHIIPRFGLPRTLQSDNGPAFISSVTQQVAESLNITWKLHIPYHPQSSGKVEKANGLLKAQLTKLTLETRLSWPTLLPLALTRLRATPRGPSGLSPFELLYGRPFLINHSLP-AISPPLLSYLPYLTLLRALLRAHADTVIPAPSDHAS--EGGIRDLSPGDQVLLKSLRPGS--LQTRWTGPHTVVLTTPTAAKLLGHSAWVHINNLKRAPTETN-----------------W----TSQMAGPTKLRLVRAPSHIPSNPDKPGGVM------------------------------------
>Ferret_mfuERV-Fc1_pol_strict_consensus
*SPDS---------ATPLTQAEPRVMLQVAGKSISFLLDTGATYSVLPSYSGLTRTSPITVMGIDGTSSNPRVT-LPLTCSLDGFPFSHSFLVIPSCPVPLLGRDILQKLRATICLSPSS----PPSTSTRLILHLST-----------PSTPTPDDLPTVDPQVWDTSEPI-IASHLTPVKVQLKDNS-KFPSRAQFPISLAHRRGLKPIIERLKRQGLLIPISSPCNTPILPVRKPSGAYRLVQDLRLINEAVVPLHPVVPNPYTLLSRVPPNTSHFTVLDLKDAFFTVPLHPDSYFLFAFTWEDPDTHASGQLTWTVLPQGFRDSPHIFGQALTTDLQQCVL-KASTLLQYVDDLLLCSPSLSVSQDDTSTLLNFLGAKGYRVTPSKAQLCAPSVTYLGIXLTPTSKSLTGDRIRLLQELQPPQTAD-EILSFLGLVGFFRHWIPNFSILAHPLYQAAKETPQGP------LTDPTSIRHSFSKLRDRLTTGPVLALPDLSKPFHLYTDERSGSATGLLTQLVGPTHRAIAYLSKQLDVTAQGWQPCLRALAAAASLTKEALKLTLGQPITVYSPHRLTDLLSH-RSLAHLTPSRLQLFHLLFLENPHISLSTSPRLNPATLLPIPSP--TPEPV---HSCLQLIEDLTPLHPGLSDQPLSNPDRILFVDGSSLLASD-GQRHAAYAVVTMDAVLETAPLPIGTTSQKAELVALTRALHLSKGQRVTIYTDSKYAYLITHTHSALWQERGFLTTKGTPIANGPLIAKLLEALSLPTEVAIVHCRGHQTTKDLVSLGNNRADSVARQTAL--NT---PASPILFLNTP---HQPSYSTKETQALQARGGKIGDK--------------GWIYIQDRIAL-PGNLAHTLITDIHRSLHIGPKALHQFLQPLFYHPSLSKVIEVVHRACKTCSAVNSQGGIRRPG-PNHQLRGHQPGEDWQLDFTHMPRHKTFRYLLTLVDTFTGWIEAYPTARETADVVATILIEHIIPRFGLPRTLQSDNGPAFISSVTQQVAESLNITWKLHIPYHPQSSGKVEKANGLLKAQLTKLTLETRLSWPTLLPLALTRLRATPRGPSGLSPFELLYGRPFLINHSLP-AISPPLLSYLPYLTLLRALLRAHADTVIPAPSDHAS--EGGIRDLSPGDQVLLKSLRPGS--LQTRWTGPHTVVLTTPTAAKLLGHSAWVHINNLKRAPTETN-----------------W----TSQMAGPTKLRLVRAPSHIPSNPDKPGGVM------------------------------------
>Dog_CfERV-Fc2_pol_inferred_consensus
RGPDS---------DTPQTQAEPRVLLQVAGKSISFLLDTGATYSVLPSYSGASFPSPVAVVGIDGTSSIPRTT-PLLSCSLDGFPFSHSFLIIPSCPAPLLGRDILHKLKATIRLSPS------PTVSTHLLLPLISP----------DPSPPPHLPLPVNPQVWDTSKPI-VATHHPPVKIQLKDQT-QFPSRPQFPISETHRQGLKPIIDRLKQQGLLIPISSPCNTPILPVRKPTGAYHLVQDLRLINEAVIPLHPVVPNPYTLLSNVPPNTTHFSVLDLKDAFFTVPLHPDSYFLFAFTWEDPDTHISGQLTWTVLPQGFRDSPHLFGQALAEDLQQCSL-KTSTLLQYVDDLLLCSPSLSSSEEDTTTLLNFLGSKGYRVTPAKAQLCTPTVTYLGISLTPTSKSLTEDRIQLLQDLQPPQSAA-EILSFLGLVVFFRHWIPNFALLARPLYQAAKETPHGP------LTDPTAVQNLFSKLRDRLISGPTLTLPDPSRPFHLFTDERSGSATGLLAQPAGPTYWAVAFLSKQLDPTAKGWQPCLRALAAAASLTKEALKLTLGQPLTVFSPHRLIDLVGH-RSLAHLTPSRLQLYHLLFIENPDIYLSTSPRLNPATLLPTPST--NPEPS---HSCPQLLEELTPPHPGLSDQPLPNPDRILFVDGSSLIAPD-GQRHAAYAVVTLDAILEAVPLPLGTSSQKAELIALTRALHLSKGQRVTIYTDSKYASLITHTHSVLWQERGFLTTKGTPIINGPLISKLLEALSLPTEVAIVHCHGHQSSKDPVSRGNNKADSTARATAL--GS---SPAPLLFLNTP---HSPSYTDEETQTLKKMGGIAGGK--------------GWIFIQKKLAL-PNHLAPMIISDIHQSLHIGPKALHQFLEPLFHYPHLRKVIGEVHQSCKTCSTVNAQGGIRRPG-PNHQLHGHQPGEDWQLDFTHMPRHKSFRYLLTLVDTFTGWIEAFPTARETADVVATILIEHIIPRFGLLRTLQSDNGPAFISSITQQVSESLNITWKLHIPYHPQSSGKVERANGLLKEHLTKLTLETRLSWPTLLPLALTRLRATPRGPSGLSPFELLYGRPFLLTQNLP-SSPPPLLSYLPYLTLLRALLWAHADSVTPTPGEPTP--DT-PQALAPGDSVLLKELHPKT--LQPKWTGPYTVVLTTPTAAKLIGHHPWVHVSKLKRAPSQDV-----------------W----TAQPLGPTQIRLSRHPPPPGPTS-------------------------------------------
>Dog_CfERV-Fc2_pol_strict_consensus
RGPDS---------DTPQTQAEPRVLLQVAGKSISFLLDTGATYSVLPSYSGASFPSPVAVVGIDGTSSIPRTT-PLLSCSLDGFPFSHSFLIIPSCPAPLLGRDILHKLKATIRLSPS------PTVSTHLLLPLISP----------DPSPPPHLPLPVNPQVWDTSKPI-VATHHPPVKIQLKDQT-YFPSRPQFPISETHRQGLKPIIDRLKQQGLLIPISSPCNTPILPVRKPTGAYHLVQDLRLINEAVIPLHPVVPNPYTLLSNVPPNTTHFSVLDLKDAFFTVPLHPDSYFLFAFTWEDPDTHISGQLTWTVLPQGFRDSPHLFGQALAEDLQQCSL-KTSTLLQYVDDLLLCSPSLSSSEEDTTTLLNFLGSKGYRVTPAKAQLCTPTVTYLGISLTPTSKSLTEDRIQLLQDLQPPQSAA-EILSFLGLVVFFRHWIPNFALLARPLYQAAKETPHGP------LTDPTAVQNLFSKLRDRLISGPTLTLPDPSRPFHLFTDERSGSATGLLAQPAGPTYWAVAFLSKQLDPTAKGWQPCLRALAAAASLTKEALKLTLGQPLTVFSPHRLIDLVGH-RSLAHLTPSRLQLYHLLFIENPDIYLSTSPRLNPATLLPTPST--NPEPS---HSCPQLLEELTPPHPGLSDQPLPNPDRILFVDGSSLIAPD-GQRHAAYAVVTLDAILEAVPLPLGTSSQKAELIALTRALHLSKGQ*VTIYTDSKYASLITHTHSVLWQERGFLTTKGTPIINGPLISKLLEALSLPTEVAIVHCHGHQSSKDPVSRGNNKADSTARATAL--GS---SPAPLLFLNTP---HSPSYTDEETQTLKKMGGIAGGK--------------GWIFIQKKLAL-PNHLAPMIISDIHQSLHIGPKALHQFLEPLFHYPHLRKVIGEVHQSCKTCSTVNAQGGIRRPG-PNHQLHGHQPGEDWQLDFTHMPRHKSFRYLLTLVDTFTGWIEAFPTARETADVVATILIEHIIPRFGLLRTLQSDNGPAFISSITQQVSESLNITWKLHIPYHPQSSGKVERANGLLKEHLTKLTLETRLSWPTLLPLALTRLRATPRGPSGLSPFELLYGRPFLLTQNLP-SSPPPLLSYLPYLTLLRALLWAHADSVTPTPGEPTP--DT-PQALAPGDSVLLKELHPKT--LQPKWTGPYTVVLTTPTAAKLIGHHPWVHVSKLKRAPSQDV-----------------W----TAQPLGPTQIRLSRHPPPPGPTS-------------------------------------------
>Ferret_mfuERV-Fc2_pol_inferred_consensus
RSPDS---------DTPLTHAEPRVTLQVAGKSISFLLDTGATYSVLPSYSGPTRPSPVAVMGIDGTSSTPKAT-PPLTCSLDGFPFSHSFLIIPSCPVPLLGRDILHKLQATIRLSPS------PSTSAHLILPLLPS----------DSSSIPDCLPSVDPQVWDISRPI-VATHHTPVRIQLKDKS-TFPSRPQFPISMTHRRGLKPIIDRLQQQGLLIPINSPCNTPILPVKKPSGAYRLVQDLRLINEAVVPLHPVVPNPYTLLSNVPPHTTHFSVLDLKDAFFTIPLHPDSYFLFAFTWEDPETHVSGQLTWTVLPQGFRDSPHIFGQALAKDLQQCTL-TASTLLQYVDDLLLCSPSLLSSQEDTATLLNFLGSKGYRVTPSKAQLCTPSVTYLGILLTPTSKSLTGDRIRLLQDLQPPQNAD-DILSFLGLVGFFRHWIPNFAILARPLYRAAKDTPQGP------LTDPGSIRRLFYQLRSHLISGPSLALPDPSKPFHLFTDERSGLATGLLAQPTGPTYRAVAYLSKQLDVTTQGWQPCLRALAAAASLTKEALKLTLGQPLTVFSPHRLMDLVSH-KSLAQLTPSRLQLYHLLFIENPQVTLSVSPRLNPATLLPTPSS--TPTPS---HSCSQLLEELSPSHPGLSDQPLPDPDRTLFMDGSSLIAPD-GRRHAAYAVVTLDAVIEAAPLPIGTTSQKAELVALTRALHLSEGQRVTIYTDSKYAFLITHTHSVLWRERGFLTTKGTPIVNGPLIAKLLEALNYPTEVAIVHCHGHQASKDPISLGNNKADSIARQMAL--NS---SPAPLLFLNTP---HSPSYTDEETRALKTLGGRLGDK--------------GWYYVQDKIAL-PNSLIHTLITDIHQSLHIGPKALYQFLQPLFHHPSPKKTIKEVHQACRTCSVVNAQGGLRRPG-PTHQLRGHQPGEDWQLDFTHMPRHKTFRYLLTLVDTFTGWIEAFPTARETADVVAAILIEHIIPRFGLPRTLQSDNGPAFISSITQQISESLNITWKLHIPYHPQSSGKVERANGLLKEQLTKLTLETRLSWPTLLPLALTRLRASPRGPSGLSPFELLYGRPFLLNHNLP-ASPPPLLSYLPYLTLLRALLRAHADATIPAPNSPGG--DF-PQALNPGDQVLLRELHPKS--LQPRWTGPHTVILTTPTAAKLLGHHPWVHISNLKPAPPQDG-----------------W----TSQTLGPTRLRISRTTSPHPPPPPNPP---------------------------------------
>Ferret_mfuERV-Fc2_pol_strict_consensus
RSPDS---------DTPLTHAEPRVTLQVAGKSISFLLDTGATYSVLPSYSGPTRPSPVAVMGIDGTSSTPKAT-PPLTCSLDGFPFSHSFLIIPSCPVPLLGRDILHKLQATIRLSPS------PSTSAHLILPLLPS----------DSSSIPDCLPSVDPQVWDISRPI-VATHHTPVRIQLKDKS-TFPSRPQFPISMTHRRGLKPIIDRLQQQGLLIPINSPSNTPILPVKKPSGAYRLVQDLRLINEAVVPLHPVVPNPYTLLSNVPPHTTHFSVLDLKDAFFTIPLHPDSYFLFAFTWEDPETHVSGQLTWTVLPQGFRDSPHIFGQALAKDLQQCTL-TASTLLQYVDDLLLCSPSLLSSQEDTATLLNFLGSKGYRVTPSKAQLCTPSVTYLGILLTPTSKSLTGDRIRLLQDLQPPQNAD-DILSFLGLVGFFRHWIPNFAILARPLYRAAKDTPQGP------LTDPGSIRRLFYQLRSHLISGPSLALPDPSKPFHLFTDERSGLATGLLAQPTGPTYRAVAYLSKQLDVTTQGWQPCLRALAAAASLTKEALKLTLGQPLTVFSPHRLMDLVSH-KSLAQLTPSRLQLYHLLFIENPQVTLSVSPRLNPATLLPTPSS--TPTPS---HSCSQLLEELSPSHPGLSDQPLPDPDRTLFMDGSSLIAPD-GRRHAAYAVVTLDAVIEAAPLPIGTTSQKAELVALTRALHLSEGQRVTIYTDSKYAFLITHTHSVLWRERGFLTTKGTPIVNGPLIAKLLEALNYPTEVAIVHCHGHQASKDPISLGNNKADSIARQMAL--NS---SPAPLLFLNTP---HSPSYTDEETRALKTLGGRLGDK--------------GWYYVQDKIAL-PNSLIHTLITDIHQSLHIGPKALYQFLQPLFHHPSPKKTIKEVHQACRTCSVVNAQGGLRRPG-PTHQLRGHQPGEDWQLDFTHMPRHKTFRYLLTLVDTFTGWIEAFPTARETADVVAAILIEHIIPRFGLPRTLQSDNGPAFISSITQQISESLNITWKLHIPYHPQSSGKVERANGLLKEQLTKLTLETRLSWPTLLPLALTRLRASPRGPSGLSPFELLYGRPFLLNHNLP-ASPPPLLSYLPYLTLLRALLRAHADATIPAPNSPGG--DF-PQALNPGDQVLLRELHPKS--LQPRWTGPHTVILTTPTAAKLLGHHPWVHISNLKPAPPQDG-----------------W----TSQTLGPTRLRISRTTSPHPPPPPNPP---------------------------------------
>Giant_Panda_ameERV-Fc_pol_inferred_consensus
RSPDS---------DTPLTQAEPRVTLQVAGKSISFLLDTGATYSVLPSYSGPTRTSPVTVMGIDGTSSSPRVT-LPLTCSLDGFPFSHSFLVIPSCPVPLLGRDILQKLQATIRLSPS------PSTSECLVLPLLPA----------PPTPTPDSLPAVDPQVWDTSKPI-IASHHTPVKIQLKDSS-KFPSRAQFPISLTHRQGLKPIIDRLRQQGLLIPISSPCNTPILPVRKPSGAYRLVQDLRLINEAVVPLHPVVPNPYTLLSHVPSDTSHFTVLDLKDAFFTIPLHPDSYFLFAFTWEDPDTHVSGQLTWTVLPQGFRDSPHIFGQALATDLQQCAL-KASTLLQYVDDLLLCSPSLSLSQEDTSTLLNFLGGKGYRVTPSKAQLCTPSVTYLGIFLTPTSKSLTGDRIRLLRELQPPQTAD-EILSFLGLVGFFRHWIPNFSILARPLYQAAKETPQGP------LTDPTSVRHVFSKLRDCLTAGPVLALPDPSKPFHLFTDERSGSATGLLAQPVGPTHRAVAYLSKQLDTTTRGWQPCLRALAAAASLTKEALKLTLGQPLIVYSPHRLMDLLSH-RSLAQLTPSRLQLYHLLFVENPQISLSASPRLNPATLLPAPSS--TPEPT---HSCPQLLEDLTPSHPGLSDQPLPNPDRVLFVDGSSLLASD-GQRRAAYAVVTSETVVETAPLPIGTTSQKAELIALTRALHLSKGQRVTIYTDSKYAYLITHTHSVLWQERGFLTTKGTPIVNGPLIAKLLEALNLPTEVAVVHCRGHQTSKDPVSQGNNKADSVARQTAL--NT---SLAPILFLNTP---HRPSYSEKEVQTLQGLGGKPGDK--------------GWIYIQNKIAL-PENLAHTLITDIHQSLHIGPKALHQFLQPLFHHPSLSRVIETVHRACKTCSAVNAQGGIRRPG-PNHQLRGHQPGEDWQLDFTHMPRHKTFRYLLTMVDTFTGWIEAYPTARETADIVATTLIEHIIPRFGLPRTLQSDNGPAFISSVTQQVAESLNVTWKLHIPYHPQSSGKVEKANGLLKAQLTKLTLETRLSWPTLLPLALTRLRATPRGPSGLSPFELLYGRPFLINHNLP-AIPPPLLSYLPYLTLLRALLRAHADAVIPAPNDHDHK-EAPPQGLFPGDQVLLRNLQPGS--LQTRWTGPHTVILTTPTAAKLLGHQAWVHINNLKRAPTGND-----------------W----ASQAVGPTKLRLVWAPPSGSPEPPDPSDRM------------------------------------
>Giant_Panda_ameERV-Fc_pol_strict_consensus
RSPDS---------DTPLTQAEPRVTLQVAGKSISFLLDTGATYSVLPSYSGPTRTSPVTVMGIDGTSSSPRVT-LPLTCSLDGFPFSHSFLVIPSCPVPLLGRDILQKLQATIRLSPS------PSTSECLVLPLLPA----------PPTPTPDSLPAVDPQVWDTSKPI-IASHHTPVKIQLKDSS-KFPSRAQFPISLTHRQGLKPIIDRLRQQGLLIPISSPCNTPILPVRKPSGAYRLVQDLRLINEAVVPLHPVVPNPYTLLSHVPSDTSHFTVLDLKDAFFTIPLHPDSYFLFAFTWEDPDTHVSGQLTWTVLPQGFRDSPHIFGQALATDLQQCAL-KASTLLQYVDDLLLCSPSLSLSQEDTSTLLNFLGGKGYRVTPSKAQLCTPSVTYLGIFLTPTSKSLTGDRIRLLRELQPPQTAD-EILSFLGLVGFFRHWIPNFSILARPLYQAAKETPQGP------LTDPTSVRHVFSKLRDCLTAGPVLALPDPSKPFHLFTDERSGSATGLLAQPVGPTHRAVAYLSKQLDTTTRGWQPCLRALAAAASLTKEALKLTLGQPLIVYSPHRLMDLLSH-RSLAQLTPSRLQLYHLLFVENPQISLSASPRLNPATLLPAPSS--TPEPT---HSCPQLLEDLTPSHPGLSDQPLPNPDRVLFVDGSSLLASD-GQRRAAYAVVTSETVVETAPLPIGTTSQKAELIALTRALHLSKGQRVTIYTDSKYAYLITHTHSVLWQERGFLTTKGTPIVNGPLIAKLLEALNLPTEVAVVHCRGHQTSKDPVSQGNNKADSVARQTAL--NT---SLAPILFLNTP---HRPSYSEKEVQTLQGLGGKPGDK--------------GWIYIQNKIAL-PENLAHTLITDIHQSLHIGPKALHQFLQPLFHHPSLSRVIETVHRACKTCSAVNAQGGIRRPG-PNHQLRGHQPGEDWQLDFTHMPRHKTFRYLLTMVDTFTGWIEAYPTARETADIVATTLIEHIIPRFGLPRTLQSDNGPAFISSVTQQVAESLNVTWKLHIPYHPQSSGKVEKANGLLKAQLTKLTLETRLSWPTLLPLALTRLRATPRGPSGLSPFELLYGRPFLINHNLP-AIPPPLLSYLPYLTLLRALLRAHADAVIPAPNDHDHK-EAPPQGLFPGDQVLLRNLQPGS--LQTRWTGPHTVILTTPTAAKLLGHQAWVHINNLKRAPTGND-----------------W----ASQAVGPTKLXLVWAPPSGSPEPPDPSDRM------------------------------------
>Human_HERV-Fc1_pol
RGPDS---------GTPLTLAEPRVTLQVAGKSISFLVHMGATYSVLPSFGVSSFPSPVTVVGIDGTPSTHRQTPPPLSCRLDDTLISHSFLIIPSCPVLLFGRDLLSKLGASIRLHPS------LPSSAISLLPLLALSDD-------TPSPIPLLPVPVDPIVWDISTPS-IARHHAPIMIKLKDPT-KFPSRPQFPISVEHRQGLKPIITRLLQQHILIPVNSRCNTPILPIRKASGAYRLVQDLRIINEAVVPIFPVVPNPYTLLSRIPPTTTHFTVLDLKDDFFTIPLHPDCYFLFAFTWEDPDTHVSSQFAWTVLPQGFRDSPHLFGQALAKDLSTCTL-ADSTLLLYVDDLLLCSPSLSVSQQDTATILNFLGKQGYRVTPHKVQLCTPTVTYLGISLTATTKSLTTDRVSLIKDLQLPQDAD-KILSFVGLVGFFRHWIPNFGVLAKPLYQAAKETPTSP------LSDPALVARHFHRLQQCLLTAPVVSLPNPLRPFHLYTDELQGVATGLLGQPVGPTYQVVAYLSRQLDPSTRGWQPCLRALAAAAELTKEALKLTLSHPLTVYSPHRLTDVLSH-KCLAHLAPSRIQLFHVLFVENPDITLTASPPLNPATLLPIEAS--EPPPVL-SHSCPELLTSNPNSRLGLFDRPLSNPDSTLFVDGSSVLTPC-GRRQAAYAVVTHDKTVEAAALPLGTTSQKAELLALTRALLLSQGQRVNIYTDSKYAYLIAHTHSVLWQERGFLTMKGTSIVNGPLIHKPLNALQAPREVAIIHCKSHQHSKDPVAQGNNLADSTAKSLALTSAP---APAPAMFLSGS---RTPAYSPQETFHLISNLKGMTDQD-------------G*IWVDNRIAL-PESQAQAIITDVHKTLLIGPKLLHQFLEPIFLCPGLQSLIHQVHQTCAVCSTVNTQGGLRRPG-PHHQLRGHQPGEDWQLDFTHMPRHKHYRYLLTLVDTFTGWIEAFPTARETGEVAVSVLLEHIIPRFGLPRSLQSDNGPAFVSKITQQVSESLRVTWKLHIPYRPQSSGKVERANSLLKEHLTKLTLETKLSWVTLLPLALTRLRAAPRGPTGLSPFELLYGRPFLLPGLPPTVSPPPLASYLPYLTLLRDLLRKHADACLPEPTPSSP--DA-PVVLSPGDSVLLKELQSKT--LTPRWSGPYTVILTTPRATKLLGLPSWYHLSQLKKAPTQHD-----------------WSSKLTPTRLRITHGQTFPTMPPTPPDPPNPHSAQ------------------------------------
>Human_HERV-Fc1_pol_inferred_consensus
RGPDS---------GTPLTLAEPRVTLQVAGKSISFLVHMGATYSVLPSFGVSSFPSPVTVVGIDGTPSTHRQTPPPLSCRLDDTLISHSFLIIPSCPVLLFGRDLLSKLGASIRLHPS------LPSSAISLLPLLALSDD-------TPSPIPLLPVPVDPIVWDISTPS-IARHHAPIMIKLKDPT-KFPSRPQFPISVEHRQGLKPIITRLLQQHILIPVNSRCNTPILPIRKASGAYRLVQDLRIINEAVVPIFPVVPNPYTLLSRIPPTTTHFTVLDLKDDFFTIPLHPDCYFLFAFTWEDPDTHVSSQFAWTVLPQGFRDSPHLFGQALAKDLSTCTL-ADSTLLLYVDDLLLCSPSLSVSQQDTATILNFLGKQGYRVTPHKVQLCTPTVTYLGISLTATTKSLTTDRVSLIKDLQLPQDAD-KILSFVGLVGFFRHWIPNFGVLAKPLYQAAKETPTSP------LSDPALVARHFHRLQQCLLTAPVVSLPNPLRPFHLYTDELQGVATGLLGQPVGPTYQVVAYLSRQLDPSTRGWQPCLRALAAAAELTKEALKLTLSHPLTVYSPHRLTDVLSH-KCLAHLAPSRIQLFHVLFVENPDITLTASPPLNPATLLPIEAS--EPPPVL-SHSCPELLTSNPNSRLGLFDRPLSNPDSTLFVDGSSVLTPC-GRRQAAYAVVTHDKTVEAAALPLGTTSQKAELLALTRALLLSQGQRVNIYTDSKYAYLIAHTHSVLWQERGFLTMKGTSIVNGPLIHKPLNALQAPREVAIIHCKSHQHSKDPVAQGNNLADSTAKSLALTSAP---APAPAMFLSGS---RTPAYSPQETFHLISNLKGMTDQD-------------GWIWVDNRIAL-PESQAQAIITDVHKTLLIGPKLLHQFLEPIFLCPGLQSLIHQVHQTCAVCSTVNTQGGLRRPG-PHHQLRGHQPGEDWQLDFTHMPRHKHYRYLLTLVDTFTGWIEAFPTARETGEVAVSVLLEHIIPRFGLPRSLQSDNGPAFVSKITQQVSESLRVTWKLHIPYRPQSSGKVERANSLLKEHLTKLTLETKLSWVTLLPLALTRLRAAPRGPTGLSPFELLYGRPFLLPGLPPTVSPPPLASYLPYLTLLRDLLRKHADACLPEPTPSSP--DA-PVVLSPGDSVLLKELQSKT--LTPRWSGPYTVILTTPRATKLLGLPSWYHLSQLKKAPTQHD-----------------WSSKLTPTRLRITHGQTFPTMPPTPPDPPNPHSAQ------------------------------------
>Rhesus_owmERV-Fc1_pol_inferred_consensus_1
RGPDS---------GTPLTLAEPRVMLQVAGKSISFLMDTGATYSVLPSFSGPSHPSTVTVMGIDGTPSTYRQT-PPLSCRLDGSLFSHSFLIIPSCPVPLLGRDLLSKLGASVHFRPN------PSPHLAFLFPLLSPDKPR------QADPPLPFPVPINPKVWDTSTPI-IAQHHTPVRIRLKDPS-KFPSRPQFPISLEHRQGLKPIITRLLRQHILVPANSPCNTPILPVRKSSGAYRLVQDLRLINEAVVPTFPVVPNPYTLLSRVPPDTTHFTVLDLKDAFFTIPLHPDCHFLFAFTWEDPDTHISSQLTWTVLPQGFRDSPHFFGQALAQDVVLCPL-THSTLLQYVDDLLLCSPSWECSLADTATLLNFLGDRGYQVTPAKAQLCTPSVTYLGILLTPTTKSLTADRISLIETLQPPQDAE-EILSFLGLVGYFRHWIPNFGVLAKPLYQAAKEAPTGP------LSDPSLVANSFKKLQDCLLSAPALSLPNPLRPFHLFTEERQKVATGLLAQPVGSTYQAVAYLSKQLDPTVQGWQPCLRALAAATELTQEALKLTLGHPLTVYSSHRLSDLITH-KCLSHLTPSRLQQFHLLFIENPHITLTTSPPLNPATLLPTPGY--DSAPA---HSCPEVLTTLPPARLGLSEQPLEHPDRTLFVDGSSVLTPN-GRRQAAYAVVTATQTVETRPLPLGTTSQKAELTALTRALLLSEGQRVNIYTDSKYAYLIAHTHSILWQERGFLTTKGTPVVNGPHIKRLLDALQAPKEVAIIHCKSHQHSKDPVSQGNSLADSTARATALTSSP---TPAPLLFLSPT---YSPDYSSQELQTLMAHPSVTQNKD-------------GWVFIDSRIAL-PQTQAVHILTDIHRSLHIGPKAMYNFLEPIFHLPSLQAQIKKVHQQCATCSATNPQGRLRHPG-PTHQLRGHQPGEDWQLDFTHMPRHKKFRYLLTLVDTFSGWIEAFPTTRETAEVAATILLEHIIPRFGLPRTIQSDNGPAFISKLTQQVAAALQITWKLHIPYHPQSSGKVERANGLLKLHLTKLTLETRLSWVTLLPLALTRLRAAPRAPTGLSPFELLYGRPFLFQELP--ALSPPLGSYLPYLTLLRELLRKHADRCLPAPASPNL--EN-PAVVAPGDLVLVKQLQPRA--LSPRWEGPYTVILTTPTAAKLLGLPSWYHLSQLKKAPTQHD---------------SNW----TTQVVTPTKLRLTRAGNDPLPNLPRPSSPPKSR---------------------------------
>Rhesus_owmERV-Fc1_pol_inferred_consensus_2
RGPDS---------GTPLTLAEPRVMLQVAGKSISFLMDTGATYSVLPSFSGPSHPSTVTVMGIDGTPSTYRQT-PPLSCRLDGSLFSHSFLIIPSCPVPLLGRDLLSKLGASVHFRPN------PSPHLAFLFPLLSPDKPR------QADPPLPFPVPINPKVWDTSTPI-IAQHHTPVRIRLKDPS-KFPSRPQFPISLEHRQGLKPIITRLLRQHILVPANSPCNTPILPVRKSSGAYRLVQDLRLINEAVVPTFPVVPNPYTLLSRVPPDTTHFTVLDLKDAFFTIPLHPDCHFLFAFTWEDPDTHISSQLTWTVLPQGFRDSPHFFGQALAQDVLLCPL-THSTLLQYVDDLLLCSPSWECSLADTATLLNFLGDRGYQVTPAKAQLCTPSVTYLGILLTPTTKSLTADRISLIETLQPPQDAE-EILSFLGLVGYFRHWIPNFGVLAKPLYQAAKEAPTGP------LSDPSLVANSFKKLQDCLLSAPALSLPNPLRPFHLFTEERQKVATGLLAQPVGSTYQAVAYLSKQLDPTVQGWQPCLRALAAATELTQEALKLTLGHPLTVYSSHRLSDLITH-KCLSHLTPSRLQQFHLLFIENPHITLTTSPPLNPATLLPTPGY--DSAPA---HSCPEVLTTLPPARLGLSEQPLEHPDRTLFVDGSSVLTPN-GRRQAAYAVVTATQTVETRPLPLGTTSQKAELTALTRALLLSEGQRVNIYTDSKYAYLIAHTHSLLWQERGFLTTKGTPVVNGPLIKRLLDALQAPKEVAIIHCKSHQHSKDPVSQGNSLADSTARATALTSSP---PRAPLLFLSPT---YSPDYSSQELQTLMAHPSVTQNKD-------------GWVFIDSRIAL-PQTQAVHILTDIHRSLHIGPKAMYNFLEPIFHLPSLQAQIKKVHQQCATCSATNPQGRLRHPG-PTHQLRGHQPGEDWQLDFTHMPRHKKFRYLLTLVDTFSGWIEAFPTTRETAEVAATILLEHIIPRFGLPRTIQSDNGPAFISKLTQQVAAALQITWKLHIPYHPQSSGKVERANGLLKLHLTKLTLETRLSWVTLLPLALTRLRAAPRAPTGLSPFELLYGRPFLFQELP--ALSPPLGSYLPYLTLLRELLRKHADRCLPAPASPNL--EN-PAVVAPGDLVLVKQLQPRA--LSPRWEGPYTVILTTPTAAKLLGLPSWYHLSQLKKAPTQHD---------------SNW----TTQVVTPTKLRLTRAGNDPLPNLPRPSSPPKSR---------------------------------
>Rhesus_owmERV-Fc1_pol_strict_consensus
RGPDS---------GTPLTLAEPRVMLQVAGKSISFLMDTEATYSVLPSFSGPSHPSTVTVMGIDGTPSTYRQT-PPLSCRLDGSLFSHSFLIIPSCPVPLLGRDLLSKLGASVHFRPN------PSPHLAFLFPLLSPDKPR------QADPPLPFPVPINPKVWDTSTPI-IAQHHTPVRIRLKDPS-KFPSRPQFPISLEHRQGLKPIITRLLRQHILVPANSPCNTPILPVRKSSGAYRLVQDLRLINEAVVPTFPVVPNPYTLLSRVPPDTTHFTVLDLKDAFFTIPLHPDCHFLFAFTWEDPDTHISSQLTWTVLPQGFRDSPHFFGQALAQDVVLCPL-THSTLLQYVDDLLLCSPSWECSLADTATLLNFLGDRGYQVTPAKAQLCTPSVTYLGILLTPTTKSLTADRISLIETLQPPQDAE-EILSFLGLVGYFRHWIPNFGVLAKPLYQAAKEAPTGP------LSDPSLVANSFKKLQDCLLSAPALSLPNPLRPFHLFTEERQKVATGLLAQPVGSTYQAVAYLSKQLDPTVQGWQPCLRALAAATELTQEALKLTLGHPLTVYSSHRLSDLITH-KCLSHLTPSRLQQFHLLFIENPHITLTTSPPLNPATLLPTPGY--DSAPA---HSCPEVLTTLPPARLGLSEQPLEHPDRTLFVDGSSVLTPN-GRRQAAYAVVTATQTVETRPLPLGTTSQKAELTALTRALLLSEGQRVNIYTDSKYAYLIAHTHSILWQERGFLTTKGTPVVNGPHIKRLLDALQAPKEVAIIHCKSHQHSKDPVSQGNSLADSTARATALTSSP---TPAPLLFLSPT---YSPDYSSQELQTLMAHPSVTQNKD-------------GWVFIDSRIAL-PQTQAVHILTDIHRSLHIGPKAMYNFLEPIFHLPSLQAQIKKVHQQCATCSATNPQGRLRHPG-PTHQLRGHQPGEDWQLDFTHMPRHKKFRYLLTLVDTFSGWIEAFPTTRETAEVAATILLEHIIPRFGLPRTIQSDNGPAFISKLTQQVAAALQITWKLHIPYHPQSSGKVERANGLLKLHLTKLTLETRLSWVTLLPLALTRLRAAPRAPTGLSPFELLYGRPFLFQELP--ALSPPLGSYLPYLTLLRELLRKHADRCLPAPASPNL--EN-PAVVAPGDLVLVKQLQPRA--LSPRWEGPYTVILTTPTAAKLLGLPSWYHLSQLKKAPTQHD---------------SNW----TTQVVTPTKLRLTRAGNDPLPNLPRPSSPPKSR---------------------------------
>Old_World_monkey_owmERV-Fc2_pol_consensus_translation
RCPHS---------ETPVTLAEPRVTLQVAGKPISFLIDTGATYSVLPSYGGPSQPSTISVVGVDGKPSNPRQT-PMLNCCLDYAYFAHSFLIMPSCPTPLLGRDILTKLKASINLPSHP----LPSSNITLIMPLCTHNQG-------PNPPSPVFPVPVDPQVWDTSTPV-VARHHLPVLIHLKDST-HFPSRPQFSLPLRHRQGIKPIIDRLLQQQILIPTHSPCNTPILPVKKPSGAYRLVQDLRIINEAVIPTHPVVPNPYTLLSRIPPETSHFTVLDLKDAFFSIPLHPDCYFIFAFTWEDPETHVSTQLTWTVLPQGFRDSPHFFGQALAKDLAQCPF-HSSTIIQYVDDLLLCSPSHDISLQDTATLLNFLGRLGYRITKQKAQLCLPKVIYLGIELTPVSKSLTTDRLSLIQSLTPPSNGE-EILSFLGLVGFFRHWIPNFGVLAKPLYQAAKESPTGP------LSDPKLIATHFTRLKSCLLSAPTLSLPNPLYPFYLFTDERHKIATGLLAQPIGTTFRPVAYLSKQLDTTVQGWQPCLRALAAAAELTKEALKLTLGGPLTVHSTHRLQDLISH-KCISHLTPSRIQLFHVLFLENPDIKIATCSSLNPATLLPTPNT--SHTPE---HSCPEIIQLALPTHLHLQDQPLPDPQLTFFVDGSSFVDPH-GNRHAGYAVVTNTQVIEAKPLPLGTTSQKAELTALTRALHLSEGKTVNIYTDSKYAYMIAHTHSVLWQERGFLTTKGTPIINGKHIQRLLEALTSPKEVAIVHCRGHQKPTNPIAQGNNLADTTAKSIALS-TE---NPQSLCFLTPQ---YTPSYSSEEKNKLLQNPHATITPD-------------QWIFIHNRVVL-PEAQTQHILRDIHNSLHIGHQALYNFLNPIIECPSLLSHLKRISQQCLICLKANAQGGIHNAH-PSHQLRGHQPGEDWQIDFTHMPRHKKLCYLLTLVDTFSGWIEAYPTTGESASIVASILIEQIIPRFGLPRSIQSDNGPAFISRVIQLVADSLNITWKLHIPYHPQSSGKVERANGLIKQQLTKLSIETRQSWVTLLPLALTRLRATPRGPTGLSPFELVYGRPLALQELP--SLPTPLAPYLPYLSLLRQLLREHAERSLPHPTQGNS--EA-PSALSPGDQVLLKDLHAKG--LTPKWKGPYTVILTTSTAAKLLGHSSWVHLTQLKRAPPPQTQ----------------W----QSTELSPTRLRITRLNTN------------------------------------------------
>Rhesus_ERV-Fc2_pol_inferred_consensus
WCPHS---------ETPVTLAELRVTLQVAGKPISFLIDTRATYSVLPSYSGPSQPSTISVVGVDGKPSNPRQT-PMLNCCLDYAYFAHSFLIMPSCPTPLLGRDILTKLKASINLPSHP----LPSSNITLIMPLCTHNQG-------PNPPSPVFPVPVDSQVWDTSTPV-VARHHLPVLIHLKDST-HFPSHPQFPLPLRHRQGIKPIIDRLLQQQILIPTHSPCNTPILPVKKPSGAYRLVQDLRIINEAVIPTHPVVPNPYTLLSRIPPETSHFTVLDLKDAFFSIPLHPDCYFIFAFTWEDPETHVSTQLTWTVLPQGFRDSPHFFGQALAKDLAQCPF-HSSTIIQYVDDLLLCSPSHDISLQDTATLLNFLGRLGYRITKQKAQLCLPKVIYLGIELTPVSKSLTTDRLSLIQSLTPTSNGE-EILSFLGLVGFFRHWIPNFGVLAKPLYQAAKESPTGP------LSDPKLIATHFTCLKSCLQSAPTLSLPNPLYPFYLFTDEHHKIATGLLAQPIGTTFRPVAYLSKQLDTTVQGWQPCLRALAAAAELTKEALKLTLGGPLTVHSTHRLRDSISH-KCISHLTPSHIQLFHVLFLENPDIKIATCSSLNPATLLPTPNT--SHIPE---HSCPEIIQLALTIHLHLRDQPLPDPQLTFFVDGSSFVDPH-GNRHAGYAVVTNTQVIEAKPLPLGTTSQKAELTALTRALHLSEGKTVNIYTDSKYAYMIAHTHSVLWQERGFLTTKGTPIINGKHIQRLLEALTSPKEVAIVHCRGHQKPTNPIAQGNNLADTTAKSIALS-TE---NPRSLCFLTPQ---YTPSYSSEEKNKLLQNPHATITPD-------------QWIFIHNRVVL-PEAQTQHILRDIHNSLHIGHQALYNFLNPIIECPSLLSHLKRISQQCLICLKANAQGGIHNAH-PSHQLRGHQPGEDWQIDFTHMPRHKKLCYLLTLVDTFSGWIEAYPTTGESASIVASILIEQIIPRFGLPRSIQSDNGPAFISRVIQLVTDSLNITWKLHIPYHPQSSGKVERANGLIKQQLTKLSIETRQSWVTLLPLALTRLQATPRGPTGLSPFELVYGRPLTLQELP--SLPTPLAPYLPYLSLLRQLLREHAERSLPHPTQGNS--EA-PSALSPGDQVLLKDLHAKG--LTPKWKGPYTVILTTSTAAKLLGHSSWVHLTQLKRAPPPQTQ----------------W----QSTELSPTRLRITRLNTN------------------------------------------------
>Rhesus_ERV-Fc2_pol_strict_consensus
RCPHS---------ETPVTLAEPRVTLQIAGKPISFLINTEATYSVLSTYGGPSQPSTISVVGVDGKPSNPRQT-PMLNYCLDYACFAHSFLIMPSCPTPLLGRDILT*LKTSIPLPSHP----LPSSNITLIMPLCTHNQG-------PNPPSPVFPVPVDPQVWDTSTPV-VARHHLPVLIHLKDST-HFPSHPQFSLPLRHRQGIKPIIDRLLQQQILIPTHSPCNTPILPVKKPSGAYRLVQDLRIINEAVIPTHPVVPNPYTLLSRIPPETSHFTVLDLKDAFFSIPLHPDCYFIFAFTWEDPETHVSTQLTWTVLPQGFRDSPHFFGQALAKDLAQCPF-SSSTIIQYVDDLLLCSPSHDISLQDTATLLNFLGRLGYRITKQKAQLCLPKVIYLGIELTPVSKSLTTDRLSLIQSLTPPTNGE-EILSFLGLVGFFRHWIPNFGVLAKPLYQAAKESPTGP------LSDPKLITTHFTCLKSCLLSAPTLSLPNPLYPFYLFTDEHHKIATGLLAQPIGTTFRPVAYLSKQLDTTVQGWQPCLRALAAAAELTKEALKLTLGGPLTVHSTHRLQDLISH-KCISHLTPSRIQLFHVLFLENPDIKIATCSSLNPATLLPTPNT--SHTPE---HSCPEIIQLALPTHLHLQDQPLPDPQLTFFVDGSSFIDPH-GNRHAGYAVVTNTQVIEAKPLPLGTTSQKAELTALTXALHLSEGKTVNIYTDSKYAYMIAHTHSVLWQERGFLTTKGTPIINGKHIQRLLEALTSPKEVAIVHCRGHQKPTNPIAQGNNLADTTAKSIALS-TE---NPQSLCFLTPQ---YTPSYSSEEKNKLLQNPHATITPD-------------QWIFIHNRVVL-PEAQTQHILRDIHNSLHIGHQALYNFLNPIIECPSLLSHLKKISQQCLICLKANAQGXIHNXH-PSHQLRGHQPGEDWQIDFTHMPRHKKLCYLLTLVDTFSGWIEAYPTTGESASIVASILIEQIIPRFGLPRSIQSDNGPAFISRVIQLVADSLNITWKLHIPYHPQSSGKVERANGLIKQQLTKLSIETRQSWVTLLPLALTRLQATPRSPTGLSPFELVYGRPLTLQELP--TLPTPLAPYLPYLSLLRQLLREHAERSLPHPTQGNS--EA-PSALSPGDQVLLKDLHAKG--LTPKWKGPYTVILTTSTAAKLLGHSSWVHLTQLKRAPPPQTQ----------------W----QSTELSPTRLRITRLNTN------------------------------------------------
>Human_HERV-Fc2_pol_strict_consensus
RGPDS---------GTPLTLAEPRVMLQVAGKSISFLLDTRATYSVLPSFSRPSRPSSISVIRIDGTPSTYRQT-PSLPCRLDHSFFTHSFLIIPSCPVPLLGRDLLTKLGAS--VVFRP----GPSTHLALLLPLLSADTAAQA----SPTLPLVFPTPVDPKVWDTNTPV-VATHHKPVLIKLKDPL-KFPAPPQFPISLEHRRGLKPIIIRLLQQHILITTNSPCNTPILPVRKASGTYCLVQDLRLINEAVIPTVPVVPNPYTLLSRIPPSRSHFTVLDLKDAFFSIPLDPACYFLFAFTWEDPDTGVSKQLTWTVLLQGFRDSPHFFGQALAQDLARCPL-EASTVIQYVDDLLLCSPSETDCLKDTCTLLNFLGN*GYRVTPSKAQLCTSKVTYLGIRLTPNSKGLTSDRISLLQNLQPPQDAE-DILSFLGLVGFFRHWVPNFGVLARPLYQATKQTPLGP------LSEPKLVANLFNKLKNCLITAPVLSLPNPLRPFHLFTDEREKVATGLLAQLVGRTHQPVAYLSKQLEPTVQGWQPCLQALAAAAKLTKEALKLTLGHPLTVFSSHRLQDLLSH-KCLSHLTPSRLQLFHLLFIENPHITLTTSPTLNPATLLPCPEQ--DPASL---HSCSQILSTLPPAHLSLQDNPILDPHQTLSVDGSSISTPQ-GQRRAAYAVVTSSQVVEAKPLPTGITSQKAELIALTRALILSKNKKVNIYTDSKYAYLIAHTYSILWQERGFLTTKGTPIVNGPLIEKLIQVLKAPTQVAIIHCKSHQNSKDPISLGNNFANTTARATALL-AP---SPTPVCFLSPA---YTPDYSPEELVHLMGRSGVKTNSNERFHSHTPNKSNQGWIFVDDRVVL-PCSQKKLILTDMHRSLHIGPKALYNFLEPIIYHPSLYSLLKQIHQECHVCTVANPQGKLKLPG-PCHQLREHQPGEDWQVDFIHMPRHKKFRYLLTLVNTFSG*IKACPTTHKTAEVVASTLIEQIIPRFGLPRTIQSENGPAFISKIVKQVTTTLGVNWKLHTPYHPQSSGKVERANGLVKQHLIKLALETRQSWVTLLPFALARLRAAPRSPTGLSPFELLYGRPFLFQELP--VNTPPLGTYLPYLTLLRELLREHADRSLPKPGPLSP--DS-LAIITPGDQVLVKDLQARG--LSPRWKGPYTVILTTPTAAKLIGLPSWYHISHLKRAPTQHQ---------------ATW----TVTSLSPTKLKLSKSNTA------------------------------------------------
>Human_HERV-Fc2_pol_inferred_consensus
RGPDS---------GTPLTLAKLRVMLQVAGKSISFLLDPGATYSVLPSFSGPSQPSSISVMGIDGTPSTYRQT-PSLPCRLDHSFFTHSFLIIPSCPVPLLGRDLLTKLGAS--VVFRP----GPSTHLALLLPLLSADTAAQA----SPTLPLVFPTPVDPKVWDTNTPV-VATHHKPVLIKLKDPL-KFPAPPQFPISLEHRRGLKPIIIRLLQQHILITTNSPCNTPILPVRKASGTYCLVQDLRLINEAVIPTVPVVPNPYTLLSRIPPSRSHFTVLDLKDAFFSIPLDPACYFLFAFTWEDPDTGVSKQLTWTVLLQGFRDSPHFFGQALAQDLARCPL-EASTVIQYVDDLLLCSPSETDCLKDTCTLLNFLGNRGYRVTPSKAQLCTSKVTYLGIRLTPNSKGLTSDRISLLQNLQPPQDAE-DILSFLGLVGFFRHWVPNFGVLARPLYQATKQTPLGP------LSEPKLVANLFNKLKNCLITAPVLSLPNPLRPFHLFTDEREKVATGLLAQLVGRTHQPVAYLSKQLEPTVQGWQPCLQALAAAAKLTKEALKLTLGHPLTVFSSHRLQDLLSH-KCLSHLTPSRLQLFHLLFIENPHITLTTSPTLNPATLLPCPEQ--DPASL---HSCSQILSTLPPAHLSLQDNPILDPHQTLSVDGSSISTPQ-GQRRAAYAVVTSSQVVEAKPLPTGITSQKAELIALTRALILSKNKKVNIYTDSKYAYLIAHTYSILWQERGFLTTKGTPIVNGPLIEKLIQVLKAPTQVAIIHCKSHQNSKDPISLGNNFANTTARATALL-AP---SPTPVCFLSPA---YTPDYSPEELVHLMGRSGVKTNSNERFHSHTPNKSNQGWIFVDDRVVL-PCSQKKLILTDMHRSLHIGPKALYNFLEPIIYHPSLYSLLKQIHQECHVCTVANPQGKLKLPG-PCHQLREHQPGEDWQVDFIHMPRHKKFRYLLTLVDTFSGWIEAYPTTHETAEVVASTLTEHIIPRFGLPRTIQSENGPAFISKIVKQVTTTLGVNWKLHTPYHPQSSGKVECANGLVKQHLIKLALETRQSWVTLLPFALARLRAAPRSPTGLSPFELLYGRPFLFQELP--VNTPPLSTYLPYLTLLRELLREHADRSLPKPGPLGP--DS-LAIITPGGQVLVKDLQARG--LSPRWKGPYTVILTTLTAAKLIGLPSWYHISHLKRAPTQDQ---------------ATW----TVTSLSPTKLKLSKSNTA------------------------------------------------
>Aardvark_ofaERV-Fc_Class_1_pol_inferred_consensus
RSPDS---------TTPITLAEPRVTIKVAGKSISFLIDTGATYSVLPSFSGPCFPSSVSVMGINGQPSNPPTT-GPITCLVDNKILSHSFLIIPTCPTPLLGRDFLAKIKTT--LTWA------QDHSASLLLSLTATSL--------QAPAFPMSPDLVDPCVWDTSSPS-IASHHPPVMVNLKDPT-QFPSKPQFPISRTHRLGLKPLIQRFLSKGLLIPTQSPCNTPILSVKKPNGSYRLVQDLRLINNAIVPLHPVVPNPYTLLSNIPPTTTHFSVLDLKDAFFTIPLDPRCYNLFAFTWEDPDTHTSSQLTWTVLPQGFRDSPTHFGQALARDLLDCNL-SPSVLLQYVDDLLLCSPSLEQSTTHTATLLNFLAKKGYRVSPSKVQLSTPSVIYLGLKLTPTTRELTLDRKQVIRDLLPPTSAD-QILSFLGLVGFFRHWIPNFSLLAKPLYDAAKDTPIGP------LQSPQLIKAAFTTLKNHLLQSPPLHLPNPTKPFSLFTDERQGMALGVLTQPHGPFPSPVAYLSKRLDPTIRGWQPCLRALAAAAVLTQEAFKLTLHRPLHVFSSHRIKDLLSH-RSLSLLSPSHLQLFHLTFIENPDVHLAQSPPLNPATLLPTH----DPPHS---HSCTEILDTLPTSPNSLSDQPLTHPDITFFVDGSSAIDSH-GRRRAAYAVVTLTDIVEAHTLPEGTSSQKAELVALTRALHLAKGWAANIYTDSKYAFLIAHCHGPIWEQRGFLTAKGSPIINAKLILQLLNALQLPSKVAIIHCKGHQTDSSLVTQGNNKADSTARNLTRDSPN---PPTPILFLSLP--SIHPQYTPEELSHWAKKGGTRSPE--------------GWLFLHNRLIL-PDSQVEPLVRMIHNSLHIGTKALKHFLQPLFISPLLNTSIESVCSTCTVCVSTNPQGNLKPTF-PTHQMRGHLPGQDWQIDFTHMPSHKSFKYLFTLIDTLTGWLEAFPTKNETAATAANILITHIIPRFGLPSSIQSDNGPAFVSQITQQVSSSLGIHWHLHIPYRPQSSGKVERANGLIKTHLTKLSLELRKSWIDLLPFALARIRATPKAPTFLSPFELMYGRPFLLNHNLP-TQPPPLASYLPYLSLLRQLLREHADRYLPQPLGTDPPGPPIATHLQPGDAVLLKTLHPEP--LKPHWTGPHTVILTTPTAVKLLGDPSWHHLSHVKRAQTNHDS----------------Y----TCQMLGPTKLHLNRTPRPPDPH--------------------------------------------
>Aardvark_ofaERV-Fc_Class_1_pol_strict_consensus
RSPDS---------TTPITLAEPRVTIKVAGKSISFLIDTGATYSVLPSFSGPCFPSSVSVMGINGQPSNPPTT-GPITCLVDNKILSHSFLIIPTCPTPLLG*DFLAKIKTT--LTWA------QDHSASLLLSLTATSL--------QAPAFPMSPDLVDPCVWDTSSPS-IASHHPPVMVNLKDPT-QFPSKPQFPISRTHRLGLKPLIQRFLSKGLLIPTQSPCNTPILSVKKPNGSYRLVQDLRLINNAIVPLHPVVPNPYTLLSNIPPTTTHFSVLDLKDAFFTIPLDPXCYNLFAFTWEDPDTHTSSQLTWTVLPQGFRDSPTHFGQALARDLLDCNL-SPSVLLQYVDDLLLCSPSLEQSTTHTATLLNFLAKKGYRVSPSKVQLSTPSVIYLGLKLTPTTRELTLDRKQVIRDLLPPTSAD-QILSFLGLVGFFRHWIPNFSLLAKPLYDAAKDTPIGP------LQSPQLIKAAFTTLKNHLLQSPPLHLPNPTKPFSLFTDEXQGMALGVLTQPHGPFPSPVAYLSKRLDPTIRGWQPCLRALAAAAVLTQEAFKLTLHRPLHVFSSHRIKDLLSH-RSLSLLSPSHLQLFHLTFIENPDVHLAQSPPLNPATLLPTH----DPPHS---HSCTEILDTLPTSPNSLSDQPLTHPDITFFVDGSSAIDSH-GRRRAAYAVVTLTDIVEAHTLPEGTSSQKAELVALTRALHLAKGWAANIYTDSKYAFLIAHCHGPIWEQRGFLTAKGSPIINAKLILQLLNALQLPSKVAIIHCKGHQTDSSLVTQGNNKADSTARNLTRDSPN---PPTPILFLSLP--SIHPQYTPEELSHWAKKGGTRSPE--------------GWLFLHNRLIL-PDSQVEPLVRMIHNSLHIGTKALKHFLQPLFISPLLNTSIESVCSTCTVCVSTNPQGNLKPTF-PTHQMRGHLPGQDWQIDFTHMPSHKSFKYLFTLIDTLTGWLEAFPTKNETAATAANILITHIIPRFGLPSSIQSDNGPAFVSQITQQVSSSLGIHWHLHIPYRPQSSGKVERANGLIKTHLTKLSLELRKSWIDLLPFALARIRATPKAPTFLSPFELMYGRPFLLNHNLP-TQPPPLASYLPYLSLLRQLLREHADRYLPQPLGTDPPGPPIATHLQPGDAVLLKTLHPEP--LKPHWTGPHTVILTTPTAVKLLGDPSWHHLSHVKRAQTNHDS----------------Y----TCQMLGPTKLHLNRTPRPPDPH--------------------------------------------
>Aardvark_ofaERV-Fc_Class_2_pol_inferred_consensus_1
RSPDS---------STPITLAEPRVTLKVAGKLTSFLVDTGATYSVLPSFPGQLYPSPVSVMGIDGCPSRPQVT-GPVTCLIDNRIITHSFLVMPTCPTPLLGRDLLFKLGVT--LHWT------QDPSATLLLSLITTPA--------FTPNPPLPPDLVNPIVWDISTPS-IATHHSPVIIHLKNPS-HFPSRPQFPISLTHRQGLKPLIQRLLSKGLLIPTHSPYNTPILPVRKPDGSYRLVQDLRLINEAVIPIHPVVPNPYTLLSHIPLSTTHFSVLDLKDAFFTIPLDPTSYNLFAFTWEDPDTHTATQLTWTVLPQGFRDSPHLFGQALAKDLLECNL-SPSTLLQYVDDLLLCSPSLPDSITQTASLLNFLANRGYRVSPSKAQLSTTSVTYLGLKITPTTRELTVDRKQTLQNLLPPTSAD-QILSFLGLVGFFRHWIPNFSLIAKPLYEAAKTTPVGP------LTSPGVVKRAFLTLRDHLLQSPPLHLPNPSKPFLLFTDERQGIALGVLTQPLGPCHTPVAYLSKQLDPTVRGWQPCLRALAAAAVLTQEALKLVLHQPLHVFSSHRLQDLLSH-RSLSLLSPSRIQEFHLLFLENPDISLSQSPSLNPATLLPLPTS--STHNT---HSCIDIIDTQTLPKQNLSDQPLPQPDLTFFVDGSSVLDTQ-GRRRAAYAVVTLTDTVEAMSLPEGTTSQKAELIALTRALHLAKGKTVEIYTDSKYAFLIAHCHAAIWKQRGFLTTKGTPIINAKLILHLLEALQLPSQVAIIHCKGHQTDNSSITRGNNRADAVARSLTQENQT---SPAPVLFLSIP--TFQPHYSKEEQTTWTQKGGTISPE--------------GWIFLHNKLIL-PQAQTKDLIILIHNSLHIGAKALKHFLQPLFISPSLNTTIESVCSTCTICISTNPQGSLKPTF-PTHQMRGHLPGQDWQIDFTHMPSHKSFKYLFTLIDTLTGWVEAFPTKSETAATATDILITHIIPHFGLPSSIQSDNGPAFISQITQQVSSSLGIQWNLHIPYRPQSSGKIERANGLIKTHLTKLSLELCKSWIDLLPFALAHIRATPKAPTFLSPFELMYGRPFLLNHNLP-TQPPPLASYLPYLSLLRQLLWEHADRYLPRPLETDSSRTPTAAHLQPGDAVFLKTLHPKP--LEPRWTGPHTVILTTPTAVKLLGDPSWHHLSRIKRAPTNHDS----------------Y----TCQILGPTRLRLSRTSPLPDPNQS------------------------------------------
>Aardvark_ofaERV-Fc_Class_2_pol_inferred_consensus_2
RSPDS---------STPITLAEPRVTLKVAGKLTSFLVDTGATYSVLPSFPGQLYPSPVSVMGIDGCPSRPQVT-GPVTCLIDNRIITHSFLVMPTCPTPLLGRDLLFKLGVT--LHWT------QDPSATLLLSLITTPA--------FTPNPPLPPDLVNPIVWDISTPS-IATHHSPVIIHLKNPS-HFPSRPQFPISLTHRQGLKPLIQRLLSKGLLIPTHSPYNTPILPVRKPDGSYRLVQDLRLINEAVIPIHPVVPNPYTLLSHIPLSTTHFSVLDLKDAFFTIPLDPTSYNLFAFTWEDPDTHTATQLTWTVLPQGFRDSPHLFGQALAKDLLECNL-SPSTLLQYVDDLLLCSPSLPDSITQTASLLNFLANRGYRVSPSKAQLSTTSVTYLGLKITPTTRELTVDRKQTLQNLLPPTSAD-QILSFLGLVGFFRHWIPNFSLIAKPLYEAAKTTPVGP------LTSPGVVKRAFLTLRDHLLQSPPLHLPNPSKPFLLFTDERQGIALGVLTQPLGPCHTPVAYLSKQLDPTVRGWQPCLRALAAAAVLTQEALKLVLHQPLHVFSSHRLQDLLSH-RSLSLLSPSRIQEFHLLFLENPDISLSQSPSLNPATLLPLPTS--STHNT---HSCIDIIDTQTLPNQNLSDQPLPQPDLTFFVDGSSVLDTQ-GRRRAAYAVVTLTDTVEAMSLPEGTTSQKAELIALTRALHLAKGKTVEIYTDSKYAFLIAHCHAAIWKQRGFLTTKGTPIINAKLILHLLEALQLPSQVAIIHCKGHQTDNSSITRGNNRADAVARSLTQENQT---SPAPVLFLSIP--TFQPHYSKEEQTTWTQKGGTISPE--------------GWIFLHNKLIL-PQAQTKDLIILIHNSLHIGAKALKHFLQPLFISPSLNTTIESVCSTCTICISTNPQGSLKPTF-PTHQMRGHLPGQDWQIDFTHMPSHKSFKYLFTLIDTLTGWVEAFPTKSETAATATDILITHIIPHFGLPSSIQSDNGPAFISQITQQVSSSLGIQWNLHIPYRPQSSGKIERANGLIKTHLTKLSLELCKSWIDLLPFALAHIRATPKAPTFLSPFELMYGRPFLLNHNLP-TQPPPLASYLPYLSLLRQLLWEHADRYLPRPLETDSSRTPTAAHLQPGDAVFLKTLHPKP--LEPRWTGPHTVILTTPTAVKLLGDPSWHHLSRIKRAPTNHDS----------------Y----TCQILGPTRLRLSRTSPLPDPNQS------------------------------------------
>Aardvark_ofaERV-Fc_Class_2_pol_strict_consensus
RSPDS---------STPITLAEPRVTLKVAGKLTSFLVDXGATYSVLPSFPGQLYPSPVSVMGIDGCPSRPQVT-GPVTCLIDNRIITHSFLVMPTCPTPLLGRDLLFKLGVT--LHWT------QDPSATLLLSLITTPA--------FTPNPPLPPDLVNPIVWDISTPS-IATHHSPVIIHLKNPS-HFPSRPQFPISLTHRQGLKPLIQRLLSKGLLIPTHSPYNTPILPVRKPDGSYRLVQDLRLINEAVIPIHPVVPNPYTLLSHIPLSTTHFSVLDLKDAFFTIPLDPTSYNLFAFTWEDPDTHTATQLTWTVLPQGFRDSPHLFGQALAKDLLECNL-SPSTLLQYVDDLLLCSPSLPDSITQTASLLNFLANRGYRVSPSKAQLSTTSVTYLGLKITPTTRELTVDRKQTLQNLLPPTSAD-QILSFLGLVGFFRHWIPNFSLIAKPLYEAAKTTPVGP------LTSPGVVKRAFLTLXDHLLQSPPLHLPNPSKPFLLFTDE*QGIALGVLTQPLGPCHTPVAYLSKQLDPTVRGWQPCLRALAAAAVLTQEALKLVLHQPLHVFSSHRLQDLLSH-RSLSLLSPSRIQEFHLLFLENPDISLSQSPSLNPATLLPLPTS--STHNT---HSCIDIIDTQTLPXQNLSDQPLPQPDLTFFVDGSSVLDTQ-GRRXAAYAVVTLTDTVEAMSLPEGTTSQKAELIALTRALHLAKGKTVEIYTDSKYAFLIAHCHAAIWKQRGFLTTKGTPIINAKLILHLLEALQLPSQVAIIHCKGHQTDNSSITRGNNRADAVARSLTQENQT---SPAPVLFLSIP--TFQPHYSKEEQTTWTQKGGTISPE--------------GWIFLHNKLIL-PQAQTKDLIILIHNSLHIGAKALKHFLQPLFISPSLNTTIESVCSTCTICISTNPQGXLKPTF-PTHQMRGHLPGQDWQIDFTHMPSHKSFKYLFTLIDTLTGWVEAFPTKSETAATATDILITHIIPHFGLPSSIQSDNGPAFISQITQQVSSSLGIQWNLHIPYRPQSSGKIERANGLIKTHLTKLSLELXKSWIDLLPFALAHIRATPKAPTFLSPFELMYGXPFLLNHNLP-TQPPPLASYLPYLSLLRQLLWEHADRYLPRPLETDSSRTPTAAHLQPGDAVFLKTLHPKP--LEPRWTGPHTVILTTPTAVKLLGDPSWHHLSRIKRAPTNHDS----------------Y----TCQILGPTRLRLSRTSPLPDPNQS------------------------------------------
>Aardvark_ofaERV-Fc_Class_3_pol_inferred_consensus_1
RSPDS---------TTPITLAEPRVTIKVAGKSISFLIDMGATYSVLPSFSGPCFPSSVSVMGINGQPSNPPTT-GPITCLIDDRILSHSFLIIPTCPTPLLGRDFLAKIKTT--LTWT------QDHSASLLLSLTTTSS--------QAPAFPMSPDLVNPCVWDTSSPS-IASHHPPVMVHLKDPT-QFPSKPQFPISRTHRHGLKPLIQCFLSKGLLIPTQSPCNTPILSVKKPDGSYRLVQDLRLINNAIVPLHPVVPNPYTLLSNIPPTTTHFSVLDLKDAFFTIPLDPRCYNLFAFTWEDPDTHTSSQLTWTVLPQGFRDSPTHFGQALARDLLDCNL-SPSVLLQYVDDLLLCSPSLKHSTTHTATLLNFLAKKGYRVSPSKVQLSTPSVIYLGLRLTPTTRELTLDRKQVIQDLLPPTSAD-QILSFLGLVGLFRHWIPNFSLLAKPLYDAAKDTPIGP------LQSPQLIKTAFTTLKNHLLQSPPLHLPNPTKPFSLFTDEHQGIALGVLTQPHGPFPSPVAYLSKRLDPTVRGWQPCLRALAAAAVLTQEAFKLTLHCPLHVFSSHRIKDLLSH-RSLSLLSPSRLQLFHLTFIENPDVHLAQSPPLNPATLLPTH----DPPHS---HSCTEILDTLSTSPNSLSDQPLTHPDVTLFVDGSSTIDSH-GRRRAAYAIVTLTDIVEAHTLPEGTSSQKAELVALTRALHLAKGWAANIYTDSKYAFLIAHCHGPIWEQRGFLTAKGSPTINAKLILQLLNALQLPSKVAIIHCKGHQTDNSLVTQGNNKADSTARNLTRDSPN---PPTPILFLSLP--SIHPQYTPEELTHWTRKGGTHSPE--------------GWLFLHNRLIL-PDAQAESLVRMIHNSLHIGTKALKHFLQPLFISPLLNTSIESVCSACTICMSTNPQGNLKPTF-PTHQMRGHLPGQDWQIDFTHMPSHKSFKYLFTLIDTLTGWLEAFPTKNETAATAANILITHIIPRFGLPSSIQSDNGPAFVSQITQQVSSSLGIHWHLHIPYRPQSSGKVERANGLIKTHLTKLSLELHKSWIDLLPFALARIRATPKAPTFLSPFELMYGRPFLLNHNLP-TQPPPLASYLPYLSLLRQLLREHADRYLPQPLGTDSPETPTATHLQPGDAVLLKTLHPEP--LKPHWTGPHTVILTTPTAVKLLGDPSWHHLSRIKRAQTNHDS----------------Y----TCQMLGLTKLRLNWTSPPSDPH--------------------------------------------
>Aardvark_ofaERV-Fc_Class_3_pol_inferred_consensus_2
RSLDS---------TTPITLAEPRVTIKVAGKSISFLIDMGATYSVLPSFSGPCFPSSVSVMGINRQPSNPPTI-GPITCLIDNRILSHSFLIIPTCPTPLLGRDFLAKIKTT--LTWT------QDHSASLLLSLITTSS--------QAPAFPMSPDLVNPCIWDTSSPS-IASHHPPVMVHLKDPT-QFPSKPQFPISRTHRHGLKPLIQCFLSKGLLIPTQSPCNTPILSVKKPDGSYRLVQDLHLINNAIVPLHPVVPNPYTLLSNIPPTTTHFSVLDLKDAFFTIPLDPKCYNLFAFTWEDPDTHTSSQLTWTVLPQGFRDSPTHFGQALARDLLDCNL-SLSVLLQYVDDLLLCSPSLKHLTTHTATLLNFLAKKGYRVSPSKVQLSTPSVIYLGLRLTPTIRELTLDRKQVIQDLLPPTSAD-QILSFLGLVGFFRHWIPNFSLLAKPLYDAAKDTPIGP------LQSPQLIKTTFTTLKNHLLQSPPLHLPNPTKPFSLFTNKCQGIALGVLTQLHGPFPSPVAYLSKRLDPTVQGWQPCLRALAAAAVLTQEAFKLTLHHPLHVFSSHRIKDLLSH-HSLSLLSPSRLQLFHLTFIENPDVHLAQSPPLNPATLLPTH----DPPHS---HSCTEILDTLSTSPNSLSDQPLTHPDITLFVDGSSTIDSH-GRCWAAYAIVTLTDIVEAHTLPEGTSSQKAKLVALTRALHLAKGWTANIYTDSKYAFLIAHCYGPIWEQRGFLIAKGSPIINAKLILQLLNALQLPSKVAIIHCKGHQTDNSLVTQGNNKADSTAQNLTRDSPN---PPTPILFLSLP--SIHLQYTPEELTHWMKKGGTHSPE--------------GWLFLHNRLIL-PDTQAESLVRMIHNSLHIGTKALKHFLQPLFISPLLNTSIESVCSACTICMSTNPQGNLKPTF-PTHQMRGHLPGQDWQIDFTHMPSHKSFKYLFTLIDTLTGWLEAFPTKNETAATAANILITHIIPRFGLPSSIQSDNGPAFVSQITQQVSSSLGIHWHLHIPYQPQSSGKVKRANGLIKTHLTKLSLELHKSWIDLLPFALARIRATPKAPTFLSPFELMYGRPFLLNHNLP-TQPPPLASYLPYLSLLRQLLRKHADRYLPQPLETDSPETPTATHLQPGDAVLLKTLHPEP--LKPHWTGPHTVILTTPTAVKLLGDPSWHHFSHIKRAQTNHDS----------------Y----TCQMLGLTKLRLNWTSPPSDPH--------------------------------------------
>Aardvark_ofaERV-Fc_Class_3_pol_strict_consensus
RSXDS---------TTPITLAEPRVTIKVAGKSISFLIDMGATYSVLPSFSGPCFPSSVSVMGINXQPSNPPTX-GPITCLIDXRILSHSFLIIPTCPTPLLGXDFLXKIKTT--LTWT------QDHSASLLLSLXTTSS--------QAPAFPMSPDLVNPCXWDTSSPS-IASHHPPVMVHLKDPT-QFPSKPQFPISRTHXHGLKPLIQCFLSKGLLIPTQSPCNTPILSVKKPDGSYRLVQDLXLINNAIVPLHPVVPNPYTLLSNIPPTTTHFSVLDLKDAFFTIPLDPXCYNLFAFTWEDPDTHTSSQLTWTVLPQGFRDSPTHFGQALARDLLDCNL-SXSVLLQYVDDLLLCSPSLKHXTTHTATLLNFLAKKGYRVSPSKVQLSTPSVIYLGLRLTPTXRELTLDRKQVIQDLLPPTSAD-QILSFLGLVGXFRHWIPNFSLLAKPLYDAAKDTPIGP------LQSPQLIKTXFTTLKNHLLQSPPLHLPNPTKPFSLFTXXXQGIALGVLTQXHGPFPSPVAYLSKRLDPTVXGWQPCLRALAAAAVLTQEAFKLTLHXPLHVFSSHRIKDLLSH-XSLSLLSPSRLQLFHLTFIENPDVHLAQSPPLNPATLLPTH----DPPHS---HSCTEILDTLSTSPNSLSDQPLTHPDXTXFVDGSSTIDSH-GXXXAAYAIVTLTDIVEAHTLPEGTSSQKAKLVALTRALHLAKGWXANIYTDSKYAFLIAHCXGPIWEQXGFLXAKGSPXINAKLILQLLNALQLPSKVAIIHCKGHQTDNSLVTQGNNKADSTAXNLTRDSPN---PPTPILFLSLP--SIHXQYTPEELTHWXXKGGTHSPE--------------GWLFLHNRLIL-PDXQAESLVRMIHNSLHIGTKALKHFLQPLFISPLLNTSIESVCSACTICMSTNPQGNLKPTF-PTHQMRGHLPGQDWQIDFTHMPSHKSFKYLFTLIDTLTGWLEAFPTKNETAATAANILITHIIPRFGLPSSIQSDNGPAFVSQITQQVSSSLGIHWHLHIPYXPQSSGKVXRANGLIKTHLTKLSLELHKSWIDLLPFALARIRATPKAPTFLSPFELMYGXPFLLNHNLP-TQPPPLASYLPYLSLLRQLLRXHADRYLPQPLXTDSPETPTATHLQPGDAVLLKTLHPEP--LKPHWTGPHTVILTTPTAVKLLGDPSWHHLSRIKRAQTNHDS----------------Y----TCQMLGLTKLRLNWTSPPXDPH--------------------------------------------
>13-lined_ground_squirrel_strERV-Fc_class_1/2_pol_inferred_consensus
RSPDS---------RTPITLAKPRVTLQVVGKSITFLVDTGATYSVLPAHSGPLYPSQISVMGIDGTPSFPKKM-ASLTCSLEGHPFTHSFLVIPSCPVPLLGQDVLQLLGAT--LQLS-----PHAPTTQLLLPLIQSTIDTPS----PTTTHPLPSGLIDPQVWDTSKPV-IATHHQPVQIQLKPAS-KFPSRPQFPISLPHHRGLKPIIERLLDQGLLIPIDSPCNTPILPVHKPSGAYRLVQDLCLVNKAVIPLHPVVPNPYTLLSHIPPSTSHFTVLDLKDAFFTVPLHPDSYFLFAFTWEDPDTLTSHQLTWTVLPQGFRDSPHLFGQALARDLATCDL-GVSTLLQYVDDLLLCSPSLETSQEHTAHLLNFLGSRGYRVSPTKAQLSVPSVTYLGILLTPTSKSLTVDRIQALRSLQPPESAD-QILSFWGLTGFFQHWVPNFALLAKPLYQAAKDTPIGP------LTSPAQVSRSFLKLRDALISSPPLSLPNPNRPFHLFTDEKQGIATGLLAQPIGPSYRPVAYLSKQLDSTVQGWLPCLWALTVAAELTKESLKLTLLQPLTVFSTHRLQGLLRH-KSLSLLGPSRIQEFHLLFIKNPTISLCASPPLNPASLLPTSGS--TSPTT---HSCPQVLEALHTPQEGLFDHPLQAPDLTIFVDGSSTVGPD-NRRRAAYAVVTVLSVLEASCLPEVTTSQRAELFALIRALHLSKGKSVNIYTDSKYAFLIAHSHSAIWKERGFLTTKGSPIVNASLISKLLEALHLPSQVAIIHCRGHQATSNPITEGNNKADAVARSLTS--EP---PMAPILFLTMP---TKLAYTQQEQTDLLAQGGQIRDK--------------GWIFLGDKIAL-PQLQARDLLSDIHNSLHIGPQPLFQFLQPLFYLPGMRDFIQQVHSTCSICSSVTPQGGLQPKV-PTHQMRGHQPGKDWQVDFTHMPRHKKFRYLLTLVDTFSGWIEAFLTSRETADTVASVLIEQIIPRFSLPMSIQSDNGPAFTSQIIQQVSESLNISWKLHIPYRPQSSGKVERAHGILKDHLTKLSIELRISWPNLLPLALTRIQAAPRAPTGLSPFKLLYGRPFLINHNLP-IQPPLLASYLPYLTLLCNLLWEHTDRHLPAPTELVP----SEGPLQPGDSVLLKELHPWS--LQPCWMGPHMVILTTPTSAKLLGHSSWYHVSRLKLAPDPKS-----------------W----SSQLVGPTKLKITCGPPTSSPLESVPTGAPNPNDAA------------------------------
>13-lined_ground_squirrel_strERV-Fc_class_1/2_pol_strict_consensus
RSPDS---------RTPITLAKPRVTLQVVGKSITFLVDTGATYSVLPAHSGPLYPSQISVMGIDGTPSFPKKM-ASLTCSLEGHPFTHSFLVIPSCPVPLLGQDVLQLLGAT--LQLS-----PHAPTTQLLLPLIQSTIDTPS----PTTTHPLPSGLIDPQVWDTSKPV-IATHHQPVQIQLKPAS-KFPSRPQFPISLPHHRGLKPIIERLLDQGLLIPIDSPCNTPILPVHKPSGAYRLVQDLCLVNKAVIPLHPVVPNPYTLLSHIPPSTSHFTVLDLKDAFFTVPLHPDSYFLFAFTWEDPDTLTSHQLTWTVLPQGFRDSPHLFGQALARDLATCDL-GVSTLLQYVDDLLLCSPSLETSQEHTAHLLNFLGSRGYRVSPTKAQLSVPSVTYLGILLTPTSKSLTVDRIQALRSLQPPESAD-QILSFWGLTGFF*HWVPNFALLAKPLYQAAKDTPIGP------LTSPAQVSRSFLKLRDALISSPPLSLPNPNRPFHLFTDEKQGIATGLLAQPIGPSYRPVAYLSKQLDSTVQGWLPCLWALTVAAELTKESLKLTLLQPLTVFSTHRLQDLLRH-KSLSLLGPSRIQEFHLLFIKNPTISLCASPPLNPASLLPTSGS--TSPTT---HSCPQVLEALHTPQEGLFDHPLQAPDLTIFVDGSSTVGPD-NRRRAAYXVVTVLSVLEASCLPEVTTSQRAELFALIXALHLSKGKSVNIYTDSKYAFLIAHSHSAIWKERGFLTTKGSPIVNASLISKLLEALHLPSQVAIIHCRGHQATSNPITEGNNKADAVARSLTS--EP---PMAPILFLTMP---TKLAYTXQEQTDLLAXGGQIRDK--------------GWIFLGDKIAL-PQLQARDLLSDIHNSLHIGPQPLFQFLQPLFYLPGMRDFIQQVHSTCSICSSVTPQGGLQPKV-PTHQMRGHQPGKDWQVDFTHMPRHKKFRYLLTLVDTFSGWIEAFLTSRETADTVASVLIEQIIPRFSLPMSIQSDNGPAFTSQIIQQVSESLNISWKLHIPYRPQSSGKVERAHGILKDHLTKLSIELRISWPNLLPLALTRIQAAPRAPTGLSPFKLLYGRPFLINHNLP-IQPPLLASYLPYLTLLCNLLWEHTDRHLPAPTELVP----SEGPLQPGDSVLLKELHPWS--LQPCWMGPHMVILTTPTSAKLLGHSSWYHVSRLKLAPDPKS-----------------W----SSQLVGPTKLKITCGPPTSSPLESVPTGAPNPNDAA------------------------------
>Hyrax_pcaERV-Fc_pol_inferred_consensus
RSPSS---------STPITLTEPRVTLKVAGKSVSFLIDTGATYSVLPSYSGLTYSSPISVMGIDGQPSNPPTT-GPISCLLDNKILTHSFLIMPSCPTPLLGRDLLSKLGTT--LQIT------SDPSASLILSLIAEPP--------HLPNLPLPPDRVDPKVWDTSTPT-IATHHQPVIIQLKDPS-HFPSRPQFPISPTHRRGLKPVIQRLLTKGLLIHTHSPYNTPILPVKKSDGTYRLVQDLHLINEAVVPLHPVVPNPYTLLSNIPTSTTHFSVLDLKDAFFTIPLDPSSYNLFAFTWEDPDTHSASQLTWTVLPQGFRDSPHLFGQALAKDLSECIL-SPSTLLQYVDDLLLCSPSLDYSILHTAQLLNFLANKGYRVSPSKAQLSTTSVKYLGLQLTPTTRTLTSDRVQALQNLLPPTTAD-QILSFLGLVGFFHHWIPDYSTIAKPLYEAAKNTPVGP------LQSPQIVKQAFHNLLNRLLQSPPLHLPNPSKLFLLFTDEKKGIALGVLTQPLGPTFTPIAYLSKQLDPTTKGWQPCLWALAAAATLTQEALKLTLHQPLQVFSPHRLQDLLTH-RSLSLLSPSHIQQLHLLFIDNPEISLAQSPSLNPATLLPTPTDPETLTNT---HSCIDITEALVAPPQNLTDQPLPQPDLTLFVDGSSTTDTQ-GRRRAAYAVVTLTETIEAATLPEGTTSQKAELIALTRALHISKDKTANIYTDSKYAFLIAHCHASIWKQRGFLSTKGTPIINAKLITRLLEALQLPTRVAIIHCKGHQSDNSTVTQGNNRADKIARNLTQESQP---LPAPVLFLSPP--TLTPQYSNEEQVFWTKKGASISPE--------------GWIHKDNKLVI-PETQVTDFITLIHNSLHIGSEALKHFLQPLFLSSSLTSAIEAVCSSCVTCQTTNHQGGLKPTF-PTHQMRGHLPGQDWQIDFTHMPTHKSLKYLFTLIDTLTGWVEAFPTKGETAAIAADILITHIIPRFGLPSSIQSDNGPAFTSKVVQQVSTTLGIQWKLHIPYRPQSSGKIERANGLIKTHLTKLSLELRQSWVNLLPLALTRIRATPRKPTFLSPFELMYGRPFLLNHNLP-SQNPPLADYLPYLSLLRQLLREHADRYLPQPLPVDSA-TQTANHLHPGDAVFLKTLHPKP--LQPRWTGPHTVILTTPTAVKLLGDPSWHHLSRVKRAPDNHDS----------------Y----TCQPMGPTSLRFSRVTNPPGPSKS------------------------------------------
>Hyrax_pcaERV-Fc_pol_strict_consensus
RSPSS---------STPITLTEPRVTLKVAGKSXSFLIDTGATYSVLPSYSGLTYSSPISVMGIDGQPSNPPTT-GPISCLLDNKILTHSFLIMPSCPTPLLGRDLLSKLGTT--LQIT------SDPSASLILSLIAEPP--------HLPNLPLPPDRVDPKVWDTSTPT-IATHHQPXIIQLKDPS-HFPSRPQFPISPTHRRGLKPVIQRLLTKGLLIHTHSPYNTPILPVKKSDGTYRLVQDLHLINEAVVPLHPVVPNPYTLLSNIPTSTTHFSVLDLKDAFFTIPLDPSSYNLFAFTWEDPDTHSASQLTWTVLPQGFRDSPHLFGQALAKDLSECIL-SPSTLLQYVDDLLLCSPSLDYSILHTAQLLNFLANKGYRVSPSKAQLSTTSVKYLGLQLTPTTRTLTSDRVQALQNLLPPTTAD-QILSFLGLVGFFHHWIPDYSTIAKPLYEAAKNTPVGP------LQSPQIVKQAFHNLLNRLLQSPPLHLPNPSKLFLLFTDEKKGIALGVLTQPLGPTFTPIAYLSKQLDPTTKGWQPCLWALAAAAXLTQEALKLTLHQPLQVFSPHRLQDLLTH-RSLSLLSPSHIQQLHLLFIDNPEISLAQSPSLNPATLLPIPTDPETLTNT---HSCIDITEALVAPPQNLTDQPLPQPDLTLFVDGSSTTDTQ-GRRRAAYAVVTLTETIEAATLPEGTTSQKAELIALTRALHISKDKTANIYTDSKYAFLIAHCHASIWKQRGFLSTKGTPIINAKLITRLLEALQLPTRVAIIHCKGHQSDNSTVTQGNNRADKIARNLTQESQP---LPAPVLFLSPP--TLTPQYSNEEQVFWTKKGASISPE--------------GWIHKDNKLVI-PETQVTDFITLIHNSLHIGSEALKHFLQPLFLSSSLTSAIEAVCSSCVTCQTTNHQGGLKPTF-PTHQMRGHLPGQDWQIDFTHMPTHKSLKYLFTLIDTLTGWVEAFPTKGETAAIAADILITHIIPRFGLPSSIQSDNGPAFTSKVVQQVSTTLGIQWKLHIPYRPQSSGKIERANGLIKTHLTKLSLELRQSWVNLLPLALTRIRATPRKPTFLSPFELMYGRPFLLNHNLP-SQNPPLADYLPYLSLLRQLLREHADRYLPQPLPVDSA-TQTANHLHPGDXVFLKTLHPKP--LQPRWTGPHTVILTTPTAVKLLGDPSWHHLSRVKRAPDNHDS----------------Y----TCQPMGPTSLRFSRVTNPPGPSKS------------------------------------------
>Little_Brown_Bat_mluERV-Fc_pol_inferred_consensus
RCPDS---------TTPITLAEPRVTLKVAGKRVSFLVDTGATFSVLPSFSGPLFPSTISVMGIDGKSTCPLAT-GPLPCLLDDSPITHSFLVMPSCPVPLLGRDILTKLGAT--LQLT------RSPSASLLLPLLAPSLH-------GDADPPLPASLVDPKVWDTSTPV-VARHHAPVKIRLKDPT-SFPSHPQFPISLTHRRGLKPLITQLLGQGLLIPTDSPCNTPILPVRKADGTYRLVQDLRLINEAVVPIHPVVPNPYTLLSRIPSGTTHFSILDLKDAFFTIPLDPDSFHLFAFTWEDPDEQASRQLTWTVLPQGFRDSPHLFGQALARDLQQCSL-EPSTLLQYVDDLLLCSPSLDMSQRHTANLLNFLGDKGYRVSPAKAQLSAPTVTYLGICLMPNSRGLTVDRAQAIRDLQPPTSAD-QILSFLGLVGFFRHWVPNFALLAKPLYQAAKETPAGP------LSSPSLVRQAFSKLRDTLLASPPLSLPDTSKPFQLFTDERQGMAIGVLTQPLGPAFTPVAYLSRQLDPTVQGWQPCLRALAAAAVLTKEAQKICLQQPLQVFSTHRLQDLLSH-RSLSLLAPSRMQELHLLFLENPDISLTQSPALNPATLLPAAST--LPAAT---HSCPEVIEALTQPRAGLSDSPLSNPDLTLFVDGSSCLDPQ-GRRKASYAVVTPERTLEAARLPEGTTSQKAELIALTRALHLAKGKRVNIYTDSKYSFLIAHCHAVIWRERGFLSTKGSPIINARLITRLLDALQLPSQVAIMHCRGHQTDSSLVTRGNAQADAVARGLTQG-EG---SPAPVLFLSLP--SITPQYTEEEKNKLLQRGGSPGPE--------------GWIFINNKIAL-PRAQTGAIAQQIHRSLHIGPLALWRFLEPLFTSPTLREVITSACSSCPTCAAVSPQGGMRPNF-PTHQMRGHLPGQDWQVDFTHMPPHKKTRYLLTMVDTLTGWVEAFPTRKETAEVVAETLITHIIPRFGLPTSIQSDNGPAFISRVVQQVSTSLGISWKLHIPYRPQSSGKIERINGLLKDHLTKLSLEIRSSWPDLLPMALTRIRATPRSPTFLSPFELLYGRPFLLNHHLP-TDPPPLGTYLPYLSLLRQLLREHADRFLPKPEPTDQ--GSRGPALHPGDSVLLKNLHPKA--LEPRWTGPHTVILTTPTAAKLLGDPSWHHLSRLKRTPEQHD-----------------F---YKCEVLGPTKVRLSRPPPPPSPPGPEQPTPTPTRLCVEVQGP-------------------------
>Little_Brown_Bat_mluERV-Fc_pol_strict_consensus
RCPDS---------TTPITLAEPRVTLKVAGKRVSFLVDTGATFSVLPSFSGPLFPSTISVMGIDGKSTCPLAT-GPLPCLLDDSPITHSFLVMPSCPVPLLGRDILTKLGAT--LQLT------RSPSASLLLPLLAPSLH-------GDADPPLPASLVDPKVWDTSTPV-VARHHAPVKIRLKDPT-SFPSHPQFPISLTHRRGLKPLITQLLGQGLLIPTDSPCNTPILPVRKADGTYRLVQDLRLINEAVVPIHPVVPNPYTLLSRIPSGTTHFSILDLKDAFFTIPLDPDSFHLFAFTWEDPDEQASRQLTWTVLPQGFRDSPHLFGQALARDLQQCSL-EPSTLLQYVDDLLLCSPSLDMSQRHTANLLNFLGDKGYRVSPAKAQLSAPTVTYLGICLMPNSRGLTVDRAQAIRDLQPPTSAD-QILSFLGLVGFFRHWVPNFALLAKPLYQAAKETPAGP------LSSPSLVRQAFSKLRDTLLASPPLSLPDTSKPFQLFTDERQGMAIGVLTQPLGPAFTPVAYLSRQLDPTVQGWQPCLRALAAAAVLTKEAQKICLQQPLQVFSTHRLQDLLSH-*SLSLLAPSRMQELHLLFLENPDISLTQSPALNPATLLPAAST--LPAAT---HSCPEVIEALTQPRAGLSDSPLSNPDLTLFVDGSSCLDPQ-GRRKASYAVVTPERTLEAARLPEGTTSQKAELIALTRALHLAKGKRVNIYTDSKYSFLIAHCHAVIWRERGFLSTKGSPIINARLITRLLDALQLPSQVAIMHCRGHQTDSSLVTRGNAQADAVARGLTQG-EG---SPAPVLFLSLP--SITPQYTEEEKNKLLQRGGSPGPE--------------GWIFINNKIAL-PRAQTGAIAQQIHRSLHIGPLALWRFLEPLFTSPTLREVITSACSSCPTCAAVSPQGGMRPNF-PTHQMRGHLPGQDWQVDFTHMPPHKKTRYLLTMVDTLTGWVEAFPTRKETAEVVAETLITHIIPRFGLPTSIQSDNGPAFISRVVQQVSTSLGISWKLHIPYRPQSSGKIERINGLLKDHLTKLSLEIRSSWPDLLPMALTRIRATPRSPTFLSPFELLYGRPFLLNHHLP-TDPPPLGTYLPYLSLLRQLLREHADRFLPKPEPTDQ--GSRGPALHPGDSVLLKNLHPKA--LEPRWTGPHTVILTTPTAAKLLGDPSWHHLSRLKRTPEQHD-----------------F---YKCEVLGPTKVRLSRPPPPPSPPGPEQPTPTPTRLCVEVQGP-------------------------
>Marmoset_cjaERV-Fc3-1_pol_inferred_consensus
RGPGF---------PTPVTLAEPRVTLQVAGKSVSFLLDTGATYSALPSYSGRLTPSQVSVMGIDGTPSIPYQT-PPLMCSYNSTPFTHSFLVIPTCPVPLLGRDILSKLKAV--ITFP------TANPHSLFLLALTSDTE-------PQKALSELLPGVHPQVWDINNPS-VATHHQPVQVRLKDSSPRFLSRPQFPISKAHHMGIRPIIEKLKGQGLLIPINSPCNTPILPVRKPSGQYRLVQDLRLVNEAVIPIHPVVPNPYTILSNIPPGTTCFSVLDLKDAFFTIPLHPNSYFIFAFTWDDPLMNMSQQLAWTVLPQGFRDSPHLFGQALATDLLHCNL-KPSHLLQYVDDLLICSPTRQECIQATTTLLNFLGDRGYRVSPTKAQIASPTVTYLGIQLTPGGRSITIDRLQALKALQAPESAK-EILSFLGLVGFFHHWVPNYALLAKPLYHAAAEAPEGP------LSSPGSVNRAFKSLLNALCTSTSLALPNPNLPFQLYMDEKQHTAVGVLVQPVGKTLLPIAYLSRQLDPTERGWQLCLRALAAAVTLTTEALKINLQLPLQVFSPHRLTELLSQ-HSLPHLGPSRIQLLHLLFIENPNITLSHCSSLNPATLLPCPP---YASPL---HSCTEILKLAQSPRPDLLPQPLPSASITLFVDGSSIPHPT-GPRRAAYAIVTHSEIIETRSLPLGTTSQQAELVALTRALSWSQNKEVNIYTDSKYAFLIAHSHCMIWKERGFLTTKGMPVLNGKLIAALIQAVQLPSKVAIVHCKGHQSLNSPVATGNAFADRVAKDTARNHPP---PTSTLCFLSKS---YSPQYSTSELQILQSTPGVRFKD--------------DWAFKHNLLIL-PEKQRYQIIQDIHNSLHIGPKALYQFLNPLFHPHHLLSTIQEVQSSCTVCAKTNSQGSCHPRR-QLHQLRGFLPGQDWQINFTHMPKHKQYRYLLTIVDTFSGWIEAYPTASESAGTVATHLIQDIVPRFGLPATIQSDNGPAFISKVTNAVSTSLGIQWKLHAAYHPQSSGKVERANGLIKEHLTKLMLELRQSWVTLLPIALTRLRASPRGPSQLSPFELLYGRPFLLSTPPP-PETTPLDSYLPYFTLLRNLLREHANASLPQPTQPSE----NTQKVSPGDSILIKSLSPKP--LAPKWEGPYTVILTTPSAIKVAEVPSWVHLSRVKKAPHGPS---------------SCW----KAVPTGPLSVKLTRA---------------------------------------------------
>Marmoset_cjaERV-Fc3-1_pol_strict_consensus
RGPGF---------PTPVTLAEPRVTLQVAGKSVSFLLDTGATYSALPSYSGRLTPSQVSVMGIDGTPSIPYQT-PPLMCSYNSTPFTHSFLVIPTCPVPLLGRDILSKLKAV--ITFP------TANPHSLFLLALTSDTE-------PQKALSELLPGVHPQVWDINNPS-VATHHQPVQVRLKDSSPRFLSRPQFPISKAHRMGIRPIIEKLKGQGLLIPINSPCNTPILPVRKPSGQYRLVQDLRLVNEAVIPIHPVVPNPYTILSNIPPGTTCFSVLDLKDAFFTIPLHPNSYFIFAFTWDDPLTNMSQQLAWTVLPQGFRDSPHLFGQALATDLLHCNL-KPSHLLQYVDDLLICSPTRQECIQATTTLLNFLGDRGYRVSPTKAQIASPTVTYLGIQLTPGRRSITIDRLQALKALQAPESAK-EILSFLGLVGFFHHWVPNYALLAKPLYHAAAEAPEGP------LSSPGSVNRAFKSLLNALCTSTSLALPNPNLPFQLYMDEKQHTAVGVLVQPVGKTLLPIAYLSRQLDPTERGWQLCLRALAAAVTLTTEALKINLQLPLQVFSPHRLTELLSQ-HSLPHLGPSRIQLLHLLFIENPNITLSHCSSLNPATLLPCPP---YASPL---HSCTEILKLAQSPRPDLLPQPLPSASITLFVDGSSIPHPT-GPRRAAYAIVTHSEIIETRSLPLGTTSQQAELVALTRALSWSQNKEVNIYTDSKYAFLIAHSHCMIWKERGFLTTKGMPVLNGKLIAALIQAVQLPSKVAIVHCKGHQSLNSPVAAGNAFADRVAKDTARNHPP---PTSTLCFLSKS---YSPQYSASELQILQSTPGVRFKD--------------DWAFKHNLLIL-PEKQRYQIIQDIHNSLHIGPKALYQFLNPLFHPHHLLSTIQEVQSSCTVCAKTNSQGSCHPRR-QLHQLRGFLPGQDWQIDFTHMPKHKQYRYLLTIVDTFSGWIEAYPTASESAGTVATHLIQDIIPRFGLPATIQSDNGPAFISKVTNAVSTSLGIQWKLHAAYHPQSSGKVERANGLIKEHLTKLMLELRQSWVTLLPIALTRLRASPRGPSQLSPFELLYGRPFLLSTPPP-PETTPLDSYLPYFTLLRNLLREHANASLPQPTQPSE----NTQKVSPGDLILIKSLSPKP--LAPKWEGPYTVILTTPSAIKVAEVPSWVHLSRVKKAPHGPS---------------SCW----KAVPTGPLSVKLTRA---------------------------------------------------
>Marmoset_cjaERV-Fc3-2_pol_inferred_consensus
RSPDS---------RTPITLAEPRVTLQVAGKSISFLVDTGATYSVLPSYSGPSIPSQVSVMGIDGKPSCPNQT-HPLACVLEGHPFSHSFLIIPSCPVPLLGRDILQTVGAT--LQLT-GPPHSSPSSAHLLLLLLTGTTPCLD----PSPQPPIPPDEVNPLVWDTSKPV-VARHHTPVKILLKNPT-HFPSRPQFPISKTHRQGLKPIITRLLAQGLLIPTSSPCNTPILPVQKPTGDYRLVQDLRLINEAVVPLHPVVPNPYTLLSNIPSTTSHFTVLDLKDAFFTIPLHPESYFLFAFTWTDPDTNLSQQLTWTVLPQGFRDSPHIFGQALAADLSSCPL-QPSLLLQYVDDLLLCSPSLSLSQQHTATLLNFLGSQGYRVSPSKAQLSVTSVVYLGICLTPKTKSLTTDRRQALLSLQPPETAD-QILSFLGFVGFFRHWVPNFAALAKPLYVVAKDTPTGP------LSHPGVVKQAFKTLQTALSTAPPLQLPDLNHPFHLFTDEKQGIAVGVLTQPLGPVYRPVAYLSKQLDPTVRGWQPCLRALGAATELTKESLKLTLGQPISVFSPHRLTDLLSH-KSLAHLGPSRLQEFHLLFIENPSVSLHPTSPLNPATLLPLPSH--SPSPA---HSCPELIDAFAKPREGLSDLPLSNPDLTFYVDGSSIVTAE-GRRKAAYAVVTDSATLEARRLPDGTTSQKAELIALTRALTLAQGKRANIYTDSKYAFLITHCHSALWKERGFLTTKGSPIINATQISNLLQALSLPKEVAVIHCRGHQAQQDAVSRGNARADAAAKSLTNTRL----APTPVLFLTTA---TPPIYSPSEKQALILKGGTESDQ--------------GWIFLNNRIAL-PREQAPKIIAEIHQSLHIGPKALHRFVQPLFFSPGLQQTIEQVHKACVTCSKVSSQGGLRPQF-PTHQMRGHLPAQDWQIDFTHMPTHKKLRYLLTFVDTFSGWIEAFPTSRETADMVASLLIQEIIPRFGLPANIQSDNGPAFTAQVVQLVAKSLNISWKLHIPYHPQSSGKVERAHGILKDHLAKLTIEVKLSWPTLLPLALARVRATPRGPTGLSPFELLYGRPFLVSHNLP-VQPPPLASYLPYLSLLRHLLREHADRTLPVVPGPED--SHPAMPLQPGDSVLLRELKPGS--LQPRWSGPHIVILTTPTAAKLLGHTPWYHVSRLKLAPQNDQ-----------------W----KSEPLGPTRLRLTRSPYPSTPNPSNSPPNNPSGIPS------------------------------
>Marmoset_cjaERV-Fc3-2_pol_strict_consensus
RSPDS---------RTPITLAEPRVTLQVAGKSISFLVDTGATYSVLPSYSGPSIPSQVSVMGIDGKPSCPNQT-HPLACVLEGHPFSHSFLIIPSCPVPLLG*DILQTVGAT--LQLT-GPPHSSPSSAHLLLLLLTGTTPCLD----PSPQPPIPPDEVNPLVWDTSKPV-VARHHTPVKILLKNPT-HFPSRPQFPISKTHRQGLKPIITRLLAQGLLIPTSSPCNTPILPVQKPTGDYRLVQDLRLINEAVVPLHPVVPNPYTLLSNIPSTTSHFTVLDLKDAFFTIPLHPESYFLFAFTWTDPDTNLSQQLTWTVLPQGFRDSPHIFGQALAADLSSCPL-QPSLLLQYVDDLLLCSPSLSLSQQHTATLLNFLGSQGYRVSPSKAQLSVTSVVYLGICLTPKTKSLTTDRRQALLSLQPPETAD-QILSFLGFVGFFRHWVPNFAALAKPLYVVAKDTPTGP------LSHPGVVKQAFKTLQTALSTAPPLQLPDLNHPFHLFTDEKQGIAVGVLTQPLGPVYRPVAYLSKQLDPTVRGWQPCLRALGAATELTKESLKLTLGQPISVFSPHRLTDLLSH-KSLAHLGPSRLQEFHLLFIENPSVSLHPTSPLNPATLLPLPSH--SPSPA---HSCPELIDAFAKPREGLSDLPLSNPDLTFYVDGSSIVTAE-GRRKAAYAVVTDSATLEARRLPDGTTSQKAELIALTRALTLAQGK*ANIYTDSKYAFLITHCHSALWKERGFLTTKGSPIINATQISNLLQALSLPKEVAVIHCRGHQAQQDAVSRGNARADAAAKSLTNTRL----APTPVLFLTTA---TPPIYSPSEKQALILKGGTESDQ--------------GWIFLNNRIAL-PREQAPKIIAEIHQSLHIGPKALHRFVQPLFFSPGLQQTIEQVHKACVTCSKVSSQGGLRPQF-PTHQMRGHLPAQDWQIDFTHMPTHKKLRYLLTFVDTFSGWIEAFPTSRETADMVASLLIQEIIPRFGLPANIQSDNGPAFTAQVVQLVAKSLNISWKLHIPYHPQSSGKVERAHGILKDHLAKLTIEVKLSWPTLLPLALARVRATPRGPTGLSPFELLYGRPFLVSHNLP-VQPPPLASYLPYLSLLRHLLREHADRTLPVVPGPED--SHPAMPLQPGDSVLLRELKPGS--LQPRWSGPHIVILTTPTAAKLLGHTPWYHVSRLKLAPQNDQ-----------------W----KSEPLGPTRLRLTRSPYPSTPNPSNSPPNNPSGIPS------------------------------
>Saimiri_sboERV-Fc3-2_pol_inferred_consensus
CSPDS---------KTPITLAEPRVTLQVAGKSISFLVDTGATYSVLPSYSGPSIPSQVSVMGIDGKPSCPNQT-HPLACVLEGHPFSHSFLIIPSCPVPLLGRDILQTVGAT--LQLT-GPPHSSPSSAHLLLLLLTGTTPCLN----PSPQPPIPPEVVNPSVWDTSKPV-VARHHTPVKILLKNPT-HFPSRPQFPISKTHRQGLKPIITRLLAQGLLIPTSSPCNTPILPVQKPSGDYRLVQDLRLINEAVVPLHPVVPNPYTLLSNIPSTTSHFTVLDLKDAFFTIPLHPESYFLFAFTWTDPDTNLSQQLTWTVLPQGFRDSPHIFGQALAADLSSCPL-QPSLLLQYVDDLLLCSPSLSLSQQHTATLLNFLGSQGYRVSPSKAQLSVTSVVYLGIRLTPKTKSLTTDRRQALLSLQPPETAD-QILSFLGFVGFFHHWIPNFASLAKPLYVAAKDTPTGP------LSHPGVVKQAFKTLQTALSTAPPLQLPDLNHPFHLFTDEKQGIAVGVLTQPLGPVYRPVAYLSKQLDPTVRGWQPCLRALGAATELTKESLKLTLGQPISVFSPHRLTDLLSH-KSLAHLGPSRLQEFHLLFIENPSVSLHPTSPLNPATLLPLPSH--SPSPA---HSCPELIDTFAKPREGLSDLPLPNPDLTFYVDGSSIVTAE-GRRKAAYAVVTDSATLEARRLPDGTTSQKAELIALTRALTLAQGKRANIYTDSKYAFLITHCHSALWRERGFLTTKGSPIINATQISNLLQALSLPKEVAVIHCRGHQAQQDAVSRGNARADAAAKSLTSTRL----APTPVLFLTTA---TPPVYSPSEKQALILRGGTESNQ--------------GWIFLNNKIAL-PREQAPKIIAEIHQSLHIGPKALHRFVQPLFFSPGLQQTIEQVHKACVTCSKVSPQGSLRPQF-PTHQMRGNLPAQDWQIDFTHMPTHKKLRYLLTFVDTFSGWIEAFPTSRETADTVASLLIQEIIPRFGLPATIQSDNGPAFTAQVVQLVAKSLNISWKLHIPYHPQSSGKVERAHGILKDHLAKLTIEVKLSWPTLLPLALARVRATPWGPTGLSPFELLYGRPFLVSHNLP-VQPPPLASYLPYLSLLRHLLREHADRTLPVVPGPED--SHPAAPLQPGDSVLLRELKPGS--LQPRWSGPHIVILTTPTAAKLLGHTPWYHVSRLKLAPQNDQ-----------------W----RSEPLGPTRLRLTRGPYPSPPNPSNPPPNNPSGIPS------------------------------
>Saimiri_sboERV-Fc3-2_pol_strict_consensus
CSPDS---------KTPITLAEPRVTLQVAGKSISFLVDTGATYSVLPSYSGPSIPSQVSVMGIDGKPSCPNQT-HPLACVLEGHPFSHSFLIIPSCPVPLLGRDILQTVGAT--LQLT-GPPHSSPSSAHLLLLLLTGTTPCLN----PSPQPPIPPEVVNPSVWDTSKPV-VARHHTPVKILLKNPT-HFPSRPQFPISKTHRQGLKPIITRLLAQGLLIPTSSPCNTPILPVQKPSGDYRLVQDLRLINEAVVPLHPVVPNPYTLLSNIPSTTSHFTVLDLKDAFFTIPLHPESYFLFAFTWTDPDTNLSQQLTWTVLPQGFRDSPHIFGQALAADLSSCPL-QPSLLLQYVDDLLLCSPSLSLSQQHTATLLNFLGSQGYRVSPSKAQLSVTSVVYLGIRLTPKTKSLTTDRRQALLSLQPPETAD-QILSFLGFVGFFHHWIPNFASLAKPLYVAAKDTPTGP------LSHPGVVKQAFKTLQTALSTAPPLQLPDLNHPFHLFTDEKQGIAVGVLTQPLGPVYRPVAYLSKQLDPTVRGWQPCLRALGAATELTKESLKLTLGQPISVFSPHRLTDLLSH-KSLAHLGPSRLQEFHLLFIENPSVSLHPTSPLNPATLLPLPSH--SPSPA---HSCPELIDTFAKPREGLSDLPLPNPDLTFYVDGSSIVTAE-GRRKAAYAVVTDSATLEARRLPDGTTSQKAELIALTRALTLAQGKRANIYTDSKYAFLITHCHSALWRERGFLTTKGSPIINATQISNLLQALSLPKEVAVIHCRGHQAQQDAVSRGNARADAAAKSLTSTRL----APTPVLFLTTA---TPPVYSPSEKQALILRGGTESNQ--------------GWIFLNNKIAL-PREQAPKIIAEIHQSLHIGPKALHRFVQPLFFSPGLQQTIEQVHKACVTCSKVSPQGSLRPQF-PTHQMRGNLPAQDWQIDFTHMPTHKKLRYLLTFVDTFSGWIEAFPTSRETADTVASLLIQEIIPRFGLPATIQSDNGPAFTAQVVQLVAKSLNISWKLHIPYHPQSSGKVERAHGILKDHLAKLTIEVKLSWPTLLPLALARVRATPWGPTGLSPFELLYGRPFLVSHNLP-VQPPPLASYLPYLSLLRHLLREHADRTLPVVPGPED--SHPAAPLQPGDSVLLRELKPGS--LQPRWSGPHIVILTTPTAAKLLGHTPWYHVSRLKLAPQNDQ-----------------W----RSEPLGPTRLRLTRGPYPSPPNPSNPPPNNPSGIPS------------------------------
>Pika_oprERV-Fc_pol_inferred_consensus
RGPGT---------DTPITLAEPRVSIEVVDKSINFLVDMGATYSVLPAHAGCTYPSQISVMGIDGTPSKPLQM-GHLPCSLEGIPFTHSFLVIPSCPTPLLGRDILSTLGAS--LTLF-----RTQPLLTSLLPVLECVQ--------LDESWPLPPSKVDPRVWDISTPV-VATHHQPVQISLKPGT-PYPSRPQFPISLQHRRGLKPIINRLLDQRLLIPTNSPCNMPILPVCKPSGAYRLVQDLRLINATVVPIHLVVPNPYTLLSQVPPDTTHFTVLDLKDAFFTIPLHKNSYHLFAFTWEDPDSGQSQQLTWTVLPMGFRDSPHFFGQALAKDLVLYDQ-GSSALLQYVDDLLLCSPSLEASHSSTAALLNFLGDKGYRVSPAKTQLSSPQVTYLGVLLQPGQKSLMGDRIQALKDLQPPTDAD-SILSFLGLVGFFRHWIPNFAVLARPLYQAAKETPKGP------LTSPKEVARAFALLRDSLTSSPVLSLPNPKRPFHLFTDERQGIAVGLLAQPLGPTHRPVAYLSKQLDLTAKGWPPCLRALVAAALLTREALKFTLQSPITVFSSHHLKDLLGM-KTLLLLSPSRIQQLLLLFIENLDITLTQSPPLNLASFLPTPK---EPLTT---HSCPQITDFYLSPRDSLQDKLLPSPDLTLFVDGSSVCRPD-GHHCVTYATVTLDSMLEAQCLPQGTPPQRAELYALIQALTLAQGKRVNIYTNSKHAFLIAHSHSAIWQERGFLPTKGNPIANASLMNRFLQVLCLQTQVIILHCRGHQSSMYPVTQGNKKADQTARRLAN--PR---ASAPIIFLSTS---LKPTYSQQERQDLLTSGAQEHQK--------------GWIFTGNKIAL-SSHAALPLLTDIHNSLHVGPDSLFRFLTPLFSCPNMCGLLKQIHASCPTCSIFSSQGALKPRV-PTQKLRGHQPGEDWQIDFTHMPTQKKFHYLLTLVDTFSGWVEAFPMAKETSAVVAETLLKHIIPRFGLPLSIQSDNGPAFISQVTQQVSEALHITWKLHIPYRPQSSGKVERANGIIKDHLTKLSLELRSSWVDLLPWALIHIRATPRKPLGLSPFELMYGRPFLVTHQLP-TKSPPLANCFPYLTLILKLLREHADLCLPCPDPNAS-VDPDALPLQPGDSVLLKTLHPDS--LQPRWTGPHMVILTTPTAAKLLGHTSWCHLSHLKPFQTSTSSQ---------------W----KVQQTGPTTLTFQCQSASPASDPTHNNSLPHVNQTDEIIRTIQAATSVSILGDPHSCHGLFQYSFH
>Pika_oprERV-Fc_pol_strict_consensus
RGPGT---------DTPITLAEPRVSXEVVDKSINFLVDMGATYSVLPAHAGCTYPSQISVMGIDGTPSKPLQM-GHLPCSLKGIPFTHSFLVIPSCPTPLLGRDILSTLGAS--LTLF-----RTQPLLTSLLPVLECVQ--------LDESWPLPSSKVDSRVWDISTPV-VATHHXPVQISLKPGT-PYPSRPQFPISLQHXXGLKPIIN*LLDQRLLIPTNSPCNMPILPVCKPSGAYXLVQDLRLINAIVVPIHLVVPNPYTLLSQVXPDTTHFTVLDLKDAFFTIPLHKNSYXLFAFTWEDMDSXQSQQLXWTVLPMGFXDSPHFFXQALAKDLVLYDQ-GSSALLQYVDXLLLCSPSLEASHSSTAALLNXLGDKGYRVSPAKTQLSSPQVTYLGVLLQPGQKSLMGDRIQALKDLQPPXDAD-SILXFXGLVGFFRHWIPNFAVLAXPLYXXAKETPKGP------LTSPKEVAXAFXXLRDSLTSXPVLSLPNPKXPFXLFTDE**GIAVGLLAQPLGPTHRPVAYLSKQLDLTAKGWPACLRALVAAALLTREALKFTLQSPITVFSSHHLKDLLGM-KTLLLLSPSHIQQLLLLFIENLDITLTQSPPLNLASFLPTPK---EPLTT---HSCPQITDFYLSPRDSLQDKLLPSPDLTLFVDGSSVCRPD-GHHCVTYVTVTLDSMLEAQCLPQGTPPQRAELYALIQALTLAQGKRVNIYTDSKHAFLIAHSHSAIWQERGFLTTKGNPIANASLMNRFLQVLSLQTQVIILHCRGHQSSMDPVTQGNKKADQTARRLAN--QT---ASAPIIFLSTS---LKPTYSQQE*QDLLTSGAQEHPE--------------GWIFTGNKIAL-SSHAALPLLTDIHNSLHVGPDSLFRFLTPLFSCPNMCGLLKQIHASCPTCSIVSSQGALKPRV-PTHKLRGHQPGEDWQIDFTHMPTQKKFITLLTLVDTFSGWVEAFPMAKETSAVVAETLLKHIVPRFGLPLSIQSDNGPAFISQVTQQVSEALHITWKLHIPYHPQSSGKVERANGIIKDHLTKLSLELRSSWVD*LPWALIHIRATPRKPLGLSPFELMYGRPFLVTHQLP-TKSPPLANCFPYLTLILKLLREHADLCLPCPDPNAS-VDPDALPLQPGDSVLLKTLHPDS--LQPRWTGPHMVILTTPTAAKLLGHTSWCHLSHLKPFQTSTSSQ---------------W----KVQQTGPTTLTFQCQSASPASDPTHNNSLPHVNQTDEIIRTIQAATSVSILGDPHSCHGLFQYSFH
>Rabbit_ocuERV-Fc_pol_inferred_consensus
RSPDS---------GTPITLAEPRVMLQVAGKSTEFLVDTGATYSVLPAYAGPLLPSSISVMGIDGTPSHPRRT-PDLPCQLEDHPFSHSFLVIPSCPVPLLGWDILFQLGSS--LQIL-----PQQPSAALLLPLIASLTSPTPSPDSSNPQWPISPTKVNPRVWDLSTPV-VATHHQPALIKLQEGT-PYPNRPQFPISETHRRGLKPIIDRLLQQNLLIPTNSPCNTPILPVRKPSGEYRLVQDLRLVNAAVIPIHPVVPNPYTLLSHVPPKTSHFTVLDLKDAFFSIPLHPDSQYLFAFTWTDPDTHQARQLTWTVLPQGFRDSPHIFGQALASDLSTFEA-HSSTLLQYVDDLLLCSPSKEDSESQTVALLNFLGDKGYRVSPTKAQLSSPSVTYLGILLTPSTRSLMTDRRQALKVLQPPTDAE-AILSFLGLVGFFQHWIPNFAVLAKPLYQAARETPKGP------LSSPTTVTRAWRTLRDALLESPPLALPNPTKPFHLFTDECNGIATGLLAQPSGPTHRPVAFLSKQLDLTARGWPQCIRALAAAATLTKDATKLTLQQPITVLSSHNLAELLGQ-RFLPLLSPSRVQELHLLFIKNPHITIARSPPLNPATLLPLPSS--PMDPLPDSHSCSEVLNFFQTPTDHVLDYPIDSPDLTLFVDGSSVRGAD-GVQRAAYAVVTLNKTIEAQYLPPGTTSQKAELHALTRALILAKDKRVNIYTDSKYAFLIAHSHSAIWKERGFLTSWGMPIVNAAHIHQLLQALTLPLQVAIIHCKGHQQMTDLVSMGNRRADLVARTLTSQDPPTQEPLAPLLFLTTS---IKPTYLPQERHQLLQNGGKEHPE--------------GWIFLKDKIAL-PIQNSLPLLTDIHNSLHINPDSLYHFLTPLFYCPTLKDLLKQVHSSCSICSLTSPQGKLKPQI-PTHQMRGHLPGEDWQIDFTHMPPHKRLRYILTMVDTFSGWIEAFPTTSETAAVVAEILLQHIIPRFGLPTSIQSDNGPAFVSRVVQQVTQALGTTWKLHIPYRPQSSGKVEKANGMLKDQLTKLSIQLRMGWPQLLPLALTRLRAAPRKPLGLSPFELMYGRPFLLNHNLP-VHTPPLASYLPYFTLLHSLLREHADRHLPSPSAHHPA-GPEVLPLQPGDSVLLRSSQHQP--LHPHWTGPHVVILTTPTAAKLLGHENWYHISRLKRAPSPPPG------------PPSSW----TATALGPTKLKFVRNPSPPGPTPDS-----------------------------------------
>Rabbit_ocuERV-Fc_pol_strict_consensus
RSPDS---------GTPITLAEPRVMLQVXGKSTEFLVDTGATYSVLPAYAGPLLPSSISVMGIDGTPSHPRXT-PDLPCQLEDHPFSHSFLVIPSCPVPLLGWDILFQLGSS--LQIL-----PQQPSAALLLPLIASLTSPTPSPDSSNPQWPISPTKVNPRVWDLSTPV-VATHHQPALIKLQEGT-PYPNRPQFPISETHRRGLKPIIDRLLQQNLLIPTNSPCNTPILPVRKPSGEYRLVQDLRLVNAAVIPIHPVVPNPYTLLSHVPPKTSHFTVLDLKDAFFSIPLHPDSQYLFAFTWTDPDTHQARQLXWTVLPQGFRDSPHIFGQALASDLSTFEA-HSSTLLQYVDDLLLCSPSKEDSESQTVALLNFLGDKGYRVSPTKAQLSSPSVTYLGILLTPSTXSLMTDRXQALKVLQPPTDAE-AILSFLGLVGFFQHWIPNFXVLAKPLYQAXRETPKGP------LSSPTTVTRAWRTLXDALLESPPLALPNPTKPFHLFTDECNGIATGLLAQPSGPTHRPVAFLSKQLDLTARGWPQCIXALAAAATLTKDATKLTLQQPITVLSSHNLAELLGQ-RFLPLLSPSRVQELHLLFIKNPHITIARSPPLNPATLLPLPSS--PMDPLPDSHSCSEVLNFFQTPTDHVLDYPIDSPDLTLFVDGSSVRGAD-GVQRAAYAVVTLNKTIEAQYLPPGTTSQKAELHALTRALILAKDKRVNIYTDSKYAFLIAHSHSAIWKERGFLTSWGMPIVNAAHIHQLLQALTLPLQVAIIHCKGHQQMTDLVSMGNRRADLVARTLTSQDPPTQEPLAPLLFLTTS---IKPTYLPQERHQLLQNGGKEHPE--------------GWIFLKDKIAL-PIQNSLPLLTDIHNSLHINPDSLYHFLTPLFYCPTLKDLLKQVHSSCSICSLTSPQGKLKPQI-PTHQMRGHLPGEDWQIDFTHMPPHKRLRYILTMVDTFSGWIEAFPTTSETAAVVAEILLQHIIPRFGLPTSIQSDNGPAFVSRVVQQVTQALGTTWKLHIPYRPQSSGKVEKANGMLKDQLTKLSIQLRMGWPQLLPLALTRLRAAPRKPLGLSPFELMYGRPFLLNHNLP-VHTPPLASYLPYFTLLHSLLREHADRHLPSPSAHHPA-GPEVLPLQPGDSVLLRSSQHQP--LHPHWTGPHVVILTTPTAAKLLGHENWYHISRLKRAPSPPPG------------PPSSW----TATALGPTKLKFVRNPSPPGPTPDS-----------------------------------------
>Tarsier_tsyERV-Fc_pol_inferred_consensus
SRLDS---------NTPITLAEPRATLWVAGKSISLLVDTGATYSVLLSFHGPLHPSQVSVVGISGVPSKPLET-GPVSCLFEGCPFTHSFLVIPSCPAPLLGRDLLYKLGASICLTSH------RVPPTPLLALACAVFSPE------PSSDFPISPEKVNPVVWDTSTPV-VANHHTPVLIRLKDPS-CFPSRPQFPISHAHRKGLQPIVNRLLIQGLLVPTNSPCNTPILPVKKPSGAYRLVQDLRIINSAVVPLHPVVPNPYTLLSQIPPTTTHFTVLDLKDAFFTIPLHPDSQPLFAFTWEDPDTHRTQQLTWTVLPQGFRDSPHLFGQALAEDLSSYDS-GCSTLLQYVDDLLLCSPSREVSLRDTASLLNFLAQRGYRVSPSKAQLSTPQVTYLGVALTPTSKALMVDRTTSIRELLPPTSGA-EILSFLGLVGFFRHWVPNFAILAKPLYAAAKETPTGP------LTSPSAVARAFKTLRDTLLASPPLMLPDFHKPFLLFTEERTGTATGVLAQPVGPSHRPVAFLSKQLDPTIQGWQPCLRALAAAACLTKEALKLTLQQPVMVYSPHRLQDLLGH-KSLSLLSPSRVQEFHLLFIEHPQVSLRSSPLLNPATLLPSASS--SVLPE---HSCVELVEALSPPHTGLSDQPLSNPDLTFFIDGSSTRGPD-GGRRAAYAVVSPPTVVEAASLPRGTSSQKAELVALTRALQLAKGRRATIYTDSKYAFLIAHSHAAIWKERGFLTTRGTPVVNGKAIQHLLQALQEPKEVAIVHCRGHQTGTDPVIQGNALADATARQLTS--TQ---DATPVLFLSSS---LTPRYSEDEQQRLLSQGAVAGQQ--------------GWMYLRDRIIL-PQTQAKEIVATIHQSLHIGPEAMHRFLSPIFSPQGLRETINQVHMACQTCAYVSSQGALRRRT-AAHQLRGCLPGQDWQVDFTHMPTHKKYRYLLVMVDTFSGWIEAFPTSRETASVVAETLVEHIIPRFGLPTSIQSDNGPAFISKITQLVAEALNIVWKLHIPYRPQSSGKVERANGLLKDQLTKLSLEVKLSWPALLPVALTRVRAAPRGPVGLSPFELMYGRPFLINTGLP-TTPPPLASYLPYLSLLRHLLREHADQTLPQANSTSD--PRAAVILQPGDEVLLRELQPRS--LQPRWMGPYTVVLTTPTTAKLLGHPSWYHISRLKRAPPNNEV----------------W----KSNEVGPLRLRFSCIDASKPNQ--------------------------------------------
>Tarsier_tsyERV-Fc_pol_strict_consensus
SRLDS---------NTPITLAEPRATLWVAGKSISLLVDTGATYSVLLSFHGPLHPSQVSVVGISGVPSKPLET-GPVSCLFEGCPFTHSFLVIPSCPAPLLGRDLLYKLGASICLTSH------RVPPTPLLALACAVFSPE------PSSDFPISPEKVNPVVWDTSTPV-VANHHTPVLIRLKDPS-CFPSRPQFPISHAHRKGLQPIVNRLLIQGLLVPTNSPCNTPILPVKKPSGAYRLVQDLRIINSAVVPLHPVVPNPYTLLSQIPPTTTHFTVLDLKDAFFTIPLHPDSQPLFAFTWEDPDTHRTQQLTWTVLPQGFRDSPHLFGQALAEDLSSYDS-GCSTLLQYVDDLLLCSPSREVSLRDTASLLNFLAQRGYRVSPSKAQLSTPQVTYLGVALTPTSKALMVDHTTSIRELLPPTSGA-EILSFLGLVGFFRHWVPNFAILAKPLYAAAKETPTGP------LTSPSAVARAFKTLRDTLLASPPLMLPDFHKPFLLFTEERTGTATGVLAQPVGPSHRPVAFLSKQLDPTIQGWQPCLRALAAAACLTKEALKLTLQQPVMVYSPHRLQDLLGH-KSLSLLSPSRVQEFHLLFIEHPQVSLRSSPLLNPATLLPSASS--SVLPE---HSCVELVEALSPPHTGLSDQPLSNPDLTFFIDGSSTRGPD-GGRRAAYAVVSPPTVVEAASLPRGTSSQKAELVALTRALQLAKGRRATIYTDSKYAFLIAHSHAAIWKERGFLTTRGTPVVNGKAIQHLLQALQEPKEVAIVHCRGHQMGTDPVIQGNALADATARQLTS--TQ---DATPVLFLSSS---LTPRYSEDEQQRLLSQGAVAGQQ--------------GWMYLRDRIIL-PQTQAKEIVATIHQSLHIGPEAMHRFLSPIFSPQGLRETINQVHMACQTCAYVSSQGALRRRT-AAHQLRGCLPGQDWQVDFTHMPTHKKYRYLLVMVDTFSGWIEAFPTSRETASVVAETLVEHIIPRFGLPTSIQSDNGPAFISKITQLVAEALNIVWKLHIPYRPQSSGKVERANGLLKDQLTKLSLEVKLSWPALLPVALTRVRAAPRGPVGLSPFELMYGRPFLINTGLP-TTPPPLASYLPYLSLLRHLL*EHADQTLPQANSTSD--PRAAVILQPGDEVLLRELQPRS--LQPRWMGPYTVVLTTPTTAKLLGHPSWYHISRLKRAPPNNEV----------------W----KSNEVGPLRLRFSCIDASKPNQ--------------------------------------------
