# Supplementary material for: Tracking interspecies transmission and long-term evolution of an ancient retrovirus using the genomes of modern mammals
Source: eLife. 2016 Mar 8;5:e12704. doi: 10.7554/eLife.12704 (PMC4798954; doi:10.7554/eLife.12704)
Supplement: Figure 6—source data 1. — The phylogeny shown in Figure 6 is derived from this alignment. DOI: http://dx.doi.org/10.7554/eLife.12704.023 [file elife-12704-fig6-data1.zip]

Archive with 2 entries (1 files):
- Figure_6_Source_data_file_1/
- Figure_6_Source_data_file_1/FIgure_6_Source_data_file_1.txt
