# Supplementary material for: Tracking interspecies transmission and long-term evolution of an ancient retrovirus using the genomes of modern mammals
Source: eLife. 2016 Mar 8;5:e12704. doi: 10.7554/eLife.12704 (PMC4798954; doi:10.7554/eLife.12704)
Supplement: Figure 6—source data 1. — The phylogeny shown in Figure 6 is derived from this alignment. DOI: http://dx.doi.org/10.7554/eLife.12704.023 [file elife-12704-fig6-data1.zip › Figure_6_Source_data_file_1/FIgure_6_Source_data_file_1.txt]

>Dog_ERV-F1(a)_gag_consensus
ATGGGAACCTCCCAGTCCAAATTCGA-----------TTCCAAAACG-CCTTTA----GGAT----------GCC-------------------------TACTGGCTAATCTCCG-------------------------------AACTCT--GGAGTTAGACC-AGGACTT--------------ACGAA---GGCGACGCCTTATCCA-------------TTACTGTACCGTCGCTTGGCCTCAATATCGGCTGAATAACCAATCGCAATGGCCACCTGAAGG-CACTTTTGATTATCAGATACTTACGGACCT-TGATAATCTCTGTAGACG------CCAAGGCAAAT----GGTCTGAGGTGCCCTAT---------------------------------------------------------------------------------------------------------------------------------------------------------------------------------------------------------------------------------------------------GTCCAGGCTTTCTGGACCCTGCGCTCCAGACCAGAAC--TCTGCTCTAGCTGCTCAACCTCTCAGGTACTCCTAGCCCGCTCTCCCCCGC-CGACTCTTC--------------------CCCACTCCACCTCTAGAGACTCCAACTTGGCCCCTCCATCCC---------------CCCTCGCCGAGCCTCCTGAAGATCTCTCCA----GGCCCCCTGTAAGGGCCCCACACCTGTCTCCTCC---TCCC---TACCAACCCGCTCCCCAACAACCTGTGTCCCCGACTCCTTCCTCAATCTCCGAAACTCCAGGCCCAGGCCCAGCCTCGAGCATACCCTCTCCAACCGTTCCTCTCCTCCCAGCCCCAGAACCTCAAC-------------------------------------------CACCTTCCAGCCCCCTCCCTTCCCCTCCTATCTCTGCCCGTACCAGATCCAAAAAC---------------------------------------------------------------------------------------------------------------------------------------------------------------------------------------------------------------------------------------------------------------------------------------------------------------------------------------------------------------------------------------------T-CTTCCCCGGACCTGGTCTGCCCCTT-GAGGGAGGTTGCAGG-------GGCTGAAGGGGTTGTCC---GAGTCCATGCGCCC-TTTTCTCTACAAGACCTATCCCAAATAGAAAAACGCTTAGGTTCCTTTTCGGCCAATCCC-GACAACT--ACATCAAGGAATTCCAATACTTGGCGCAGGCCTATGACCTAACCTGGCATGACTTACATGTCATCCAGACCACCACCCTCACCAC-------------------TGAGGAGAGGG-AACGTATCC----AGGCTGCTGCCC-GGGGACACGCTGATCA-------GGTCCACCTTACCGACGCCACAATGCCG-----------------------GTCGGTGCTCAGGCGGTCCCCGCCGTAGAGCCAGGCTGGGATTACCAAGACGGTCAAGATGGCCGCCGGCGCCGCGACC--------------------------ACATGGTCCGATGTCTCATCGCTGGCATGCGGGCGGCCTCTAATA-AGGCCGTAAATTATGACAAGATCAGAGAAATCATACAGGCCCCTGACGAAAACCCAGCTATATTCCTTAACCGGCTG-----ACCGAGGCATTAATTCAGTACACTCG-----CTTGGACCCGGCCTGTCCCG----------------------------------CGGGGGCCACGGTTC----------TAGCCACACATTTT-ATCTCTCAGTCAGCCCCAG------------ATATCCGCAAAAA----ATTAAAGAA-AGTCGAGGAAGGCCCTCAGACCCCCATTTCTGACCTAGTGAGAATGGCATTTAAGGTCTTTAACTCCCGTGAGGAAGCCGCAGAGCTGAAGCGA----CAGGCCAGACTC-CAGCAGAAGG-----TTCAGCTACAAACCCAGGC---CTTGGTAGCAGCCCTGCGGCCGGCCGGCTCCAGGAGCCAGCAGAGAGGGGGAACCACCCGCACCC-CTCC---GGGGGCCTGCTTCAAATGCGGGGCTGAAGGCCA-----TTGGGCCCGTCAGTGCCCCAACCCGAGGGCACCAACYCGA----CCATGCCCTCTC-TGCCATTTGATGGG-CCACTGGAAATCCGACTGCCCTAGC-CTCAGGGAA-------TCCTCG-GCGCCTCAACGCGGGGG-A--------AGACC-CGAGACGG-TG----AGTCCAGCC-TTCCAA-CT----GCTCGGGYTGGAGGACGAC---TGA
>Dog_ERV-Fc1(a)_chr2_(NW_003726050_30639663-30633141)
-----------------CAAATTCGA-----------TTCCAAAACG-CCTTTA----GGAT----------GCC-------------------------TACTGGCTAATCTCCG-------------------------------AACTCT--GGAGTTAGACC-AGGACTT--------------ACGAA---GGCAATGCCTTATCCA-------------TTACTGTACCGTCGCTTGGCCTCAATATCGGCTGAATAACCAATCACAATGGCCACCTGAAGG-CACTTTTGATTATCAGATACTTACGGACCT-TGATAATCTCTGTAGACG------CCAAGGCAAAT----GGTCTGAGGTGCCCTAT---------------------------------------------------------------------------------------------------------------------------------------------------------------------------------------------------------------------------------------------------GTCCAGGCTTTCTGGACCCTGCGCTCCAGACCAGAAC--TCTGCTCTAGCTGCTCAACCTCTCAGGTACTCCTCGCCCGCTCTCCCCCGC-GGACTCTTC--------------------CCCACTCCACCTCTAGAGACTCCAACTTGGCCCCTCCATCCC---------------CCCTCGCCGAGCCTCCTGAAGATCTCTCCA----GGCCCCCTGTAAGGGCCCCACACCTGTCTCCTCC---TCCC---TACCAACCCGCTCCCCAACAACCTGTGTCCCCGACTCCTTCCTCAATCTCCGACACTCCAGGCCCAGGCCCAGCCTCGAGCGTACCCTCTCCAACCGTTCCTCTCCTCCCAGCCCCAGAACCTCAAC-------------------------------------------CACCTTCCAGCCCCCTCCCTTCCCCTCCTATCTCTGCCCGTACCAGATCCAAAAAC---------------------------------------------------------------------------------------------------------------------------------------------------------------------------------------------------------------------------------------------------------------------------------------------------------------------------------------------------------------------------------------------T-CTTCCCCAGACCTGGTCTGCCCCTT-GAGGGAGGTTGCAGG-------GGCTGAAGGGGTTGTCC---GAGTCCATGCGCCC-TTTTCTCTACAAGACCTATCCCAAATAGAAAAACGCTTAGGTTCCTTTTCGGCCAATCCC-GACAACT--ACATCAAGGAATTCCAATACTTGGCGCAGGCCTATGACCTAACCTGGCATGACTTACATGTCATCCAGACCACCACCCTCACCAT-------------------TGAGGAGAGGG-AACGTATCC----AGGCTGCTGCCC-GGGGACACGCTGATCA-------GGTCCACCTGACCGACGCCACAATGCCG-----------------------GTCGGCGCTCAGGCGGTCCCCG---TAGAGCCAGGCCGGGATTACCAAGACGGTCAAGATGGCCGCCGGCGCCGCGACC--------------------------ACGTGGTCCGATGTCCCATCGCTGGCGTGCGGGCGGCCTCTAATA-AGGCCGTAAATTATGACAAGATCAGGGAAATCATACAGGCCCCTGACGAAAACCCGGCTATATTCCTTAACCGGCTG-----ACCGACGCATTAATTCAGTACACTCG-----CTTGGACCCGGCCTGTCCCG----------------------------------CGGGGGCCACGGTTC----------TAGCCACACATTTT-ATCTCTCAGTCAGCCCCAG------------ATATCCGCAAAAA----ATTAAGGAA-AGTCGAGGAAGGCCCTCAGACCCCCATTTCTGACCTAGTGAGAATGGCATTTAAGGTCTTTAACTCCCGTGAGGAAGCCGCAGAGCTGAAGCGA----CAGGCCAGACTC-CAGCAGAAGG-----TTCAGCTACAAACCCAGGC---CTTGGTAGCAGCCCTGCGGCCG--CGGCTCCAGGAGCCAGCAGAGAGGGGGACCCACCCGCACCC-CTCC---GGGG-CCTGCTTCAAAGGCGGGGCTGAAGGCCA-----TTGGGCCCGTCAGTGCCCCACCCCGAGGGCACCAACCCGA----CCATGCCCTCTC-TGCCATTTGATGGG-CCACTGGAAATCCGACTGCCCTAGC-TTCAGGGAA-------TCCTCG-GCGCCTCAACGCGGGGG-A--------AGACC-C-AGACGG-TG----AGTCCAGGC-TTCCAA-CT----GCTCGGGCTGGAGGA-GAC---TGA
>Dog_ERV-Fc1(a)_chr3B_(NW_003726054_44980382-44972530)
ATGGGAACCTCCCAGTCCAAATTCGA-----------TTCCAAAACG-CCTTTA----GGAT----------GCC-------------------------TACTGGCTAATCTCCG-------------------------------AACTCT--GGAGTTAGACC-AGGATTT--------------ACGAA---GGCGACGCCTTATCCA-------------TTACTGTACCGTCGCTTGGCCTCAATATCGGCTGAATAACCAAGCGCAATGGCCACCTGAAGG-CACTTTTGATTATCAGATACTTATGGACCT-TGATAATCTCTGTAGACG------CCAAGGCAAAT----GGTCTGAGGTGCCCTAT---------------------------------------------------------------------------------------------------------------------------------------------------------------------------------------------------------------------------------------------------GTCCAGGCTTTCTGGACCCTGCGCTCCAGACCAGAAC--TCTGCTCTAGCTGCTCAACCTTTCAGGTACTCCTAGCCCGCTCTCCCCCGC-CGACTCTTC--------------------CCCACTCCACCTCTAGAGACTCCAACTTGGCCCCTCCATCCC---------------CCCTCGTGGAGCCTCCTGAAGATCTCTCCA----GGCCCCCTGTAAGGGCCCCACACCTGTCTCCTCC---TCCC---TACCAACCGGCTCCCCAACAACCTGTGTCCCCGACTCCTTCCTCAATCTCCGAAACTCCAGGCCCAGGCCCAGCCTCGAGCATACCCTCTCCAACCGTTCCTCTCCTCCCAGCCCCAGAACCTCAAC-------------------------------------------CACCTTCCAGCCCCCTCCCTTCTCCTCCTATCTCTGCCCGTACCAGATCCAAAAAC---------------------------------------------------------------------------------------------------------------------------------------------------------------------------------------------------------------------------------------------------------------------------------------------------------------------------------------------------------------------------------------------T-CTTCCCCGGACCTGGTCTGCCCCTT-GAGGGAGGTTGCAGG-------GGCTGAAGGGGTTGTCC---GAGTCCATGCGCCC-TTTTCTCTACAAGACCTATCCCAAATAGAAAAACGCTTAGGTTCCTTTTCGGCCAATCCC-GACAACT--ACATCAAGGAATTCCAATACTTGGCGCAGGCCTATGACCTAACCTGGCATGACTTACATGTCATCCAGACCACCACCCTCACCAC-------------------TGAGGAGAGGG-AACGTATCC----AGGCTGCTGCCC-GGGGACACGCTGATCA-------GGTCCACCTTACCGACGCCACAATGGCG-----------------------GTCGGTGCTCAGGCGGTCCCCGCCGTAGAGCCAGGCTGGGATTACCAAGACGGTCAAGATGGCCGCCGGCGCCGCGACC--------------------------ACATGGTCCGATGTCTCATCGCTGGCATGCGGGCGGCCTCCAATA-AGGCCATAAATTATGACAAGATCAGAGAAATCATACAGGCCCCTGACGAAAACCCGGCTATATTCCTTAACCGGCTG-----ACCGAGGCATTAATTCAGTACACTCG-----CTTGGACCCGGCCTGTCCCG----------------------------------CGGGGGCCACGGTTC----------TAGCCACACATTTT-ATCTCTCAGTCAGCCCCAG------------ATATCCGCAAAAA----ATTAAAGAA-AGTCGAGGAAGGCCCTCAGACCCCCATTTCTGACCTAGTGAGAATGGCATTTAAGGTCTTTAACTCCCGTGAGGAAGCCGCAGAGCTGAAGCGA----CAGGCCAGACTC-CAGCAGAAGG-----TTCAGCTACAAACCCAGGC---CTTGGTAGCAGCCCTGCGGCCG--CGGCTCCAGGAGCCAGCAGAGAGGGGGACCCACCCGCACCC-CACC---GGGGGCCTGCTTCAAAGGCGGGGCTGAAGGCCA-----TTGGGCCCGTCAGTGCCCCAACCCGAGGGCACCAACTCGA----CCATGCCCTCTC-TGCCATTTGATGGG-CCACTGGAAATCCGACTGCCCTAGC-CTCAGGGAA-------TCCTCG-GCGCCTCAACGCGGGGG-A--------AGACC-CGAGACGG-TG----AGTCCAGCC-TTCCAA-CT----GCTCGGGTTGGAGGACGAC---TGA
>Dog_ERV-Fc1(a)_chr6_(NW_003726065_30211130-30203052)
ATGGGTACCTCCCAGTCCAAATTCGA-----------TTCCAAAACG-CCTTTA----GGGT----------GCC-------------------------TACTGGCTAATCTCCG-------------------------------AACTCT--GGAGTTAGACC-AGGACTT--------------ACGAA---GGCGACGCCTTATCCA-------------TTACTGTACCATCGCTTGGCCTCAATATCGGCTGAATAACCAGTCGCAATGGCCACCTGAAGG-CACTTTTGATTATCAGATACTTATGGACCT-TGATAATCTCTGTAGACG------CCAAGGCAAAT----GGTCTGAGGTGCCCTAT---------------------------------------------------------------------------------------------------------------------------------------------------------------------------------------------------------------------------------------------------GTCCAGGCTTTCTGGACCCTGCGCTCCAGACCAGAAC--TCTGCTCTAGCTGCTCAACCTTTCAGGTACTCCTAGCCCGCTCTCCCCCGC-CGACTCTTC--------------------CCCACTCCACCTCTAGAGACTCCAACTTGGCCCCTCCATCCC---------------CCCTCGTGGAGCCTCCTGAAGATCTCTCCA----GGCCCCCTGTAAGGGCCCCACACCTGTCTCCTCC---TCCC---TACCAACCCGCTCCCCAACAACCTGTGTCCCCGACTCCTTCCTCAATCTCTGAAACTCCAGGCCCAGGCCCAGCCTCGAGCATACCCTCTCCAACCGTTCCTCTCCTCCCAGCCCCAGAACCTCAAC-------------------------------------------CACCTTCCAGCCCCCTCCCTTCTCCTCCTATCTCTGCCCGTACCAGATCCCAAAAC---------------------------------------------------------------------------------------------------------------------------------------------------------------------------------------------------------------------------------------------------------------------------------------------------------------------------------------------------------------------------------------------T-CTTCCCCGGACCTGGTCTGCCCCTT-GAGGGAGGTTGCAGG-------GGCTGAAGGGGTTGTCC---GAGTCCATGCGCCC-TTTTCTCTACAAGACCTATCCCAAATAGAAAAACGCTTAGGTTCCTTTTCAGCCAATCCC-GACAACT--ACATCAAGGAATTCCAATACTTGGCATAGGCCTATGACCTAACCTGGCATGACTTGCATGTCCTCCAGACCACCACCCTCACCAC-------------------TGAGGAGAGGG-AACGTATCC----AGGCTGCTGCCC-GGGGACACGCTGATCA-------GGTCCACCTTACCGACGCCACAATGGCG-----------------------GTCGGTGCTCAGGCGGTCCCCGCCGTAGAGCCAGGCCGGGATTACCAAGACGGCCAAGATGGCCGCCGGCGCCGCGACC--------------------------ACGTGGTCCGATGTCTCATCGCCGGCATGCGGGCGGCCTCTAATA-AGGCCGTAAATTATGACAAGATCAGAGAAATCATACAGGCCCCTGACGAAAACCCGGCTATATTCCTTAACCGGCTG-----ACCGAGGCATTAATTCAGTACACTCG-----CTTGGACCCGGCCTGTCCCG----------------------------------CGGGGGCCACGGTTC----------TAGCCACACATTTT-ATCTCTCAGTCAGCCCCAG------------ATATCCGCAAAAA----ATTAAAGAA-AGTCGAGGAAGGCCCTCAGACCCCCATTTCTGACCTAGTGAGAATGGCATTTAAGGTCTTTAACTCCCGTGAGGAAGCCGCAGAGCTGAAGCGA----CAGGCCAGACTC-CAGCAGAAGG-----TTCAGCTACAAACCCAGGC---CTTGGTAGCAGCCCTGCGGCCG--CGGCTCCAGGAGCCAGCAGAGAGGGGGACCCACCCGCACCC-CTCC---GGGG-CCTGCTTCAAAGGCGGGGCTGAAGGCCA-----TTGGGCCCGGCAGTGCCCCACCCCGAGGGCACCAACCCGA----CCATGCCCTCTC-TGCCATTTGATGGG-CCACTGGAAATCCGACTGCCCTAGC-CTCAGGGAA-------TCCTCG-GCGCCTCAACGCGGGGG-A--------AGACC-CGAGACGG-TG----AGTCCCGCC-TTCCAA-CT----GCTCGGGCTGGAGGA-GAC---TGA
>Dog_ERV-Fc1(a)_chr11_(NW_003726080_3697704-3704416)
ATGGGAACCTCCCAGTCCAAATTCGA-----------TTCCAAAACG-CCTTTA----GGAT----------GCC-------------------------TACTGGCTAATCTCCG-------------------------------AACTCT--GGAGTTAGACC-AGGACTT--------------ACGAAA--GGCGACGCCTTATCCA-------------TTACTGTACCGTCGCTTGGCCTCAATATCGGCTGAATAACCAATCGCGATGGCCACCTGAAGG-CACTTTTGATTATCAGATACTTACGGACCT-TGATAATCTCTGTAGACG------CCAAGGCAAAT----GGTCTGAGGTGCCCTAT---------------------------------------------------------------------------------------------------------------------------------------------------------------------------------------------------------------------------------------------------GTCCAGGCTTTCTGGACCCTGCGCTCCAGACCAGAAC--TCTGCTCTAGCTGCTCAACCTCTCAGGTACTCCTAGCCCGCTCTCCCCCGC-CGACTCTTC--------------------CCCACTCCACCTCTAGAGACTCCAACTTGGCCCCTCCATCCC---------------CCCTCGTGGAGCCTCCTGAAGATCTCTCCA----GGCCCCCTGTAAGGGCCCCACACCTGTCTCCTCC---TCCC---TACCAACCCGCTCCCCAACAACTTGTGTCCCCGACTCCTTCCTCAATCTCCGAAACTCCAGGCCCAGGCCCCGCCTCGAGCATACCCTCTCCAACCGTTCCTCTCCTCCCAGCCCCAGAACCTCAAC-------------------------------------------CACCTTCCAGCCCCCTCCCTTCCCCTCCTATCTCTGCCCGTACCAGATCCAAAAAC---------------------------------------------------------------------------------------------------------------------------------------------------------------------------------------------------------------------------------------------------------------------------------------------------------------------------------------------------------------------------------------------T-CTTCCCCGGACCTGGTCTGCCCCTT-GAGGGAGGTTGCAGG-------GGCTGAAGGGGTTGTCC---GAGTCCATGCGCCC-TTTTCTCTACAAGACCTATCCCAAATAGAAAAACGCTTAGGTTCCTTTTCGGCCAATCCC-GACAACT--ACATCAAGGAATTCCAATACTTGGCGCAGGCCTATGACCTAACCTGGCATGACTTACATGTCATCCAGACCACCACCCTCACCAC-------------------TGAGGAGAGGG-AACGTATCC----AGGCTGCTGCCC-GGGGACACGCTGATCA-------GGTCCACCTGACCGACGCCACAGTGGCG-----------------------GTCGGTGCTCAGGCGGTCCCCGCCGTAGAGCCAGGCTGGGATTACCAAGACGGTCAAGATGGCCGCCGGCGCCGCGACC--------------------------GCATGGTCCGATGTCTCATCGCTGGCGTGCGGGCGGCCTCTAATA-AGGCCGTAAATTATGACAAGATCAGAGAAATCATACAGGCCCCTGACGAAAACCCAGCTATATTCCTTAACCGGCTG-----ACCGAGGCATTAATTCAGTACACTCG-----CTTGGACCCGGCCTGTCCCG----------------------------------CGGGGGCCACGGTTC----------TAGCCACACATTTT-ATCTCGCAGTCAGCCCTAG------------ATATCCGCAAAAA----ATTAAAGAA-AGTCGAGGAAGGCCCTCAGACCCCCATTTCTGACCTAGTGAGAATGGCATTTAAGGTCTTTAACTCCCGTGAGGAAGCCGCAGAGCTGAAGCGA----CAGGCCAGACTC-CAGCAGAAGG-----TTCAGCTACAAACCCAGGC---CTTGGTAGCAGCCCTGCGGCCG--CGGCTCCAGGAGCCAGCAGAGAGGGGGACCCACCCGCACCC-CACC---GGGGGCCTGCTTCAAAGGCGGGGCTGAAGGCCA-----CTGGGCCCGTCAGTGCCCCACGCCGAGGGCACCACCCCGA----CCATGCCCTCTC-TGCCATTTGATGGG-CCACTGGAAATCCGACTGCCCTAGT-CTCAGGGAA-------TCCTCG-GCGCCTCAGCGCGGGGG-A--------AGACC-CGAGACGG-TG----AGTCCAGGC-TTCCAA-CT----GCTCGGGCTGGAGGA-GAC---TGA
>Dog_ERV-Fc1(a)_chr3A_(NW_003726052_219296-226087)
ATGGGAACCTCCCAGTACAAATTCGA-----------TTCCAAAACA-CCTTTA----GGAT----------GCC-------------------------TACTGGCTAATCTCCA-------------------------------AACTCT--GGAGTTAGACC-AGGACTT--------------ACAAA---GGCGACGCCTTATCCA-------------TTACTGTACCGTCGCTTGGCCTCAATATCGGCTGAATAACCAATCGCAATGGCCACCTGAAGG-CACTTTTGATTATCAGATACTTACGGACCT-TGATAATCTCTGTAGACG------CCAAGGCAAAT----GGTCTGAGGTGCCCTAT---------------------------------------------------------------------------------------------------------------------------------------------------------------------------------------------------------------------------------------------------ATCCAGGCTTTCTGGACCCTGCGCTCCAGACCAGAAC--TCTGCTCTAGCTGCTCAACCTCTCAGGTACTCCTAGCCCGCTCTCCCCCGC-CGACTCTTC--------------------CCCACTCCACCTCTAGAGACTCCAACTTGGCCCCTCCATCCC---------------CCCTCACCGAGCCTCCTGAAGATCTCTCCA----GGCCCCCTGTAAGGGCCCCACACCTGTCTCCTCC---TCCC---TACCAACCCGCTCCCCAACAACCTGTGTCCCCGACTCCTTCCTCAATCTCCGAAACTCCAGGCCCAGGCCCAGCCTCGAGCATACCCTCTCCAACCGTTCCTCTCCTCCCAGCCCCAGAACCTCAAC-------------------------------------------CACCTTCCAGCCCCCTCCCTTCCCCTCCTATCTCTGCCCATACCAGATCCAAAAAC---------------------------------------------------------------------------------------------------------------------------------------------------------------------------------------------------------------------------------------------------------------------------------------------------------------------------------------------------------------------------------------------T-CTTACCCGGACCTGGTCTGCCCCTT-GAGGGAGGTTGCAGG-------GGCTGAAGGGGTTGTCC---GAGTCCATGCGCCC-TTTTCTCTACAAGACCTATCCCAAATAGAAAAACGCTTAGGTTCCTTTTCGGCCAATCCC-GACAACT--ACATCAAGGAATTCCAATACTTGGCGCAGGCCTATGACCTAACCTGGCATGACTTACATGTCATCCAGACCACCACCCTCACCAC-------------------TGAGGAGAGGG-AATGTATCC----AGGCTGCTGCCC-GGGGACACGCTGATCA-------GGTCCACATTACCGACGCCACAATGCCA-----------------------GTCAGTGCTCAGGCGGTCCCCGCCGTAGAACCAGGCTGGAATTACCAAGATGGTCAAGATGGCCACTGGCGCCGCGACC--------------------------ACATGGTCCGATGTCTCATCGCTGGCATGCGGGCGGCCTCTAATA-AGGCCGTAAATTATGACAAGATCAGAGAAATCATACAGGCCCCTGACGAAAACCCAGCTATATTCCTTAACCGGCTG-----ACCGAGGCATTAATTCAGTACACTCG-----CTTGGACCCGGCCTGTCCTG----------------------------------CGGGGGCCACGGTTC----------TAGCCACACATTTT-ATCTCTCAGTCAGCCCCAG------------ATATCCGCAAAAA----ATTAAAGAA-AGTCGAGGAAGGCCCTCAGACCCCCATTTCTGACCTAGTGAGAATGGCATTTAATGTCTTTAACTCCCGTGAGGAAGCCGCAGAGCTTAAGCGAGACTTAGGCCAGACTC-CAGCAGAAGG-----TTCAGCTACAAACCCAGGC---CTTGGTAGCAGCCCTGCGGCCAGCCGGCTCCAGGAGCCAGCAGAAAAGGGGAACCAACCGCACCC-CTCC---GGGGGCCTGCTTCAAATGTGGGGCTGAAGGCCA-----TTGGGCCCGTCAGTGCCCCAACCCGAGGGCACCAACTCGA----CCATGACCTCTC-TGCCATTTGATGGG-CCATTGGAAATCCGACTGCCCTAGC-CTCAGGGAA-------TCCTCG-GCGCCTCAACGCGGGGG-A--------AGACC-CGAGACGG-TG----AGTCTAGCC-TTCCAA-CT----GCTCGGGTTGGAGGACGAC---TGA
>Dog_ERV-Fc1(a)_unplaced-A_(NW_003726141_17826-11035)
ATGGGAACCTCCCAGTACAAATTCGA-----------TTCCAAAACA-CCTTTA----GGAT----------GCC-------------------------TACTGGCTAATCTCCA-------------------------------AACTCT--GGAGTTAGACC-AGGACTT--------------ACAAA---GGCGACGCCTTATCCA-------------TTACTGTACCGTCGCTTGGCCTCAATATCGGCTGAATAACCAATCGCAATGGCCACCTGAAGG-CACTTTTGATTATCAGATACTTACGGACCT-TGATAATCTCTGTAGACG------CCAAGGCAAAT----GGTCTGAGGTGCCCTAT---------------------------------------------------------------------------------------------------------------------------------------------------------------------------------------------------------------------------------------------------ATCCAGGCTTTCTGGACCCTGCGCTCCAGACCAGAAC--TCTGCTCTAGCTGCTCAACCTCTCAGGTACTCCTAGCCCGCTCTCCCCCGC-CGACTCTTC--------------------CCCACTCCACCTCTAGAGACTCCAACTTGGCCCCTCCATCCC---------------CCCTCACCGAGCCTCCTGAAGATCTCTCCA----GGCCCCCTGTAAGGGCCCCACACCTGTCTCCTCC---TCCC---TACCAACCCGCTCCCCAACAACCTGTGTCCCCGACTCCTTCCTCAATCTCCGAAACTCCAGGCCCAGGCCCAGCCTCGAGCATACCCTCTCCAACCGTTCCTCTCCTCCCAGCCCCAGAACCTCAAC-------------------------------------------CACCTTCCAGCCCCCTCCCTTCCCCTCCTATCTCTGCCCATACCAGATCCAAAAAC---------------------------------------------------------------------------------------------------------------------------------------------------------------------------------------------------------------------------------------------------------------------------------------------------------------------------------------------------------------------------------------------T-CTTACCCGGACCTGGTCTGCCCCTT-GAGGGAGGTTGCAGG-------GGCTGAAGGGGTTGTCC---GAGTCCATGCGCCC-TTTTCTCTACAAGACCTATCCCAAATAGAAAAACGCTTAGGTTCCTTTTCGGCCAATCCC-GACAACT--ACATCAAGGAATTCCAATACTTGGCGCAGGCCTATGACCTAACCTGGCATGACTTACATGTCATCCAGACCACCACCCTCACCAC-------------------TGAGGAGAGGG-AATGTATCC----AGGCTGCTGCCC-GGGGACACGCTGATCA-------GGTCCACATTACCGACGCCACAATGCCA-----------------------GTCAGTGCTCAGGCGGTCCCCGCCGTAGAACCAGGCTGGAATTACCAAGATGGTCAAGATGGCCACTGGCGCCGCGACC--------------------------ACATGGTCCGATGTCTCATCGCTGGCATGCGGGCGGCCTCTAATA-AGGCCGTAAATTATGACAAGATCAGAGAAATCATACAGGCCCCTGACGAAAACCCAGCTATATTCCTTAACCGGCTG-----ACCGAGGCATTAATTCAGTACACTCG-----CTTGGACCCGGCCTGTCCTG----------------------------------CGGGGGCCACGGTTC----------TAGCCACACATTTT-ATCTCTCAGTCAGCCCCAG------------ATATCCGCAAAAA----ATTAAAGAA-AGTCGAGGAAGGCCCTCAGACCCCCATTTCTGACCTAGTGAGAATGGCATTTAATGTCTTTAACTCCCGTGAGGAAGCCGCAGAGCTTAAGCGAGACTTAGGCCAGACTC-CAGCAGAAGG-----TTCAGCTACAAACCCAGGC---CTTGGTAGCAGCCCTGCGGCCAGCCGGCTCCAGGAGCCAGCAGAAAAGGGGAACCAACCGCACCC-CTCC---GGGGGCCTGCTTCAAATGTGGGGCTGAAGGCCA-----TTGGGCCCGTCAGTGCCCCAACCCGAGGGCACCAACTCGA----CCATGACCTCTC-TGCCATTTGATGGG-CCATTGGAAATCCGACTGCCCTAGC-CTCAGGGAA-------TCCTCG-GCGCCTCAACGCGGGGG-A--------AGACC-CGAGACGG-TG----AGTCTAGCC-TTCCAA-CT----GCTCGGGTTGGAGGACGAC---TGA
>Dog_ERV-Fc1(a)_chrX_(NW_003726126_50566103-50573966)
ATGGGAACCTCCCAGTCCAAATTCGA-----------TTCCAAAACG-CCTTTA----GGAT----------GCC-------------------------TACTGGCTAATCTCCG-------------------------------AACTCT--GGAGTTAGACC-AGGACTT--------------ATGAA---GGCGACGCCTTATCCA-------------TTACTGTACCGTCGCTTGGCCTCAATATCGGCTGAATAACCAATCGCAATGGCCACCTGAAGG-CACTTTTGATTATCAGATACTTACGGACCT-TGATAATCTCTGTAGACG------CCAAGGCAAAT----GGTCTGAGGTGCCCTAT---------------------------------------------------------------------------------------------------------------------------------------------------------------------------------------------------------------------------------------------------GTCCAGGCTTTCTGGACCCTGCGCTCCAGACCAGAAC--TCTGCTCTAGCTGCTCAACCTTTCAGGTACTCCTAGCCCGCTCTCCCCCAC-GGACTCTTC--------------------CCCACTCCACCTCTAGAGACTCCAACTTGGCCCCTCCATCCC---------------CCCTCGCCGAGCCTCCTGAAGATCTCTCCA----GGCCCCCTGTAAGGGCCCCACACCTGTCTCCTCC---TCCC---TACCAACCCGCTCCCCAACAACCTGTGTCCCCGACTCCTTCCTCAATCTCCGAAACTCCAGGCCCAGGCCCAGCCTCGAGCATACCCTCTCCAACCGTTCCTCTCCTCCCAGCTCCAGAACCTCAAC-------------------------------------------CACCTTCCAGCCCCCTCCCTTCCCCTCCTATCTCTGCCCGTACCAGATCCAAAAAC---------------------------------------------------------------------------------------------------------------------------------------------------------------------------------------------------------------------------------------------------------------------------------------------------------------------------------------------------------------------------------------------T-CTTCCCCGGACCTGGTCTGCCCCTT-GAGGGAGGTTGCAGG-------GGCTGAAGAGGTTGTCC---GAGTCCATGCGCCC-TTTTCTCTACAAGACCTATCCCAAATAGAAAAACGCTTAGGTTCCTTTTCGGCCAATCCC-GACAACT--ACATCAAGGAATTCCAATACTTGGCGCAGGCCTATGACCTAACCTGGCATGACTTACATGTCATCCAGACCACCACCCTCACCAC-------------------TGAGGAGAGGG-AACGTATCC----AGGCTGCTGCCC-GGG-ACACGCTGATCA-------GGTCCACCTTACGGACGCCACAATGCCA-----------------------GTCGGTGCTCAGGCGGTCCCCGCCGTAGAGCCAGGCTGGGATTACCAAGATGGTCAAGATGGCCGCCGGCACCGCAACT--------------------------ACATGGTCCGATGTCTCATCGCTGGCATGCGGGCGGCCTCTAATA-AGGCCGTAAATTATGACAAGATCAGAGAAATCATACAGGCCCCTGACGAAAACCCAGCTATATTCCTTAACCGGCTG-----ACCGAGGCATTAATTCAGTACACTTG-----CTTGGACCCGGCCTGTCCTG----------------------------------CGGGGGCCACGGTTC----------TAGCCACACATTTT-ATCTCTCAGTCAGCCCCAG------------ATATCCGCAAAAA----ATTAAAGAA-AGTCGAGGAAGGCCCTCAGACCCCCATTTCTGACCTAGTGAGAATGGCATTTAAGGTCTTTAACTCCGGTGAGGAAGCCGCAGAGCTGAAGCGA----CAGGCCAGACTC-CAGCAGAAGG-----TTCAGCTACAAACCCAGGC---CTTGGTAGCAGCCCTGCGGCCGGTCGGCTCCAGGAGCCAGCAGAAAGGGGGAACCACCCACACCC-CTCC---GGGGGCCTGCTTCAAATGCGGGGCTGAAGGCCA-----TTGGGCCCGTCAGTGCCCCAACCCGAGGGCACCAACTCGA----CCATGCCCTCTC-TGCCATTTGATGGG-CCACTGGAAATCTGACTGCCCTAGC-CTCAGGGAA-------TCCTCG-GGGCCTCAACGCGGGGG-A--------AGACC-CGAGACGG-TG----AGTCCAGCC-TTCCAG-CT----GCTCGGGTTGGAGGACGAC---TGA
>Dog_ERV-Fc1(a)_chr1_(NW_003726046_48704241-48699224)
-----------------------------------------------------------------------------------------------------------------------------------------------------------------------------------------------------------------------------------------------------------------------------------------------------------------------------------------------------------------------------------------------------------------------------------------------------------------------------------------------------------------------------------------------------------------------------------------------------------------------------------------------------------------------------------------------------------------------------------------------------------------------------------------------------------------------------------------------------------------------------------------------------------------------------------------------------------------------------------------------------------------------------------------------------------------------------------------------------------------------------------------------------------------------------------------------------------------------------------------------------------------------------------------------------------------------------------------------------------------------------------------------------------------------------------------------------------------------------------------------------------------------------------------------------------------------------------------------------------------------------------------------------------------------------------------------------------------------------------------------------------------------------------------------------------------------------------------------------------------------------------------------------------------------------------------------------------------------------------------------------------------------------------------------------------------------------------------------------------------------------------------------------------------------------------------------------------------------------------------------------------------CACGGTTC----------TAGCCACACATTTT-ATCTCTCAGTCAGCCCCAG------------ATATCCGCAAAAA----ATTAAAGAA-AGTCGAGGAAGGCCCTCAGACCCCCATTTCTGACCTAGTGAGAATGGCATTTAAGGTCTTTAACTCCCGTGAGGAAGCCGCAGAGCTGAAGCGA----CAGGCCAGACTC-CAGCAGAAGG-----TTCAGCTACAAACCCAGGC---CTTGGTAGCAGCCCTGCGGCCGGCCGGCTCCAGGAGCCAGCAGAAAGGGGGAACCACCCGCACCC-CTCC---GGGGGCCTGCTTCAAATGCGGGGCTGAAGGCCA-----TTGGGCCCGTCAGTGCCCCACCCCGAGGGCACCAACCCGA----CCATGCCCTCTC-TGCCATTTGATGGG-TCACTGGAAATCCGACTGCCCTAGC-CTCAGGGAA-------TCCTCG-GCGCCTCAACGCGGGGG-A--------AGACC-CGAGATGG-TG----AGTCCAGCC-TTCCAA-CT----GCTCGGGCTGGAGGA-GAC---TGA
>Giant_Panda_consensus_gag
ATGGGAACCTCCCAGTCCAAATTCGA-----------CCCTAAAACG-CCACTG----GGCT----------GCC-------------------------TTCTGGCCAACCTTCG-------------------------------AACCCT--GAAATTGGACC-AGGACCT--------------ACGAA---GGTGGCGCCTCATACA-------------TTACTGTACTGTCGCCTGGCCCCAATATCAATTGGACAACCAATCACAATGGCCCCCCGAAGG-CACCTTCGATTATCAGGTGCTCATGGATCT-TGACAACCTCTGTAGACG------CCAGGGCAAAT----GGTCCGAGGTCCCCTAT---------------------------------------------------------------------------------------------------------------------------------------------------------------------------------------------------------------------------------------------------GTCCAGGCCTTCTGGGCCTTACGCTCTCAGCCTTCAC--TGTGCTCCCGCTGTTCGACCTCTCAGGTCCTCCTCGCCCGCTCTCCCCCTC-CAACCCTTC--------------------CGCCTACTGCTCCCAAGGACCCTGATCCACCCTCTCTCTCTC---------------CTCTCTCTGAACCTCCTGAGAACCTCTCGG----GGCCCCCCGTAAGGACCCCCCTCGTACCTCCACCCCCCCCC---TACCATCCCGTTCCTCAGCCCCCTGTACTCCCTAACCCCCCACAGACCCCAGAGCCGTC---CCTAGCTCCGGCTACTCCAACGGCTCCTGAAGTTCTACCCCTCGGGACCACCACCGAGCCCCCCT-------------------------------------------CACCCCCCGACTCTCTCCCTTCCCCTCCCATCTCCGCTCGTACCCGGTCCCGGAAT---------------------------------------------------------------------------------------------------------------------------------------------------------------------------------------------------------------------------------------------------------------------------------------------------------------------------------------------------------------------------------------------C-CTTCCCCCGACCTGGTTTGTCCCCT-GAGGGAGGTCGCCGG-------GGCCGAAGGGGTCGTCC---GAGTCCATGCGCCC-TTCTCCCTGCAGGACCTCTCCCAGATAGAAAAGCGCCTGGGCTCTTTCTCGGCCAACCCA-GATAATT--TCATTAAGGAATTCCAGTATTTGGCCCAGGCCTATGACCTTACCTGGCACGACTTACATGTTGTCCAGACCACCACCCTCACCAC-------------------TGAGGAGAGGG-AACGTATCC----AGGCTGCCGCCC-GAGAGCATGCCGATCA-------GGTCCATCTTACTGACGCCACCATGCCG-----------------------GTCGGCGCTCAGGCAGTCCCGGCCGTGGAACCTGGCTGGCACTACCAGAACGGCCAAGATGGCCGCCGGCGCCGCGACC--------------------------GCATGATCCAATGCCTTATCGCCGGAATGCGGGCGGCCTCCAATA-AGGCTGTTAACTATGATAAGATCAGGGAGATTATTCAGACCCCTGACGAGAACCCCGCCGTATTCCTTAACCGACTG-----ACCGAGGCTTTGACTCAGTTCACCCG-----CTTAGATCCAGCCTCTCCGG----------------------------------CGGGGGCCACGGTCC----------TGGCCACTCATTTC-ATCTCCCAATCGGCGCCGG------------ACATTCGGAAAAA----GTTAAAAAA-GGCCGAGGAGGGCCCCCAGACCCCCATTTCCGACCTGGTGAAAATGGCATTTAAAGTCTTTAACTCCCGAGAGGAGGCAGCCGAACTTAAACGG----CAGGCCAGGCTC-CAGCAGAAGG-----TTCAGCTACAGACCCAGGC---CTTGGTAGCGGCCCTGCGGCCGGCCGGCTCCGGGAGCCAACAGAGAGGGGCAGCCAGCCGCACCC-CTCC---GGGGGCCTGCTTCAAATGCGGAGCCGAGGGACA-----CTGGGCTCGTCAATGTCCCAACCCAAAGGCGCCAACTCGA----CCGTGTCCTCAG-TGCCACATGATGGG-ACATTGGAAATCAGACTGTCCTAAC-CTCGGGGAA-------TCCTCA-GCGCCTCTACGCGGGGG-C--------AACCC-CGAGATGG-TA----AGTCCGGCC-TTCCAG-CT----GCTCGGGTTGGAGGACGAT---TGA
>Dog_ERV-Fc2_chr30_NW_003726113_1608221_1615262
ATGGGAACTACCCAACCCAAATTGGA-----------CCCTGAAACT-CCATTG----GGTT----------GTC-------------------------TACTGGCCAATTTCAA-------------------------------AACTCT--GGGCCTTTC-C-AGGACCT--------------GAAAA---GGCACCGCCTCTTTCA-------------TTACTGTATGGTGGCCTGGCCCCAATATTGCCTAGACAATCAGTCTCAATGGCCCCCTGATGG-TACTTTTGACTACCAAATTCTCACAGACCC-GGACAATCTCTA--GACA------CAAAGGCAAGT----GGACCAAGGTCCCAGAC---------------------------------------------------------------------------------------------------------------------------------------------------------------------------------------------------------------------------------------------------GTGCAGGCTTTCTTGGACCTCTGCTCTCGTACCTCCC--TCTGCTCCCACTGCTCTACCACTCAGGTCTTTTTGGCGTGGGCGGCACTCC-CTCCCACCCTCCCTCCCTCCTCCCACCTATTCCTTCAGCTCCAAAAGCCCCCAAATCCTTTCTCCCTTCCC---------------CTCCCTTGGAGTCTCCTGAGACCTTGGCCT-GTCCACCTACTT-GGGGATGCCAGCCCTC-CCTGCTCCCTATCT--GGAACTCCCTGTCCCCTCTCCTTCTCCTCCTGCCTCCCAACCACACACCTCTTTA-----------------------------------------------CCCATTTCT-----TCAACCTTCAC--------------------------------------------------------CCCCTACCTCCCCTCTAATCTCCATGTGCACCAGATCCCACAA-------------GGTCTCC--------------------------------------------------------------------------------------------------------------------------------------------------------------------------------------------------------------------------------------------------------------------------------------------------------------------------------------------------------------------------T-C-TCCCCTGACCTGGTCTGCCCCCT-GTAAGAGGTGGCCGA-------AGCTGAAGGGGTTGTTC---GGGTCCACGCTCCT-TTCTCGCTCCAGGACCTTTCCCAAATTAAAAAGTGGCTGGGCTCTTACTCTGCTAACCTG-GGAAAAT--ATATCAAGGAATTCCAATATTTGGTCCAGGCATATGACTTGACTTGGCATGATTTGCATGTTGTCCAGACCACAACCCTTACACT-------------------GGAGGAGAGGG-AGTATATTC----AGGCTGCAGCCC-GA----------------------GTCCATAAGGCCGATGCCACTCTGCGG------------------------TTGGTGCTCAGGCAGTTCCCACCGTGGATCCCGGATGGGATGATCAGGCTGGCCAGGAGGGCCACCAGCACCGCGACC--------------------------GCATGG-CCACTGTCTCATCGTTGGCGTGTGGGCAGCCTCTCACA-GGGCCATCAACTATGACAAACTCGGGGAAATAATGCAGATCCCAGATG-AAAACCTGCAGTTTTCCTTAATAGGCTC-----ACTGAGGCTGTCATCCAGTACACTTG-----CCTGGAGCCTGCCTCACCCG----------------------------------CCAGGGCTACTGTCT----------TGGTGACCCATTTC-ATCTCTCAGTCCCCCCCACCCCCGCCACCCCATATCCGTAAAAA----AT-----AA-GGCCAAGGAGGGTCCTCAAACTCCCATTCTCAACCTGGTGAAAATGGCATTTAAGGTCTTTAACACCCGAGAGGAAGCGGCTGAACTTAAGAGG----CAGGCTAGACTC-CAGCAGAAGG-----TCCAACTCCAAACCCTAGC---CTTGGTGGCAGCCCTGCAGCCGGCAGACTCTGGGAGCCCACAGAAAGGAGGAACCAACTGTACCT-TGCT---TGGGGCTTGCTTCAAATGCGGAACCGAGGGACG-----CTGGGCCCATCAATGTCCCAATGCCAAGGAGCCAACATGG----CCATGCCCTCAA-TGTCGAATGATGGG-CCACTGGAAATCCAACTGCCCAGGT-CTCGGAAGA-------TCCTCA-GCACCTCCACGCGGAGG-A--------AACCC-TGAGCTGG-CA----AGTCCAGCC-TTCCAA-CT----ACTCAGATTGGACGATGAC---TGA
>Dog_ERV-Fc2_chr6_NW_003726065_7133428_7128843
GTGGGAACTGCCCAATCCAAATTTGA----------CCCCCAAAACT-ACCTTG----GGTT----------GTC-------------------------TACTGGCCAATTTTGA-------------------------------AACTCT--GGAGTTCTCAC-AGGAACT--------------CAGAA---AATGCTGACTTA---------------------------------------------------------------------------------------------CCAGACCCTTACAGATCT-GAACAACCTTTGTCAACG------CCAGGGTAAAT----GGCCTCAGGTCCCTTAC---------------------------------------------------------------------------------------------------------------------------------------------------------------------------------------------------------------------------------------------------ATTCAGGCTTTTTGGAACCTCTGCTCTCGCCCTTCCC-----------TCTGTTCCACTGCACAAATCCTTCTGGCATGGGCGC----CA-CCTTCTTC---------------------TACCCCCAAAAC-AAAAGCCCCTGATTCCTATCTTCCTTCCC---------------CCCTCTTGGAACCTCTTAAGGGTCTCACTC-GTCCCCCAGTCAGGGGAATCCCTACCCCT-CCTCCTCCCTACTC--GAAACCTTCTGCCCCCCCTCCCTTTCCCTCTGCATCCCAAACACCCTT-----------------------------------------------------ACCTATCCCTGACCCTCAACCTTCAC--------------------------------------------------------TTCTTGCCTCCCCTCCAGGCTCTACCCATACAAGATCTCACAG-------------GGTCTCT--------------------------------------------------------------------------------------------------------------------------------------------------------------------------------------------------------------------------------------------------------------------------------------------------------------------------------------------------------------------------T-CCTCCCCTGACCTACTCTGTCCCTT-ACCAGAGGTGGCGGG-------TGCAGAGGGCATTGTAC---GTGTTCACGTCCCA-TTTTCACTCCAAGATCTTTCCCAAATCTAGAAACAGCTGGGTTCTTACTCTGTTAACCCA-GGAAACT--ATATCAAGGAATTCCAATATTTGGCCCAGGCATATGGCTTGACTTGGCATGATTTGCATGTTGTCCAGACCACCAGCCTTACAAC-------------------AGAGGAGAGGG-AACATATTC----AGGCTGTTGTCC-AAGAACACTCAGACCA-------GGTCCATTTGACCAATGCCACTA-GCCG-----------------------GTGGGTGCTCAGGCAGTTCCTGCTGGGGATCCTGGATGGGATTATCAGACTGGCCAAGATGACCACTGCCGCCGCCACC--------------------------GCATGATCCATTTTCTTATTGCTGGCATGNN-------------------------------------------------------------------------------------------------------GCCTCAACCCAGTACACTGG-----CCTGGACCCAGCCTCCCCAGAAAAGCAGAAATGAGCAGTCTTTTTCCTCCCTAGCTGGGGCTACTGTCT----------TGGCGACCCATTTTTATCTCTCAGTCCTCCCCTG------------ATATCATAAAAAA----ATTTTAAAG--GTCAAGGAGGGTCCTCGAACTCCCATTTCTGACCTGGTGAAAATGGCATTTAAAGTCTTTAACACCCGAGAGGAAGCTGTTGAACTTAAGAGG----CAGGCTAGACTC-CAGCAAAAGG-----TCCAACTCCAAACCCAAGCCGCCTTGGTAGCAGCCCAGC---CCTTGGGCTCTGGAAGCCAACAGAAAGGGGAAATCAACTACACCC-CGCC---TGGGGCTTGCTTCAAATGCGGAACTGAGGGACA-----CTGGGCCCATCAATCTCCCAATCCCAAGGAGCCAACATGG----CCATGCCCTCAA-TGCAAGATGATGGG-CCACTGGAAATCCGACTGCCCCAGT-CTTGGAGGA-------TCCTCG-GCACCTCCACGAGGTGG-A--------AACCC-TGAGCCGG-TA----AGTCCAGTC-TTCCAA-CT----ACTCAGATTGGATGATGAC---TGA
>Dog_ERV-Fc2_chr18_NW_003726092_18818040_18825231
ATGGGAACTGCCCAATCCAAATTTGA-----------CCCCGAAACT-CCGCTG----GGTT----------GTC-------------------------TACTGGCCAATTTCGA-------------------------------AACTCT--GGGGTTCTCAC-AGGATCT--------------CAGAA---AACGCCCTCTTA---------------------------------------------------------------------------------------------CCAAATTCTCATGGATCT-AGACAATCCCTGTAGACG------CCAGGGCAAGT----GGACCGGGGCCCCACAC---------------------------------------------------------------------------------------------------------------------------------------------------------------------------------------------------------------------------------------------------GTGCAGGCTTTCTGGGACCGCCGCTCTCGCCCCTCCC-----------TCTGCTCCCAAAGTTCGGGACTGCTCACGTCCTTCT--GGCG-CCTCCTTC---------------------TGCCCCCAAAAC-AAAAGCCCCTGATTCCTATCCTCCTCCTC---------------CTTACTA-------------------------------------------------------------------C--GAAACCTCCTGCCCCCCCTC------CCCCTGTGTCCCAAAC-CCCTT-----------------------------------------------------ACCTATCCCCGACCCTCTGCCTTCAC--------------------------------------------------------CTCTTGCC----CTCCGATCTCTACCCGCACAAGATCCCACGG-------------GGTCTCT--------------------------------------------------------------------------------------------------------------------------------------------------------------------------------------------------------------------------------------------------------------------------------------------------------------------------------------------------------------------------T-CCTCCCCTGACCTACTCTATCCCTC-AGGACAGGTGGCACA-------GGCAGAGGGCGTTGTAC---GTGTTCACGTCCCA-TTTTCACTCCAAGGTCTTTCCCAAATCGAAAAGC-GCTGGGCTCGTACTCCGCTAACCCG-GGAAACT--ACATCAAGGAATTCCAATATTTGGCCCAGGCATAGGACTTCACTTGGCATGATTGGCATGTTGTCGGGACCACCACCCTCACACC-------------------GGAGGACGGGG-ACCCTCTCC----AGGCCGCTG-CT-GGGAACACGCCGACTG-------GGGCCATTAGGCCGGTGTCGCTG-TGCG-----------------------GG------------------TTCCAGGGGGCCCGGCCGGGATTGTCAGGCCGGCCAGGATGGCCA----------------------------------------------------GTCTCCTCGCTGGCACTTGGGTAGCCTCTAACA-GGGCCTGCAACTATGACAAACTCCAGGAAGTCGTTCAGAACCCAGATGAAAACCCTGCAGTTTTCCTTCAGAGGCTC-----GGTGAGGCCTTAACCCAGTACACTCG-----CC-GGAGCCTGCCTCCCCCG----------------------------------CCGGGGCTGCTGTCT----------TGGTGGCCCATTTC-ATCTCTCGGTCCTCCCCCC------------ATATCCGTGAAAA----ATTAAAGGC-TGCTGAGGAGGGTCCTCCAACTCCCATTCCCGACCTGGCGAAAGTGGCATTTAAGGTCTTTAACACCCGAGAGGAAGCGGCTGAACTTCAGAGG----CAGGCTAGACTC-CAGCGGAATG-----TCCAA-TCCAGACCCAGGC---CTTGGTGGCAGCCCTGCGG-CCGGGGACTCTGGGAGCCCACAGAAAGGGGGATCCAACTGCACCC-TGCC---TGGGGCTTGCTTCGGATGCGTCACCAAGGGACGGGACGCTGGGCCCCTCAATGTCCCGAGCCCCAGGAGCCAACGCAG----CCGTGCCCTCAC-TGTCGAATGATGGG-CCACTGGAAATCTGCCTGCCTGGGT-CTCAGGGGA-------TCATCG-GCGCCT----------------------------------G-TG----AGTCCAGCC-TTCCAA-CT----ACTCGGATTGGACGATGAC---TGA
>Dog_ERV-Fc2_chr10_NW_003726078_2960079_2964472
GTGGGAACTGCCCAATCCAAATTTGA-----------CCCCAAAACT-CCCTTG----GGTT----------GTC-------------------------TACTGGCCAACTTCGA-------------------------------AACTCT--GGGGTTCTCAC-AGGATCT--------------CAGAA---AACGCTGTCTTATCCA-------------TTATTGTACAGTGGCCTGGCCTCAATACCACCGAGACAACCAGTCCCAATGGCCCC--AAGGG-GACTCTTCACTACCAGATCCTTGCGGACCT-GAACTACCTCTGTCAACG------CCAGGGTAAAC----GGTCTGAGGTCCCTTAC---------------------------------------------------------------------------------------------------------------------------------------------------------------------------------------------------------------------------------------------------ATTCAGGCTTTTTGGAACCTCCGCTCTCGTCCCTCCC--TCTGTTCCCAGTGTTCCACGGCTCAAGTCCTTCTGGCACAGGCAC----CA-CCCCCTTT---------------------TGTCCCAAAAAC-AAAAGCCTCTGATTCCTATCCTCCTTCCC---------------CCCTCTCAGAACCTCCTGAGGGTCTCACTT-GTCCCCCAGTCAGGGGAACCCCTAGCCCT-CCTTCTCCCTAC-C--CAAATCTCCTGCCCCCCTCCG-TCTCCCTCTGCATCCCAAACACCCTT-----------------------------------------------------ACCTATCCCTGACC----ACCTTCAC--------------------------------------------------------CTCTTGCCTCTCGTCCGATCTCTACCCACACAAGGTCTCACAG-------------GGTCTCT--------------------------------------------------------------------------------------------------------------------------------------------------------------------------------------------------------------------------------------------------------------------------------------------------------------------------------------------------------------------------T-CCTCCCCTGACCTACTCTGTCCCTT-ACGAGAGGTGGTGGG-------TGCAGAGGGCGTTATAC---GCGTTCATGTCCCA-TCTTCACTCCAAGATCTTTCCCAAATCGAGAAACGACTGGGCTCCTATTCACCCAGCCCA-GACAACT--GTGTCAAGGAATTTCAATATTTGGTCCAGGCATATGACCTGATTTGGCATGATTTGCATGTTGTCCAGACCGCCACCCTTACAC--------------------AGCAGAGAGGG-GCCGCATCC----AGGCTGCTGCCC-GAGAACACACTGGCCA-------GGTCCACTCAACGGATGCCGCTCTGCCG-----------------------GTCGGTGCTTGGGCAGTTCCCGCCGTGGGTCCCGGACGGGACTATCAGGCTGGCCAGGAGGGCTGCCAGCACCGCCACG-----------------------ACCGCACGT-CCACTGTCTCATCGCTGGCACGTGGGGGGCCTCCAACA-AGGCCGTCAATTATGACAAACTCCGAGAAGTCGTTCAGAACCTGGATGAAAACCCTGCAGTTTTCTTTAATAGGCTC-----ACTGAAGCTTTAACCCAGTACACCCG-----CCTGGACCCTGCCTCCCCAG----------------------------------CCTGGGCTACT-----------------CGACCCATTTT-ATCTCTCAGTCCTCCCCCA------------GTATCCGTAAAAA----ATTAAAGAA-AGGCGGGGAGGGTCCTCAAATTCCCATTCCCAACCTGGTGAAAATGGCATTTACCATCTTTAACACCTGAGAGGAAGCGGCTGAATTTAAGAGG----CAGGCCGGGCTC-TAGCTGAAGG-----TACAACTTCAGACCCCAAC---CTTGGTGGCAGCCCTGCGGTCGGCGGGCTCCGGGAGCCCACAGACAGGGGGAACCAACCGCACCC--GCC---TGGGGCTTGCTTCAGATGCAGAACCGAGGGACG-----CTGGGCCCGTCAATGTCCCAATCCCAAGGAGCCAACGCAG----CCATGCCCTCTA-TGTCGAATGAGGGG-CCACTGGAAATCCGCCTGCCCCAGC-CTCCGAGGA-------TCCTCG-GTGTCTCCACATGG-------------------------AG-GA----AACCCAGCC-TTCCAA-CT----ACTCGGATTGGACAATGAC---TGA
>Cat_ERV-Fc_gag_consensus
ATGGGGAGTAACGAGTCTAAACCGCCTCGA--------TCTCTTACC-CCCCTC----CAAT----------GTC-------------------------TGTTAAAAAACTTCCG-------------------------------GCTCCT--GGGCTTACAAG-GCGAACT--------------TCGTC---GTAACCGACTCATCCG-------------CCTTTGCACTGTAGTCTGGCCTCAGTACAAATTAGATAATGATTCTCAATGGCCACCCGAGGG-GTCTTTACAATACCAAATCTTAACCGATCT-GGACAATTTCTGCCATCG------GCTGGGAAAAT----GGGGAGAAATACCCTAC---------------------------------------------------------------------------------------------------------------------------------------------------------------------------------------------------------------------------------------------------GTCATGGCCTTTTGGGACCTCAGGTCTCGCCCCAACC--TATGTTCCTCCTGCCCCTCTGCATGCGTGCTCCTTGCCCGCCCACAACCCC-CCGACGACC-----------------------CCACCTCAC-CAACTTCCCCGATCTCCGACCC-----------------------------------GTTAGAGGATCTAGCCACGCCGCCCACCGG-------------------------------------------------CCCTCGCCCCCCTCCRTACTCCCAACCTCCAGCCGTCCC-----------------------------------------------GCCCTCGCCTCCCATATCATCCCGAA--------------------------------------------------------CTCGTGCT--CAGGCCCCTCCCAGC---------------GAA----------------------------------------------------------------------------------------------------------------------------------------------------------------------------------------------------------------------------------------------------------------------------------------------------------------------------------------------------------------------------------------------C-AGACCCCAGCGGCCATCTTACCTCT-CCGTGAGGTGGCAGG-------ACCTGAAGGCCTGGTTC---GCGTTCACGTCCCC-TTCTCCCTCCAAGACTTATCCGCCATTGAAAAGCGGCTAGGGTCATTCTCGGCTGACCCC-ACCCAAT--ACATTAAGGAATTCCAATACCTCGCCCAAGCCTACAGTCTCACATGGCATGACATCCATGTGATCCTCACCTCTACCCTCACCCC-------------------TGAGGAGAGGG-AGCGCATCC----AGGCCGCAGCCA-GAGAACATGCAGACCA-------AACCCACATGACCGACCCCACTATGCCC-----------------------GTAGGGGCCGATGCTGTCCCGGCGGCCGACCCCAATTGGAACTACCAACATGCAGGCAATGGTCACCGGCGCCGGGACC--------------------------AGATGATCCAGTGCCTACTAGCAGGCATGAGGGCAACCTCAAACA-AATCAGTAAATTTTAACAAACTTCAAGAAATAATACAGGACCCCCATGAAAACCCCGCAGCCTTCCTTAGCCGGCTC-----ACAGAGGCACTTACCCAGTATACCAG-----ACTAGACCCTACCACCCCCG----------------------------------CCGGGGCCACAGTAT----------TGGCCACCTATTTT-ATTTCCCAATCAGCCCCTG------------ATATTCAAAAAAA----ACTAAAAAA-GGCCGAAGATGGTCCTCAAACCCCTATGGCCGACCTGGTAAAGATGGCTTTTAAAGTTTTTAATGGCCGAGAGGAAGCTCAAGAACAACGGCGA----CAGGCCCGTCTC-CAACAAAAGG-----TACAATTACAGACCCAAGC---CTTGGTAGCTGCCCTGAGGCCAGCC-ACAATAA-AGCCCTCTGG--------ACCA--CGGCCCC-CTCC---GGGGCCTTGCTTTAAATGTGGCCAAGAAGGCCA-----TTGGTCTCGTCAGTGTCCCCATCCCAAAAAGCCTACCAGT----CCATGCCCATTG-TGCCAGCAAATGGG-CCATTGGAAATCCGATTGTCCTAAC-CCAAGGGAC-GACAGACTCGCA-ACGCCTCCACGTGGCGA-G-----GCTTCACC--CGGAT---TG----GACTCTGCC-TTCCAA-CT----GCTGGAGATGGAGGATGACGACTGA
>Dog_ERV-Fc2_chr14_NW_003726084_16054265_16061269
ATGGGAACTGCCCAATCCAAATTTGA-----------CCCTAAAACT-CCATTG----GGTT----------ATC-------------------------TAGTGGCCAATTTCGA-------------------------------AACTCG--GAGGTTCTCAC-AGGATCT--------------CAGAA---AACTCCATCTTA---------------------------------------------------------------------------------------------CCAAATCCTCACAGACCT-GGACAATCTCTCTAGACA------CCAGGGCAAGT----GGACCGAGGTCCCGAAC---------------------------------------------------------------------------------------------------------------------------------------------------------------------------------------------------------------------------------------------------GTGCAGGCTTTCTGGGACCTCCGCTCTCTCCCCTCCC--CCTGCTCCCAATGCTCTACCACTCAGGTCTTTTGGCCTGGGCACC--ACTC-CCTCCCTCC----------CTTCCACCTATTCCCTCAGTTCCAAAAGCCCCTGAATCCTTTCCCCCTTCCC---------------CTCCCTCAGAGTCTCCTGAGCCCTTGGCCC-GTCCACCTACTAAGGGGACACCAGCCCTC-CCCCCTCCTTATCC--AGAAGCCCCTGCCCCCTCTCCTTCTCCTCCTGCCTCCCAACCACACACCTCTTTA-----------------------------------------------CCCGTTTCTGATCCCCGACCTTCAC--------------------------------------------------------CTCCTACCTCCCCTCTGATCTCCAC-CGCACAAGATCCCACAA-------------GGTCTCC--------------------------------------------------------------------------------------------------------------------------------------------------------------------------------------------------------------------------------------------------------------------------------------------------------------------------------------------------------------------------T-CCTCCCCTGACCTGGCCTGCCCCCT-ACAAGAGGTGGCGGG-------AGCTGAAGGGGTTGTTT---GGGTCCATGCTCCT-TTCTCGCTCCTGGACCTTTCCCAAATTGAAAAACGGATGGGCTCTTACTCTGCTCACCCA-GGAAACT--ATGCCAAGGAATCCCAATATTTGGCTCAGGCATATGACTTGACTTGGCATGATTTGCATGTTGTCCAGACCACAACCCTTACACC-------------------AGAGGAGAGGG-AAAGTATTC----AGGCTGCCGCCC-GAGAGCATGCCAACCA-------GGTCCATTTAACTGATGCCACTGTCCCA-----------------------GTCGGTGCTCAGGCAGTTCCTGCCATGGATCAGGGATGGGATTATCAGGATGGTCAAGATGGCCAGGG-CGCCGCAACC--------------------------ACATGG-CCATTGTCTCATCACTGGCACACTGGCGGCCTCTAACA-AGGCCATCAACTATGATAAACTCCAAGAAATCATTCAGAACCCAGATGAAAACCCTGCAGTTTTCCTTAATAGGCTC-----ACTGAGGCTTTAACCCAGTACACTCG-----CCTGGACCCTGTCTCCCCAG----------------------------------CTGGGGCTACTGTCT----------TAGCTACCCATTTT-ATCTCTCGGTCCTCCCCCA------------ATATCCATAAAAA----AGGAAAGAA-GTCTGAGGAGGGTCCTCAAACTCCCATTCCCAACCTGGTGAAAATGGCATTTAAAGTCTTTAACACGCGAGAGGAAGCCGCTGAACTTAAGAGG----CAGGCTAGACTC-CAGCAGAAGG-----TCCAACTCCAAGCCCCAGC---CTTGGTGGCAGCCCTGCAGCCGTCAGGCTTCGGGAGCCCACAGAAAGAGG-AATCAACCGCACCT-CGCC---TTGGGCTTCCTTCAAATGTGGAACCAAGG-ACA-----CTGGGCCCGCCAATGTCCCAATCCCAAGGAGCCAACGTGG----CCATGCCCTCAA-TGTCAAATGATGGG-CCACTGGAAATCCGACTGCCCTGGC-CTTGGAGGA-------TCCTCG-GCACCTCCACATGGAGG-AATGGAGGAAACCC-TGAGCTGG-TA----AATCCAGCC-TTCCAA-CT----ACTC-----GGATAATGAC---TGA
>Dog_ERV-Fc2_chr14_NW_003726084_26863387_26867536
ATGGGAGCTGCCCAATCCCAATTTGA-----------CCCCGAAACT-CCGTGG----GGTT----------GTC-------------------------TACTGGCCAATTTTGA-------------------------------AACTCC--GGGGCTCTCAC-AGGATCT--------------CAGAA---AACGCCGTCTTA---------------------------------------------------------------------------------------------CCGGATTCTCCTGGACCT-GGACAATCTCTGCAGACG------CCAGGGCAAGA----GGACCGAGCCCCCCA-C---------------------------------------------------------------------------------------------------------------------------------------------------------------------------------------------------------------------------------------------------GCGCAGGCTTCCTGGGACCTCCTCCCTT---------------------------------------------------------------CCTCCCTCC----------CTTCCGCCTATTCCCTCAGCTCCGAAAGCCCCCAAATCCTC-CCCCCTTCCC---------------CTCCCTCGGGGTCCCCTGAGCCCTCGGCCCCGTCCACCTACTCAGGGGACACCAGCCCTC-CCCCCTCCCTCTCTCTGGAACCCCCTGACCCCTCTCC---TCCTCCTGCCCCCCAACCACACACTCCTTTG-----------------------------------------------CCC-TTTCTGACCCCCAGCCTTCAC--------------------------------------------------------CCCCTACCTCCCCTCCGAGCTCCACACGCACAAGATCCCACAA-------------GGTCTCC--------------------------------------------------------------------------------------------------------------------------------------------------------------------------------------------------------------------------------------------------------------------------------------------------------------------------------------------------------------------------T-CCTCCCCTGACCTGG-----CCCCT-GCGAGAGGTGGCGG--------AGCTGAAGGGG---TTC---GGGGCCACGCTCCT-TTCTCGCTCCAGGACTTTTCCCAGATTAAAAAGCAGCTGGGCTCTTACTCCGCTAACCTG-GGAAACT--ACATCAAGGAATTCCAATATTTGGCGCAGGCATAGGACTTGGCTTGGCATGAATTGCATGTTGTCCACACCACAACCCTTACACC-------------------CGGGGAGACAC-ACCACAACC-------CTGCGGCCC-GAGAGCCAGTAGGCCG-------GGGCCGCTG-----------------------------------------------------------TCCGGCCCTGGATCCGGC-CGGGATTATCAGGCGGGCCAGGAGGGCTGGGGGCGCCACGACG--------------------------GCATGG-CCACTGTCTCACCGCTGGAACTCCTGCTCCCTCTAACA-AGGCCGTCCACTATGATAAACTCCAGGAAGTCGTGGAGAACCCAGATGAAAACCCTGCGGTTTTCCTTAATAGGCTC-----ACTGAGGCTTTAACCCAGGACACTCG-----CCTGGACCCTGCCTTCCTAG----------------------------------CAGGGGCTACTGCCT----------TGGCAACCCATTTT-ATCTCTCAGTCCTCCCCCA------------ACATCTGTAAAAA----TG-AAAGAA-GGCGGAGGAGGGTCCTTAACTTCCCATTGCCAACCTGGTGAAAATGGCATTTAAGGTCTTTAACACCCGAGATGAAGCCGCTGAACTTAAGAGA----CAGGCTAGACTC-CAGCAGAAGG-----TCCAACTCCAGACTCGAGC---TTTGGTGGCAGCCCCGTGGCTGGCAGGCTCCGGGAGCCCACAGAAAGGGGGAACCAACCGCACCC-CGCC---TGGGGCTTGCTTCAAATGCAGCACCGAGGGACA-----CTGGGCCTGTCAATGTCCCAATCCCCAGGAGCCAACGTAG----CCATGCCCTCAA-CCTCGAATGACGGG-CCGCTGGAAATCCGCCTGCCCTGGC-CTCAGAGGA-------TCCTTG-GTGCCTCCACATGGAGG-A--------AACCC-TGAGCTGG-TA----AGTCCAACC-TTCCAA-CT----ACTCAGATTGGATGATGAC---TGA
>Dog_ERV-Fc2_chr6_NW_003726065_18695885_18702295
CTGGGAACTGCCC--------------------------------------TTG----GGTT----------GTC-------------------------TACCGGCCAATTTCGA-------------------------------AACTCT--GGGGTTCTCAC-AGGAGCC--------------CAGAA---AACGCCGTCTTA---------------------------------------------------------------------------------------------CCAGATCCTTATGGATCC-GAACAACCTCCGTCACTG------CCAGGGTAAAT----GGTCTGAGGTCCCTTAC---------------------------------------------------------------------------------------------------------------------------------------------------------------------------------------------------------------------------------------------------ATTGAGGCTTTTTGGAACCTCCGCTCTCACCCCTCCC--TCTGTTCCTGATGTTCCACTGCTCCAGTCCTTCCGGTGCATGCGGGCGCCA-CCTCCTTC---------------------TGCCCCCGAAAC-AAAAGCCCCTGATGCCTATCCTCCTTCCC---------------CCCTCTCAGAACCTCCCGAGGGTCTCACTT-GTCCCCCAGTCAGGGGAACCTCTCCCCCTGCCCCCTCCCTATCT--GAAATCCCCTGCTCCCTCTCCTCCTCCTCCTGCCTCCCAATCACACACTTCT-----------------------------------------------TTACCCATTTCTGACCCTCAACCTTCAAG-------------------------------------------------------CTCTTGCCTCCCCTCCGACCTCCGTGCGCACAAGATCCCACAA-------------GGTCTCC--------------------------------------------------------------------------------------------------------------------------------------------------------------------------------------------------------------------------------------------------------------------------------------------------------------------------------------------------------------------------T-CCTCCTCTGACCTGGCCTCCCCCCT-GCGAGAGGTGGCGGG-------AGCTGAAGGGGTTGTTA---GGGGCCAGGCTCCT-TTCTCGCTCCAGGACCTTTGCCAAATTGAAAAATGGCTGGGCTCTTACTCTGCTAATCCA-GGAATCAAGGAATCAAGGATTTCCAAGATTTGGCCCAGGCATAGGACTTGACTTGGCCTGATTTGCATGTTGTCCAGCCTGCAGCCCTTGCAC--------------------GGAGGCAAGGG-AGGGTATTC----AGGCCACTGCCC-AAGAACATGCCGG----------GGGCCGTTAGACTGATGCCA------------------------------------------GGCA-TCGACGCCGTGGATCCGGA-CGGGATCATCCGGA--------GTGGCTGCCGGCGCCGCGACC--------------------------GCGTGG-CCATTGTTTCCTCGCTGGCACGCGGGCGGCCTCTAACA-AGGCCATCAACTATGATAAAC--GGGGAAGTCGTTCAGAACCCAGATGAAAACCTTGCCATTTTCCTTAATAGGCTC-----ACTGAGGCCTTAACCCAGTACACCCG-----CCTGGACCCTGCCTCCCCG-----------------------------------CCGGGACTACTGTCT----------TGGCGACCCATTTT-ATTTCTCAGCCCTCCCCCG------------ATATCCATAAGAC----ATTAAAGAA-GGCCGAGGAGGGTCCTCAAACTCCCATTCCCGACCTGGTGAAAATGACATTTAAAGTCTTTAACACCGGAGAGGAAGTGGCTGAACTGAAGAGG----CAGGCTAGACGA-CAGCAGAAGG-----TCCAGCTCCAGACCCAAGC---CTTGGTG-CAGCCCTGTGGCCAGTGGGCTCG---------------------------------------------------CTTCAGATGCGGCACCGAGGGACA-----CTGGGCCCGTCAATGTCCCAATCCCAAGGAGCCAACGCGG----CCACGCCCTCAA-TGTCGAATGATGAG-CCACTGGAAATCCGACAGCCC-GGT-CTCGGAGGA-------TCCTCG-GTGCCTCCACGCGGAGG-A--------AACCC-TGAGTCCG-TA----AGTC-AGCC-TTCCAA-CT----GCTCGGGTTGGACAATGAC---TGG
>Dog_ERV-Fc2_chr30_NW_003726113_12103083_12108158
ATGGGAACTGCCCAATACAAATTTGA-----------CCCCAAAACT-CCATTG----GTTT----------GTC-------------------------TACTGGCCAATTTTGA-------------------------------AACTCT--GGAGTTCTCAC-AGGACCT--------------CAGAA---AACGTCGTCTTA---------------------------------------------------------------------------------------------GCAAATTCTCACGGACCT-GGACAATCTCTGTAGACG------CCAGGGCAAGT----GGACTGAGGTGTCATAC---------------------------------------------------------------------------------------------------------------------------------------------------------------------------------------------------------------------------------------------------GTGCAGGCTTTCTGGGACCTCCGCTCTTGTCCCTCCC--TCTGCTCCCCATGCTCTAGCACTCAGGTCCTTTTGGCCCGGGCGC-CGCTG-CCTCCCTCC----------CTTCCACCTATTCCCTCAGCTC-CAAAAGCCCCGAGTCCTTTCCCCCTTCCC---------------CTCCCTTGGAGTCTCCTGAGACCTTGGCCT-GTCCACCTACTGGGGAATGCCAGCCCTC---CCCCTGCCTATCC--GAAACCCCCTGCCCCCTCTCCTTCTCCTCCTGCCTCCCAGCCACACACTTCTTTA-----------------------CCGTTTCTGGCCCCCAACCGTCACCCCCTACCTCCCCTCCAACCTCC-------------------------------------------------------------CTTCCGATCTCCAGATCTCCACGTGCGCAAAATCCCACAA-------------GGCCTCC--------------------------------------------------------------------------------------------------------------------------------------------------------------------------------------------------------------------------------------------------------------------------------------------------------------------------------------------------------------------------T-CCTCCCCCGACCTGGCCTGCCCCCT-GCGAGAGGTGGCGGGTGGCGGGAGCTGGAGGGGCCGTTC---GGGGCCACGCTCCT-TTCTCGCTCCAGGACTTTTCCCAAATTGAAAAACGGCTGGGCTCTTACTCTGCTAACCCG-GGAAACTATAGCCAGGAAGT---CCGTATTTGGCGCAGGCCTGTGACTTGACTTGGCCGGGTTTGCGCGTAGTCCAGGCC-CCGCTCGCA-----------------------GGAGGAGAGGT-TGCGTATTC----AGGT-GCTGCCC-CGGAGCACGCGCG----------AGG--GCCGGGCCGATGCCG--GCGGCG-----------------------GTGGGTGCTGGGGC---GCCCGCCCTGGGTCCCCG-CGCGGCTC-CAGGCTGGCCAGG---------------GCGAGC--------------------------GCACGG-CCACTGCCTCCTCG-GGGCGCACGGGC--------CCG-CGGCTCC-------GACAAACTCCGGTCGCCGGG-CAGGACCCAGGGGAAAACCCTGCAGTTTTCCTTAATAGGCTCCCGAGGCCGAGGCCGTAACCCAG------------------CGCCTGCCTCGC-GG-----------------------------------CGGGGCTACTGTCT----------GGGCGACC-GTGTC-ATCCC-GTGTCATCCCTCA--------------------------------------------------GTCCT----CCCGCATCGCCG-CCGGGTG-AAAGGGCATTTAAGGTCTTTACCTCCCGAGGGGAAGCGGCTGAACCTCAG--G----CAGGCCAGGCTC-CAGCC-AAGG-----TCCAAGTCCAGAGCCCCGC---CTTGGTG-GCGCCCTGCGGCCCGCGGGCTCCGG--ACGCGCAGAAAGGGGGACCCCCCCGC-CCC-CGCC---CCCGCCCCCCGCCGGGGCTTGCAGCGAGGGCCG-----CTGGGCCCG-CGAGGTCCCAATCCCGAGGAGCCAACGCGG----CCGCGCCC---------------------CACTGGAAATCCGCCTGCCC-GGT-CTCGG-GGA-------TCCCCG-GCGCCTCCACGCGGAGG-A--------AGCCC-TGAGCC---CA----AGTGCAGCCAGTCCGG-CC----TCCCA------ACGGCGAC---TGA
>Dog_ERV-Fc2_chr3_NW_003726052_31321907_31328444
ATGGGAACTGCCCGATCCAGATTTGA-----------CTCCCAAGCT-CCGTTG----GGTT----------GTC-------------------------TACTGGCCAATTTCGA-------------------------------AACTCT--GGGGTTCTCAC-AGGATCT--------------TAGAA---AACACCGTCTTA---------------------------------------------------------------------------------------------CCAAGTTCTCGGGGACCT-GGACAATCTCTGTAGACT------CCAGGGCAAGTCG--GATCAAAGGTGCCGCAA---------------------------------------------------------------------------------------------------------------------------------------------------------------------------------------------------------------------------------------------------GTGCAGGCTTCCCGGGACCTCCACAC---CCCCTCCC--TCTGCTCCCAACGCTCCAGCACCCAGGTCCTTTTGGCACCGGAAC-CGCTC-CCTCCCTCC----------CTTCCCCCTATTCCCTCAGCTC-AGAAAGCCCCGAATCCTTTCCCCTTTCCC---------------CTCTCTGGGAGTCTCCTGAGACCTTGGCCT-ATCCACGTCTTAAGGGGACGCCAGCCTT--CCCCCTCCCTATCT--GGAGCCCCCTGCCCCCTCTCCTTCTCCTCCTGCCTCCCAACCACATACCTCTTTA-----------------------------------------------CCCATTTCTGACCCCCGACCTTC----------------------------------------------------------TCCCCCCATCCCCCCTGGATCTCCAGCGCACCAGATGCCACAA-------------GGTCTCC--------------------------------------------------------------------------------------------------------------------------------------------------------------------------------------------------------------------------------------------------------------------------------------------------------------------------------------------------------------------------T-CCTCCCCTGACCTGGCCTGCCCC-T-GGGAGCGGTGGTGGT----GGGGGCTGAAGGGGTTGTTT---GGGGCCACGCTCCT-TTCTCGCTCCGGGACCCTT-CCAAATTGAAAAGTGGCTGGGCTCTTGC--------------------------CAAGGAATTCCAATATTTGGCGCAGGCATAGGACTTGACTTGGCATGATTTGCATGTTGTCCAGACCACCGCCCTCACACCGGAGG--------------AGAGGGAGCGA-GCGGAGGAG----AGGCTGCTTCCG-GAGAGCACGCTGACCAGGGACCAGGGCCATTAGACGGATGCTGCTGGGCCA------------------------TTGGTGCTCAGT---TCCCA-CCATGGGTCCCGGACAGGGTTATCAGGCTGGCCAGGGGGGCCACCGGCGCCGCGACC--------------------------GCATGG-CCATTGTCTCATCGCTGTCACGCGGGCAGCCTCTAACA-GGGCC---AACTATGATAAACTAGGCGAAATCATTCAGAACCCAGATGAAAACCCTGCAGTTTTCCTAAATAGGCTC-----ACTGAGGCCTTAACCCAGTACACTTG-----CCTGGGCCCTGCCTCCCCGG----------------------------------CCGGGGCTACTGTCT----------TGGCGACCCATTTT-ATCTCTC---------CCA------------AAATCCGTAAAAA----ATTAAAGGA-GGCTGAAGGAGGTCCTCAA-ACCCCATTCCTGACCTGGTGAAAATGGCATTTAAGGTCTTTAATACCCAAGAGGAAGTGGCTGAACTTAAGAGG----CAGCCTAGACTC-CAGCAGAAGG-----TCCAACTCTAGACCCCAGC---CTTGGTGGCAGCCCTGTGGCCGGTGGGCTCTGG-AACCAACCACA------------------CC-CGCC---TGGGGCTTGCTTCAAACGTGGCACCGAGGAACA-----CTGGGCCTGTCAATGTCCCAATCCCAAGGAGCCAATGCGG----CCATGCCCTCAA-TGTCGAATGATGGG-CCACTGGAAATCCGACTGCCCCAGT-GTCAGAGGA-------TCCTTG-GCACCTCCACATGGAGG-A--------AACCC-TGAACCGG-TA----AGTCCAGCC-TTCCAA-TT----ACTTGGATTGGACCATGAC---TGA
>Dog_ERV-Fc2_chr20_NW_003726095_16736793_16731473
ATGGGAGCTGCCCAATCCAAGTTTGA-----------CCCCAAAACT-CCCTTG----GGTT----------GTC-------------------------TACCCTCCAATTTTGA-------------------------------GACTCT--GGGGTTCTCAC-AGGATCT--------------CAGCA---AATGCCGTTTTA---------------------------------------------------------------------------------------------CCCAATCCTCAGGGACCT-GGACAATCTCTGTAGATG------CCAGGATAAGT----GGACTGAGGTCCCACAT---------------------------------------------------------------------------------------------------------------------------------------------------------------------------------------------------------------------------------------------------GTGCAGGCTTCCTGGGACCTCCGCTCCCGCCCTCCCCACCCTGCTCCCAATGTTCCAGCACCCAGGTCCTTCAGGTGCGGGCAC-CGCTC-CCTCCCCCC----------CT-CCACCTATCCCCTCAGCTC-CAAAAGCCCCCAATCCTTTCC-CCTTCCC---------------CTCCCTCGGAGTCCCCTGAGACCTTGGCCT-GTCCACCTACTAAGGGGAAGCCAGCCCTC-CCCGCTCCCTATCC--AGACCCCCCTGCCCC---TCCTTCTCCTCCTGCCTCCCAACCACACACTTT--------------------------------------------------ACCCATTTCCGACCTCCGACCTTCAT--------------------------------------------------------ACCCTACCTCCCCTCCGATCTCCACGTGCACCAGATCCCACAACCAGATCCCACAAGGTCTCC--------------------------------------------------------------------------------------------------------------------------------------------------------------------------------------------------------------------------------------------------------------------------------------------------------------------------------------------------------------------------T-CCTCCCCTGACCTGGCCTGCCCCCT-G-GAGAGGTGGTGGG-------AGCTGAAGGGGTTGTTC---GGGGCCA-------------------AGACCTTTCCCAAATTAAACAGCAGTTAGGCTCTTACTCTGCTAACGTG-GGAAACT--GTACCAAGGAATCCCAACATTTGGCGCAAGCATAGGACTTGACTTGGCATGATCTGCATGTTGTCCAGACCACCACCCTCACACC--------------------GGAGGAGAGG-GAGGTATTC----AGGCTGCTGCCC-GAGAGTACACCGACCA-------GGGCCATTAGGCTGATGACGCTGTGCCG-----------------------GTCAGCGCTCGGCCAGAC-------------------GGGCTTATCAGGCTGGCCTGGATGG--------------------------------------------------CCACCGTCTCATCGCTGGCATG----TGGCCTCTAACA-AGGCTTTCAGCTATGATAAACTCCAGGAAGTCATTCAGAACCCAGATGAATACCCTGCAGTTTTCCTTAATAGGCTC-----ACCGAGGCCTTA-CCCAGTACATTCG-----CCTGGAGCATGCCTCCCCGA----------------------------------CCTGGGCTACTGTCT----------TGTCGACCCATTTC-ATCTCTCAGTCCTTCCCTG------------ATATCCATAAAAA----ATTAAAGAA-GGCCGAGGAGGGTCCTCAAACTCCCATTCCCGACCTGATGAAAATGGCATTTAAGGTCTTTAATACCCAAGAGGAAGCAGCTGAACTTAAGAGG----CAGGCTAGACTC-CAGCAGAAGG-----TCCAACTCCAGACCCAAGC---CTTGGTGGCAGCCCTCTGGCCGGTGGGCTCC--------ACAGAAAGGGGGAACCAATTGCACCC-TGCC---TGGGGCTTGCTTCAAATGCAGCACCGAGGGACA-----CTGGGCCTGTCAATGTCCCAATCCCCAGGAGCCAACGTGT----CCATGCCCTCAA-TGTCGAATGATGGG-CCACTGGAAATCCGACTGCCCCAGT-CTTGGAGGA-------TCCT----------------------------------C-TGAGCCGG-TA----AGTCCAGCC-TTCCAA-CT----TCTCGGATTGGATGATGAC---TGA
>Dog_ERV-Fc2_chr18_NW_003726092_15108046-15102352
ATGGGAACTGCCCAATCCAAATTTGA-----------CCCCGAAACT-CTGTTG----GTTT----------TTTACTCTGTTGGGTAAAAACTCCATTTTATAGGCCAATTTCAA-------------------------------AACTCT--GGGCCTTTCCC-AGGACCT--------------GAAAA---GGCGCCACCTCATTCA-------------TTACTGTACAGTGGCCTGGCCCCAATATCGCCTAGACAATCAGTCTCAATGGCCCCCTGAGGG-TACTTTTGACTACCCAATTCTCATGGACCT-GGACAATCTCTA-----A------CCAGGGCAAGT----GGACCGAGGTCCCACA----------------------------------------------------------------------------------------------------------------------------------------------------------------------------------------------------------------------------------------------------GCGCAGGCTTTCTGGGACCTCTGCTCTCGCTCCTCCC--TCTGCTCCCAATGCTCTACCACTCAGGTCCTTT-GGCACCGGCAC-TGCTC-CCTCCCTCC----------CTTCCACCTATTCCCTCAGCTCTAAAAGCCCCAGAATCCTTTCCCCCTGCCC---------------CTCCCTCGGAGTCTCCTGAGACCTTGGCCC-ATCCACCTACTAGGTGGCTACCAGCCCTC-CCCCCTCCCTATCC--GGAATCCCTTGCCCCCTCTCCTTCTCCTCCTGTCTCCCAACCACATACCTCTTTA-----------------------------------------------CCCATTTCTGACCCCCGACCTTCAG--------------------------------------------------------CCTATACCTC-CCTCTGATCTCCA-GCGCACCAGATCCCACAA-------------GGTCTCC--------------------------------------------------------------------------------------------------------------------------------------------------------------------------------------------------------------------------------------------------------------------------------------------------------------------------------------------------------------------------T-CCACCCCTAACCTGGCCTGCCCCCT-GCGAGAGATGGCAGG-------AGCTGAAGGGGTTGTTC---AGGGCCATGCTCCT-TTCTCTCTCCAAGACATTTCCCAAATTAAAAAGCGGCTGGGCTCTTGGTCTGCTATCGCA-GGAAACT--ATATCAAGGCATTCCAATATTTGGCCCAGGCATAGGACTTGACTTGGCATGATTTGCATGTTGTCCAGACCACCACCCTTACACC-------------------AGTGGAGAGGG-AA------------GGCTGCTGCCT-GAGAACACGCTGACCA-------GGTCCATTTAACTGAAGCTGCTATGCCC-----------------------ATCAGTGCTCAGT---TCCCACCCGTGGATCCCGGATGGGATTATCAGGCTGGCCAGGAGGGCCGCGGATGCC-------------------------------------------------------------------------------------------------------------------------------------TGCAGTTTTCCTTATTAGGCTC-----ACTGAGGCCTTAACCCAGTACACTTG-----CCTGGAGCCTGTCTCCCCAG----------------------------------CCGGGGCTACTGTCC----------TGGCAACCCATTTT-ATCACTCAGTCCTCCTCCG------------ATATCTGTAAAAA--T-ATTAAAGAA-GACTGAGGAGGGTCCTCAAACTCCCATTCCTGACCTGGTGAAAATGGCATTTAAAGTCTTTAACACTCGAGAGGAAGTGGCTAAACTTATGAGG----CAGGCCTGGTTC-CAGCAGAAGG-----TCCAACTCCAGACCCAAGC---CTTGCTGGCAGCTCTGGGGCTGGTGGGCTCCGGGAGCCCACAGAAAGGGGGATCCAACTGCACCC-CACC---TGGGGCTTGCTTTGGATGCGGCACCGAGGGACA-----CTGG-CCTGTCAATGTCCCAATC-------GCCAATGCAG----CCATGCCCTCAA-TGTCGAATGATGGG-ATACTGGAAATCCGCCTGCCCTGGT-CTCAAGGGA-------TCCTCG-GCGCCTCCATACAGAGG-A--------AACCC-ACACCCGG-GA----AGTCCATCC-TTCCAA-TT----ACTCAGATTGGACGATGAC---TGA
>Dog_ERV-Fc2_chr18_NW_003726092_15316805_15322484
ATGGGAACTGCCCAATCCAAATTTGA-----------CCCCGAAACT-CTGTTG----GTTT----------TTTACTCCGTTGGGTAAAAACTCCATTTTACTGGCCAATTTCAA-------------------------------AACTCT--GGGCCTTTCCC-AGGACCT--------------AAAAA---GGCGCCACCTCATTCA-------------TTACTGTACAGTGGCCTGGCCCCAATATCGCCTAGACAATCAGTCTCAATGGCCCCCTGAGGG-TACTTTTGACTACCCAATTCTCATGGACCT-GGACAATCTCTA-----G------CCAGGGCAAGT----GGGCCAAGGTCCCACAA---------------------------------------------------------------------------------------------------------------------------------------------------------------------------------------------------------------------------------------------------GTGCAGGCTTTCTGGGACCGCCACTCTCGCTCCTACC--TCTGCTCCCAATGCTCTACCACTCAGGTCCTTT-GGCACTGGCAC-TGCTC-CCTCCCTCC----------CTTCTACCTATTCCCTCAGCTCCAAAAGCCCCAGAATCCTTTCCCCCTGCCC---------------CTCCCTCGGAGTCTCCTGAGACCTTGGCCC-ATCCACCTACTAGGTGGAAGCCAGCCCTC-CCCCCTCCCTATCC--GGAACCCCTTGCCCCCTCTCCTTCTCCTCCTGTCTCCCAACCACATACCTCTTTA-----------------------------------------------CCCGTTTCTGACCCCCGACCTTCAG--------------------------------------------------------CCTATACCTC-CCTCTGATCTCCA-GCGCACCAGATCCCACAA-------------GGTCCACCTTGAG--------------------------------------------------------------------------------------------------------------------------------------------------------------------------------------------------------------------------------------------------------------------------------------------------------------------------------------------------------------------T-CCACTCCTAACCCAGCCTGCCCCCT-GCGAGAGGTGGCAGG-------AGCTGAAGGGGTTGTTC---GGGGCCACGCTCCT-TTCTCTCTCCAAGACCTTTACCAAATTAAAAAGCGGCTGGGCTCTTGGTCTGCTATCGCA-GGAAACT--ATATCAAGGCATTCCAATATTTGGCCCAGGCATAGGACTTGACTTGGCATGATTTGCATGTTGTCCAGACCACCACCCTTACGCC-------------------AGTGGAGAGGG-AA------------GGCTGCTGCCC-GAGAACACGCTGACCA-------GGTCCATTTAACCGAAGCTGGTATGCCC-----------------------ATCAGTGCTCAGT---TCCCACCCGTGGATCCCGGATGGGATTATCAGGCTGGCCAGGAGGGCCGCAGATGCC-------------------------------------------------------------------------------------------------------------------------------------TGCAGTTTTCCTTATTTGGCTC-----ACTGAGGCCTTAACCCAGTACACTTG-----CCTGGAGCCTGTCTCCCCAG----------------------------------CCGGGGCTACTGTCC----------TGGCAACCCATTTT-ATCTCTCAGTCCTCCTCCG------------ATATCTGTAAAAA--T-ATTAAAGAA-GACTGAGGAGGGTCCTCAAACTCCCATTCCCGATCTGGTGAAAATGGCATTTAAAGTCTTTAACACCCGAGAGGAAGTGGCTGAACTTAAGAGG----CAGGCCAGGCTC-CAGCAGAAGG-----TCCAACTCCAGACCCAAGC---GTTGGTGGCAGCCCTGAGGCTGGTGGGCTCCGGGAGCCCACAGAAAGGGGGATCCAACTGCACCC-CACC---TGGGGCTTGCTTCAGATGCGGCACCGAGGGACG-----TTGG-CCCGTCAATGTCCCAATT-------GCCAATGTGG----CCATGCCCTCAA-TGTCGAATGATGGG-CTACTGGAAATCCACCTGCCCTGGT-CTCAAGGGA-------TCCTTG-GCAACTCCATGCAAAGG-A--------AACCC-TGACCCGG-GA----AGTCCATCC-TTCCAA-CT----ACTCAGATTGGACGATGAC---TGA
>Dog_ERV-Fc2_chr7_NW_003726069_31101_36354
ATGGGAACTGCCCAATCCAAATTT-A-----------TCCTGAAACT-CCATTG----GGTT----------GTC-------------------------TACTGGCCAATTTCAA-------------------------------AACTCT--GGGCCTTTCCC-AGGACCT--------------GAATA---GGCGTCGCCTCATTCA-------------TTACTGTGCGGTGGCCTGGCCCCAGTATCGCCTAGATAACCAGCCTCCATGGCCCCCTGCGAG-TACTTTTGACTACCAAATTCTCATGGACCT-GGACAATCCCCA--GACT------CCAGGGCAAGT----GGACCAAGGTCCCACAC---------------------------------------------------------------------------------------------------------------------------------------------------------------------------------------------------------------------------------------------------GTGCAGGCTTTCTGGGACCTCTGCTGTCCCTCCTCCC--TCTGCTCCCAGTGCTCTACCACTCAGGTCCTTTTGGTGCGGGCGC-CGCTC-CCTCCCCCA----------CCTTCCACTATTCCCTCAGCTCCAAAGGCCCCCAAATCCTTTCCCCCTTCCC---------------CTCTCTTGGAATCCCCTGAGACCTTGGCCC-GTCCACCTACTAGGGGAATGCCAGCCCTC-CCGCCCCC---TCC--GGAATCCCCTGCCCCCTCTCCTTCTCCTCTTGCCTCCCAACCACATACCCCTTTA-----------------------------------------------CCTGTTTCTGACCCCCAACCTTCAC--------------------------------------------------------CCCCTACCTCCCCTCTGATCTCCACACGCACCAGATCCCACAA-------------GGTCTCC--------------------------------------------------------------------------------------------------------------------------------------------------------------------------------------------------------------------------------------------------------------------------------------------------------------------------------------------------------------------------T-CCTCCCCTGACCTGGCCCGCCCCCT-GCAAGAGGTGGCAAG-------AGCTGAAGGAATTGTTC---AGGTCCATGCTCCT-TTCTCGCTCCAGGACCTTTCCCAAATTGAAAAACGGCTGGGCTCTTACTCTGCTAACCCG-GGAAACT--ATACCAAGGAATTCCAATATTTGGCCCAGGCATAGGACATGACTTGGCATGATTTGCATGTTGTCCAGACCACCACCCTCACCCC-------------------GGGCGGGGGGG-GGAAGTATTCAGGCTGCTGCTGCCC-GAGCACACGCCGACCA-------GAGCCATTAGGCCGATGCTGCTCTGCGG------------------------TCAGTCCTCAGGAGGTTCCTGCCATGGATCCCGGACGGGCTTACCAGGCTGGCCAGGAGGGCCGCCGACGCTGTGACC--------------------------GCATGT-CCGCTGTCTCATCGCTGGCACACGGGCGGCCTCCAGCA-GGGCCGTCTACTATGACAAACTCCGGCAAGTCGTTCAGAACCCAGGTGAAAAGCCTGCAGTTTTCCTTCATAGGCTC-----ACTGAGGCCTTAACTCAGTACACTCG-----CCTAGACCCTGCCTCCCCGG----------------------------------CCGGGGCTACTGTCT----------TGACGACCCATTTT-ATCTCTT-GTCCTCCCCCA------------ATATCCATAAAAC-----TTAAAGAC-GGCTGAGGAGGGTCCTCAAGCTCCCATTCCTGACCTGATGAATATGGCATTTAAGGTCTTTAACACTCAAGAGGAAGCAGCTCGACTTAGGAGG----TGGGCTAAACTC-CAGCAGAAGG-----TCCAACTCCAAACCCGACC---CTTGGTGGCAGCCCTGTGGCCCGCGGGCCCCAGGAGCCCACAGAAAGGGGGAACCAATCGCACCC-CGCC---TGGGGCTTGCTTCAGATGCGGCACTGAGGGATG-----CTGGGCCCGTCAACGTCCCAATCCCAAGGAGCCAACGCGG----CCATGTCCTCAA-TGTCGAATGATGGG-CCACTGGAAATCCACC-------GT-CTAGGAGGA-------TCCTCG-GCGCCTCCACGCGGAGG-A--------AATCC-TGAGCCGG-GA----AGTCCAGCC-TTCCAA-CT----ACTCAGATTGGACAATGAC---TGA
>Dog_ERV-Fc2_chr1_NW_003726047_33197675_33193996
ATGGGAACTGCCTAATCCAAATTCGA-----------CCCCGAAACT-CCGTTG----GGTT----------GTC-------------------------TACCGGCCAATTTCAA-------------------------------AACTCT--GGGTCTTTCCC-AGGACTT--------------AAAAA---GGTGCCACCTTATTCA-------------TTACTGTATGGTGGCCTGGCCCCAATATTGCCTAGACAATCAGTCTCAATGGCCCCCTG-GGG-TACTTTTGACTACCAAATTCTCACAGACTT-GGACAATCTCTGTAGACG------CCACGGCAAGT----GGACCGAGGTCCCATAC---------------------------------------------------------------------------------------------------------------------------------------------------------------------------------------------------------------------------------------------------ATGCAGGCTTTCTGGGACCTCCGCTCTCACCCCTCCC--TCTGCTCCCATTGTTCTACCACCCAGGTCCTTTTGGCGCGGGCGT-TGTTC-CCTCCCTCC----------CTTCTACCTATTGCCTCAGCTCCAAAAGCCCCTGAAACCTTTCCCCCTTCCC---------------CTCTCTCGGAGTCTCCTGAGACCTTGGTCT-GTCCACCTACTAAGGGAATGCCAGTCCTC-CCCCCTCCCTATCC--GAAACCTCC-GCCCCCTCTCCTTCTCCTCCTGCCTCCCAACCACACATCTCTTTA-----------------------------------------------CCCGTTTCTGACCCCCAACCTTCAT--------------------------------------------------------CCCTTACCTCTCCTCCAATCTCCATGTGCGCAAGATCTCACAA-------------GGTCTCC--------------------------------------------------------------------------------------------------------------------------------------------------------------------------------------------------------------------------------------------------------------------------------------------------------------------------------------------------------------------------T-CTTCCCCTGACGTGGTCTGCCCCCT-GTGAGAGGTGTCGTG--GTGGGAGCTGAAGGGGTTGCTC---AGGTCCACACTCCT-TTCTCACTCCAGGACCTTTCCCAAATTGAAAAACTGCTGGGCTCTTATGTTACTAACCCA-GGAAACT--GTATCAAGGAATTCCAATATTTGGCCCAGGCATATGACTTGACTTGGCATGATTTGCACGTCGTCCAGACCACAACCCTTACACC-------------------AGAGGAGAGGA-AACATATTC----AGGCTGCTGCCT-GAGAACACGCTGACCA-------GGTCCATTTAACTGATGCTGCTATGCGCTATG----------------CCGGCTGGTGCTCAGGCAGTTCCCGCTGTGGATCCTGGATGGGATTATCAGGCTGGCCAGGATGGCCACCGGCGCCACGACC--------------------------ACATGGTCCATTGTCTCATTGCTGGCATACAGGGGGCCTCTAACA-AGGCCGTCAACTATGATAAACTCTGGGAAGTCATTCAGAACCCAGATGAAAACCCTGCAGTTTTCCTTAATAGGCTC-----ACTGAGGCTTTAAGACAATATACTCA-----CCTGGACTCTACCTCCCCAG----------------------------------CTGGGGCTACCGTCT----------TG-CAACACATTTT-ATCTCTCAGTCCTCCCCCG------------ATATCCATAAAAA----ATTAAAGAA-GGCCAAGGAGGGTCCTCAAACTCCCATTCCTGACCTGGTGAAAATGGCATTTAAAGTTTTTAACACCCGAGAGGAAATGGCTAAACTTAAGAGG----CAGGCTAGACTC-CAGCAGAAGG-----TCCTACTCCAAACACAAGC---CTTGGTAGCAGCCCTGGGGCTGGCTGTCTCCAGGAGCCAAGAGAAAGGGGAAATCAACCGCACTC-TGCC---TGGGGCTTGCTTCAAATGCGGAACCAAGGGACA-----CTGGGCCTGTCAATGTCCCAATCCCAAGGAGCCAACACAG----CCATGTCCTCAA-TGTCAAATGATGGG-CCACTGGAAATCCGACTGCCCCGGT-GTCCGAGGA-------TCCTCG-GTGCCTCCATGTGGAGG-A--------AACCC-CGAGCTGA-TA----AGTCCAGCC-TTCCAA-TT----ACTTGGATTGAACGATGAC---TGA
>Dog_ERV-Fc2_chr19_NW_003726093_24996278_24990491
-----------------------------------------------------------------------------------------------------------------------------------------------------------------------------------------------------------------------------------------------------------------------------CTCACTGGCCCCCTGAGGG-TACTTTTG-CAGCCCAGTTCTCACGCACCT-GGACAACCTCTA--GACA------CCAGGGCAAGT----GGCCCGAGGTCCC---------------------------------------------------------------------------------------------------------------------------------------------------------------------------------------------------------------------------------------------------------------------GCACCTCCGCCCTCGCCCCTCCC--TCTGCTCCCAGTGCTCTATCGCTCAGATCCTTTGGGTGCGGGCGCCGCTCC-CTCCCTCCC-------CTCCCTCCACCTATTCCCTCAGCTCCAAAAGCCCCCGAATCCTTTCCCCCTTCCC---------------CTCTCTCGGAGTCTCCTGAGACCTTGGCCC-GTCCACCTACTAAGGGGACACCAGCCCTC-CC------CTATCT--GGAGCCCCCTGCCCCCTCTCCT---CCTCCTGCCTCCCAACCGCGCACCTCTTTA-----------------------------------------------CCCACTTCTGACCCCCAACCTTCAC--------------------------------------------------------CCCCTACCTCCCCCCTGATCTCCA-GCAGGCAAGATCCCGCAA-------------GGTCCCC--------------------------------------------------------------------------------------------------------------------------------------------------------------------------------------------------------------------------------------------------------------------------------------------------------------------------------------------------------------------------T-CCTCCCCTGACCTGGCTTGCCCCCT-TCCAGAGGTGGCGGG-------AGCTGAAGGGGTTGCTC---GGGGCCAGGCTCCT-TTCTCTCTCCAGGACCTTTCCCAAATTAAAAAGTGGCTGGGCTCTTACTCTGCTAATGTG-GGAAACT--ATATCAAGGCATCCCAATATTTGGCCCAGGCGTAGGACTTGACTTGGCATGATTTGCATGTTGTCCAGACCACAACCCTTACACG-------------------GGAGGAGAGAG-CGTGT---C----AGGCTGCTGCCC-GACAACACGCCGACCA-------GGGCCATGAGACCGACGCTGCT--GCCC----------------------------TGGGCGCTCAGTCCCTGCTGTGGATCCCGG-CGGGATTATCAGGCGGGCCAGGAGGGCCACCCGTGCC---ACC--------------------------GCAGGC-CCGTCGTCTCAGTGCTGGCAGGCGGGCGGCCTCGGACA-AGGCTGTCAACTATGATCGACTCGGGAAGTCGTT-CAGAACCCAGGTGAAAACCCTGCGGTTTTCCTTAATAGGCTC-----ACTGAGGCTCTAACCCAGTACACTCG-----CCTGGACCCTGCCTCCCCGG----------------------------------CCAGGGCTACTGCCT----------TGGCGACCCCTTAT-ATGTCTCAGTCCTCCCCGG------------ATATCCATAAAAA----GTCAAAGAA-GGCCGAGGAGAGTCCTCGAACTCCCGTTCCCAACCTGGTGAAAATGGCATTTAAAGTCCTTAACACCCAAGAGGAAGGGGCTGAACTTAAGAGG----CAGGCTAGACTC-CAGCAGAAGG-----TCCCACCCTAGACCCCAGC---CTTGGTGGCAGCCCTGTGGCGGGAGGGCTCCGGAAGCCCACAGAAAGGGGGAACCAACAACACCC-CGCC---TGGGGCTTGCTTCAGACCCGGCACCGAGGGACA-----CTGGGCCCGTCAATGTCCCAATCCCCAGGAGCCAACACGG----CCATGCCCTCAC-TGTCAAATGAGGGG-CCACTGGAAATC-GCCTGCCCTGGT-CTTGGAGGA-------TCCTCA-GCGCCTCCATGCAGAGG-A--------AACCC-TGAGCCGG-TC----AGTCCAGCC-TTCCAG-CT----ACTCGAATTGGATGATGAC---TGA
>Dog_ERV-Fc2_chrX_NW_003726126_73172262_73165938
ATGGTTTCCACCCAGTCCAAGATTGA-----------CCCCAAAACT-CCATTA----GGCT----------GTC-------------------------TACTGGCTAACCTTGA-------------------------------AGTTCG--GGGATATTCTC-ACGATCT--------------GAGGA---GGTGTTGCCTTATCCA-------------TTATTGTACTGTAGCCTGGCCTCAATACC-------CAATCAGTCCCAATGGCCTCCAGAAGG-AACTTTCAATTATCAAATTCTTATAGATCT-TGATAATCTTTGCGGGCG------CCCAGGCAAAT----GGCTTGAGGTTCCTTAT---------------------------------------------------------------------------------------------------------------------------------------------------------------------------------------------------------------------------------------------------ATACAAGCTTTCTGGGATTTTCGCATCCGCCCCTCCC--TCTGCTCCCAGTGCTCTACCACCCAGGTCCTTTTGGCAGGGCGGCGCTCCC-TTCCTCCCC------------TCCACCTATTCCCTCAGCTCCAAAAGCCCCCAATCCTTTCTGTCTT--CC---------------CCTCCTTGGAGTCTCCTGAGACCTTGGCCT-GTCCACCTACTAAGGGGATGCCAGCGCTC-CCCAGTCCCTATCT--GAAACCCCCTGCTCCCTCTCC------TCCTACCTCCCAACCACACACCTCTTTA-----------------------------------------------CCTGTTCCTGACCCCCAACCTTCAC--------------------------------------------------------CCCCTACCTCCCCTCCGATCTCCACGTGCACCAGATCCCACTA-------------GGCCTCC--------------------------------------------------------------------------------------------------------------------------------------------------------------------------------------------------------------------------------------------------------------------------------------------------------------------------------------------------------------------------T-CCTCCCCTGATCTGGTCTGCCCCGT-GGGAGAGGTGGCAGG-------AGCTGAAGGGGTTATTCTTCGGGTCCA--CACCT-TTCTCACTCCAGGACCTTTCCCAAATTAAAAAGCGGCTGGGCTCTTACTCTGCTAACCTG-CGAAACT--ATACAAAGGAATTCCAATATTTGGCCCAGGCATATGACTTGACTTGGCATGATTTGCATGTT-TCCAGACCACCACCCTTACACT-------------------AAAGGAGAGGG-AGCGTATTC----AGGCTGCTGCCC-AAGAACACGCCAACTG-------GGTCCATTTAACCAATGCTACTATGCGG-----------------------GTCGGTGCTCAGGCAGTTCCTGCCATTGGTCCTGGACGGGATTATCAGACTGGCCAGGAGGACCGCCGATGCCACAATC--------------------------ACATGT-CCATTGTCTCATTGCTGGCACAT----GGCCTCTAAACAAGGCTGTCAACTATGACAAACTCTGGGAAGTCATTCAGAACCCAGATGAAAACCCTGCAGTTTTCCTTAATAGGCTC-----ACTGAGGCTTTAACCCAGTACACTGA-----CCTGGACCCTGCCTCCCTGG----------------------------------CCAGGGCTACTGTCT----------TGGCGACCCATTGT-ATCTCTCAGTCCTCCCTGA------------ATATCTGTAAAAA----ATTAAAGAA-GGCTGAGAACGGTCCTCAAACTTCCATTCCCGA-CTGGTGAAAATGGCATTTAAGGTCTTTAACACCTGAGAGGAAGTGGCTGAACTTAAGAGG----CAGGCTAGACTC-CAGCAGAAGG-----TCCAACTCCAGACCCAAGC----------------------------CTCTCCAGGAGCCAGCAGAAAGGGGGAACCAACCGCACCC-CACC---TGGGGCTTGCTTCAAATGAGGAACCGAGGGAAA-----CTGGGCCCATCAATGTCCCAATCCCAAGGAGCCAACGCGG----CCATGCCCTCAA-TGTCAAATGATGGG-CCACTGGAAATCCAACTGCCTTGGT-CTCGGAGGA-------TCCTCG-GTGCCTCCACATGGAGG-A--------AACCC-TGAGCCAG-TA----AGTCCAGCC-TTCCAA-CT----ACTCAGATTGGATGATGAC---TGA
>Dog_ERV-Fc2_chr31_NW_003726114_3978846_3984758
ATGGGAACTGCCCAATCCAAATTGGA-----------CCCTGAAACT-CCGTTG----GGTT----------TTC-------------------------TAGTGGCCAATTTCAA-------------------------------GACTCT--GGGCCTTTTCCCAGGACCTCTTTCCCTTTCCCAGAAAA---GGCGCCCCCTCATTCA-------------TTACTGTGCAACGGCCTGGCCCCAATATTGCCTAGACAATCGGTCCCAATGGTCTCCAGAGGA-AACTTTTGATTACCAACTTCTTATGGATCT-TGATCATCTTTC-AGGCA------CCAAGGCAAAC----GGCACGAGGTTCCTTAT---------------------------------------------------------------------------------------------------------------------------------------------------------------------------------------------------------------------------------------------------ATACAAGCTTCCTGGGATCGGCGCTCCCACCCCTCCT--TCTGCTCCCAATGTTCCACCCCCCAGGTCCTTTTGGTGTGGGCGCCGCTCC-CTCCCTTCC---------------ACCTGTTCCCTCAGCTCCAAAAGCCCCCCAAACCTTTCCCCCTTCTC---------------CTCCCTTGGAGTCTCCTGAGACTTTGGCCT-GTCCACCTACTAGGGGACGCTAGGCTTCC--CTCCTCCCTATCC--GAAACCCCCTGCCCCC--TCCTTCTCCTCCTGCCTCCCAACCACACACCTGTTTA-----------------------------------------------CCCGTTTCTGACCCCCAGCCTTCAC---------------------------------------------------------CCCCTACCTCCCTCTGATCTCCATGTGCCCCAGATCCCGCAA-------------GGTCTCC--------------------------------------------------------------------------------------------------------------------------------------------------------------------------------------------------------------------------------------------------------------------------------------------------------------------------------------------------------------------------T-CCTCCCCTGACCTGGTCTGCCCCCT-GCAAGAGGTGGCAGG-------AGCTGAAGGGGTTGTTG---GGGTCCCTGCTCCA-TTCTTGCTCCAGGACCTTTCCCAAGTT---AAGCGGCTGGGCTCTTACTCTGCTAACCCG-GGAAACC--ATACCGAGGAATTCCAACATTTGGCGCAGGCCTGTGGCTTGACTTAGCATGATTTGCACGTTATCCAGACCACCACCGTCACCCTGTCGTCACCCTGTCACCCCGGAGGAGAGGG-AGCGAACTC----AGGCTGCTGCTG-CCG-----------------------CCGTTGGGCCTGCGCGGCCGTGCGG-----------------------GTCGGGGCTCGGGCAGTTCCCGCCGGGGATCCCGGGCGGGATTATCAGACTGGCCAGGGGGGCCGCTGGCGCCGGGACC--------------------------ACATGG-CCATTGT--CATCGAGGCCATGCGGGCGGCCTCCAACA-GGGCCGTCAACTATGACAAACTCTGGCGAATCCTTCCAACCCCAGGTGAAAACCCTGCAGTTTTCCTTAATAGGCCG-----ACTGAGCCCTTAACCCAGCACCCTCC-----CCTGCA-CCTGCCTCCGCAG----------------------------------CCGGGGCCGCCGTCC----------TGGCAGCCC-GTCT-ATCTCTCGGTCCTCCCGATACCCG-------ATACCCGTAAAGC----ATTAAAGAA-GGCCAGGGAGGGTCCTCCAACTCCCACTCT----CTGGTGAGAATCTCATTCA-AGGTCTTTAACGCCGAGAGGAAGCGGCTGAACCTAGGAGG----CAGGC-AGACTC-CGGCGGAAGG-----TCCAACTCCAGAGCCCACC----GTGGCGGCAGCCCTGCGGCC----GGCTCCGGG-GCCACGG---AGGGGGAACGAGCTGCAGCC-CGCC---TGGGCCTTGCTTCAAACGCGGAACCGAGGGACG-----CTGGGCCCACCGATGTCCCAG-CCCAAGGAGTCCACGCGG----CCATGCCCTCAG-CGTCGAATGATGCG-CCTCTGGAAACCCAATTGCTCGGCT-CTCAGAGGA-------TCCTCGCGGATCTCCACGCGGAGG-A--------AACCC-TGAGCCCG-TA----AGTGCAGCCCTTCCAG-CT----ACTCGGAGTGGACGAGGCC---CGA
>Dog_ERV-Fc2_chr29_NW_003726112_2747808_2753347
-----AACTGCCCAACCCAAATTGGA-----------CCCCGAAACT-CCGTTG----GGTT----------GTC-------------------------TACTGGCCAGTCTCAA-------------------------------AACTCT--GGGCCTTTGCC-AGGACCT--------------GAAAA---GGCGCCGCCTCATTCA-------------ATACTGTGTGATGGCCTCGCCCGAATATGGCCTAGAGA-TCAGTCCCGATGGCCCCCCGAGGGCGCACTTTTACTGCCCAATTCTCACGGACCT--GACANNNNNNNNNNNNNN-----NNNNNNNNNNNNNNNNNNNNNNGGTCCCATGC---------------------------------------------------------------------------------------------------------------------------------------------------------------------------------------------------------------------------------------------------GGGCAGGCTTTCTGGGACTTCCACTCTCGCCCCTCCC--TCTGCTCCCAATGCTCTACCACTCAGGTCCTTC-GGCGTGGGCGCCGCCCC-CTCCCTCCC-----------TTCCACCTGTTCCCTCAGCTCCAAAAGCCCTAGAATTCCTTCCCCTTTCCC---------------CTTCCTCGGAGTCTCCTGAGACCTTGGCCC-GTCCACTTACTAAGGGAACGCCAGTCTTC-CCTGCTCCCTATCC---GAAACCCCTGCCCCCTCTCCTTCTCCTCCTGCCCCCCAACCACACACTTCTTTA-----------------------------------------------CCCATTTCTGACCCCCAACCTTCAC--------------------------------------------------------CCCCTACCTCCCCTCCAATCTCCATGCACACAAAATCCCACAA-------------GGTCTCC--------------------------------------------------------------------------------------------------------------------------------------------------------------------------------------------------------------------------------------------------------------------------------------------------------------------------------------------------------------------------T-CCTCCCCTGACCTGGTCTGTCCCCT-GCAAGAGGTGGCAGG-------AGCTGAAGGGGTTGTTT---GGCTCCACGCTCCT-TTCTCACTCCAGGACCTTTCCCAAATTAAAAAGCATCTGGGCTCTTCCTCTGCTAACCCA-GGAAACT--ATATCAAGAAATTCCAGTATTTGGCCCAGGCATA-----TGACTTGACATAATTTGCATGTTGTCCAGACCACCACCCTTACACC-------------------AGAGGAGAGGG-AACCTATTC----AGGCTGCTG-CC-GAGAACAGGCAGACCA-------GGGCCATTTACCCGATGCCACTCAGCGG-----------------------GTCGGTGCTCAGGCAGTTCCCGCCGTGGATCCCAGATGGGATTATCAGACTGGCTAGGATTGC-GCCAACGCTGCGACC--------------------------GCATGATCCATTGGCTCATCACTGGCAAGCAGGCGGCCTCTAACA-GGGCTGTCAACTATGATAAACTCCGGGAAGTCAT------CCCAGATGAAAACCCTACAGTTTCCCTTAATAGGCTC-----ACTGAGGCTGTAACCCGGTATACTTG-----CCTGGACCCTGCCTCC-CAG----------------------------------CCGGGGCTACTGTCT----------TGGAAGCCCATTTT-ATCTCTCAGTTCTCCCCTG------------ATAACCGTAAAAA----ATTTAAAAA-GGCTGAAGAGGGTTCTTAAACTCCCATTCCCAACCTGGTGAAAATGGCTTTTAAAGTCTTTAACACCCGAGAGGAAGAGGCTGAACTTAAGAGG----GAGGCTAGACTC-CAGCAGAAGG-----TCCAACTCCAAACCCAAGC---CTTGGTGGCAGCCCTGCAGCTGGTGGGCTGCGGAGCCCACAGAAAGGGGGAATCAACCGCACCCC-TGCC---TGGGGCTTGCTTCAAATGCAGACCCGAGGGACA-----CTGGGCCCGTCAATGTCCCAATCCCAAGGAGCCAACGCGG----CCATGCCTTCAT--GTCGA-TCATGGG-CCACTGGAAATCTGACTGCCCGGTC-NNNNNNNNN-------NNNNNNNNNNNNNNNNNNNNNNNN-NNNNNNNNNNNNNN-NNNNNNNN-NN----NNNNNNNNNNNNNNNN-NN----NNNNNNNNNNNNNNNNNNN---NNN
>Ferret_ERV-Fc2_NW_004569243_5192254_5193833
CTGGGAACTGCCCAATCCT-----------------------AAATC-CCCATG----GGCT----------GTT-------------------------TACTAACTGACCTTAA-------------------------------CCCTCTCTGGGCCTCTCCC-AGGACTT--------------ACAGA---GGGGACGCCTCATCCA-------------TTACTACACGATGGCCTAAATACTA------CTGGATAATCAGTCTCAATGGCTTCCCGAGGG-CACCTTTAATTTCCTGATCTTCACTGATCTGGAACAATCTCTACCACCA------TAAAGGCAAATAAATGGCCTAAGGTTCCATAC---------------------------------------------------------------------------------------------------------------------------------------------------------------------------------------------------------------------------------------------------ATGCAGGCTTTCTGGAGTCTGCGCCCTCCTCCCTCCC--TCTGCTCCCAAAGCTCCACCTCTCAAGTCCTCCTGGCAGGTATACCCCCTC-CCTCCTTTC--------------CACCTGCTCCGATGGCTCCGAAAACCCCTGAATCCTTTCCCCCTTCCC---------------CTCTCTCAGAAACCCCTGAGAGTTTGTCCT-GTCCACCGACTTGGGGGCCGCTGCCCCCC--------CCACTCT---GGGCCTCCTACCGCCTCTTCTCCACCCTCTGCTCCTCCGTTACCAACTCTTGAC----------------------------------------------CCCCACCTGTCACCTCCTTCCACCAA------------------------------------------------------------CCCCTCTCCTCCTGTCTCCACTCGTACAGGATCCCGAGG-------------GA-------------------------------------------------------------------------------------------------------------------------------------------------------------------------------------------------------------------------------------------------------------------------------------------------------------------------------------------------------------------------------C-CTTTCCCTCTC-----CTGACCTCT-ACGGGAGGTCGCAGG-------GGCCGTGGGGGTCATTC---AAGTCCATGCACCC-TTCTCGCTCCAGGACCTTTCCCAAATTGAAAAACCATTAGGCTCTTACTCTGTCAACCCA-GGAAACT--ATATCAAAGAATTCCAATATCTAGCCCAAGCATATGACCTATCCTGGCACGATCTACATGTTGTCCAAACCTCTACCCTCACAGC-------------------CAAGGAAGGGG-AACGTATCC----AGGCCGCTGCCC-GAGAACACGCAGACCA-------GGTCTGTCTGACCGATGCCACCATGCCGGTCGGTGCTAGGCTGTTCCTCCAGCAGACCCAGGGTAGGCCGCTGACGCCAAGACCGCATGATCCAATCAGAATGGCCAAGATGGCCGCTGACGCCAAGGTGGCCAAGGTGGCCGCTGACGCCAAGACCACATAATCCAATCCTTATCGCTGGCATGGGGGCAGCTTCCCACA-AGGCAGTTAATTAC-ACTAAACCA---AGATTATTCAAGGCCCAGACGAAAACCCTACTATTTTCCTTAACAGGCTT-----ACTGAAGCCTTAACTCAATATACCCGTCTTGCCTTGACCCTACCTCTCCGG----------------------------------CGGGGGCCACCGCCT----------TGGCCACTCATTTA-ATCTCTCAGTCTGCACCAG------------ATATATGCAAAAA--AAATTTAAAAA-GACTGAGGAGGGCCCTCAAACTCCCATCTCCAACCTGGTAAGAATGCCCTTTAAAGTCTTCAATCCCCGAGAGGAGGCAGCCGAACTTAAACGG----CAAGCCAGGCTT-CAACAGAAGG-----TCCAGCTCCAAACCCAAGG---CTTGGTGGCAGTCCTGCGGCCGGCTGGCTCCAGGAGCCAACAAAAATGGGGAACAAATCGCACCC-CTCT---GAGGGCCTGCTTCAAATGCAGAGCCAAGGGACAC----TGGGCCCCGTCAATGCCCTAACCCAAAGTAACCAACCCGA----CCATGCCCTCAACTGCCAAGTGATGGG-CCACTGGAAATCTGACTGCCCCAGC-CTCAGAGGC-------TCCCCA-ACACCTCCACGCAGGGG-A---------ACCC-TGAACCGG-TA----AGTCCTGCT-TTCCAA-CT----ACTTGGACTGGACGATGAC---TGA
>Ferret_ERV-Fc1_Class_3_NW_004569146_28966690_28968630
ATGGGAGCCTCCCAATCCAAATTCGA-----------CTCCAAAATG-CTCCTG----GGCT----------GCC-------------------------TTCTGGCCAACCTCTG-------------------------------TACATT--GGAGTTAGACC-AGGACTT--------------ACTCA---GGCGATGCCTTATACA-------------TTATTGTACCGTTGCCTGGACTCAATACAAATTAGACAACCAATCACAATGGCCTCCCGAGGG-CACATTGGACTATCAAGTGCTCACAGATCT-CGACAATCTATGCAGGTG------TCAGGGCAAAT----GGTCTGAAATTCCCTAC---------------------------------------------------------------------------------------------------------------------------------------------------------------------------------------------------------------------------------------------------GTCCAAGCTTTCTGAACCCTACGGTCTCGGCCGTCCT--TGTGCTCCCGGTGTTCGACCTCTCAAGTCCTCCTTGTTTGCGCCCCTCCCC-CAACTCAGTG--------------CATATCCCCTACCGCACCCAAGGAACCAGACCCTCCTTTTCAGTCCT---------------CTCTTTCTG-------------------------TACCCCCCACTCGAGCTCCCACCTTACCCCCTCCTCCTCCTTATCAGCCCCCTCCTCAACCTCTGGCGG--CCACTGAGCCCTCTGGGGAATCGGCA-ACCCCCGCACCCCCGCAGGCCCCAACAGCCTTTTCCGAGGCCAAACCCCCACCCCCGGCACAAGCCGAGTCAGT------------------------------------------CTCTGCTGGACTTCCCATCCTCCCCTCCCATTTGTGCCTGGACGTGCTCCCGAGAT---------------------------------------------------------------------------------------------------------------------------------------------------------------------------------------------------------------------------------------------------------------------------------------------------------------------------------------------------------------------------------------------C-CTCTGTCCAGCTTA-------------AGGGAGGTGGCTGG-------AGCCAAAGGGGTTGTTA---GAGTGCATGCGCCT-TGTTCCCTACAGGACCTCTCCCAAATTGAGAAACGCCTGGGTTCCTTCTG-GCCAACCCA-GACAATC--AT---AAAGAGTTCCAATGTCTGGCCCAAGCCTATGATCCTACCTGGTATGACTTACACGTGGTTCAGACCACTACCCTCACCAC-------------------CGAGGAGAGGG-AACGCATCC----GGGCCACCGCCT-GAGAACATGCTCATCA-------AGTCCATCTCATGGACACCACCATGCCA-----------------------GTAGGCGCTTAGGGGGTCCCCACTGTAGAGCGCGGATGGCACTATCAGAATGGGCAAGATGGCTGCCGGCGGTGAGACC--------------------------GCATGGTTTAATGCCTTATCGCCGGCATGAGAGCAGCCTGCAGTA-AAGCGGTTAACTATGATAAAATCAGGGAGGTTATCCAAGCCCCACAGGAAAACGCTGCCCTGTTCCTTAACCGGCTG-----ATTGAGACTCTAACACAATACACCAG-----ATTAGACCCAGCCTCCCCAG----------------------------------CGGGAGACACAGACC----------TGGCGACCCACTTT-ATTTCTCAATCCCCGTGGG------------ACATCAGACAGAA----ATTAAAAAA-GGCAGAGGAGGGCCCCCAGACCCCCATCTCTGACTTGGTGAAAATGGCCTTTAAGGTTTTTAACTCCTGAGAGGAGGCAGCCAAACTCAAATGG----CAAGCCAGACTC-CAGCCAAAGG-----TCTAATTACAAACCCAGGC---CCTGGTGATGGCCCTGCGGCCAGCTGGTTCAGGGAATCAACAATGAGGGGCAACCGAACATACCC-CTCT---GGGGGCATGCTTTAAATGTGGTGCCGAAGGGCA-----CTGGGCCCATCAATGTCCTAACCCAAAGGCACCCACGAAG----CTATGCCCTCAC-TGTCACCTGATGGG-ACACTGGAAGTTGGACTCTCCTAGC-CTCGGGGGA-------TCCTTG-ACACCTCTATACAGGGG-A--------AACCC-TGAACCGG-CA----AGTCCTGCT-TTCCAG-CT----GCTCAGGCTGGAGGATGAC---TGA
>Dog_ERV-Fc1(b)_chr8_(NW_003726071_14680935-14673748)
ATGGGAGCCTCCCAATCCAAATTCGA-----------CTCCAGAACG-CCCTTG----GGCT----------GCC-------------------------TTCTGGCCAACCTCCG-------------------------------TACATT--AGAGTTGTACC-AGGACTT--------------ACGTA---GCAGATGCCTTATACA-------------TTATTGTACTGTTGCCTGGCCTCAATACAAATTAGACAACCAATCGCAATGGCCTCCCGAGGA-CACATTTGACTATCAGGTGCTCACAGATCT-CGACAATCTATGCAGGCG------TCAGGGCAAGT----GGTCCGAAATTCCCCAT---------------------------------------------------------------------------------------------------------------------------------------------------------------------------------------------------------------------------------------------------GTCCAAGCTTTCTGGACCCTACGGTCTCGGC-GTCCT--TGTGCTCCCAGTGTTCAACCTCTCAAGTCCTCCTTGCTCGGGCTCCTGCCC-CCACTCCGCG--------------CTCTTCCTCTACCGCACCTGAAGAACCAGACTCTCCTCTTCAGTCCT---------------CTCTTTCTGAACCGCTGGAAAACCTTTCTG----TACCCCCTTCTCGAGCTCCCACCTTACCCCCTCCTCCTCCTTATCAGCTCCCTCCTCAACCCACTGCG------------------------------ACCCCAGCACCGTTGCAGACCCCAAGAGCTGTTTCCGAGGTTGAGCCTCCACCCCTGACAGGGGCCGAGTC----------------------------------------------TCTGTCGGACTTCCCATCTTCCCCTCCCATTTCGGCCCAGACGGGTTCCCAAAAC---------------------------------------------------------------------------------------------------------------------------------------------------------------------------------------------------------------------------------------------------------------------------------------------------------------------------------------------------------------------------------------------C-CTCGGTCCAGCTTAGTCTGCCCCTT-AAGGGAGGTGGCTGG-------AGCCGAAGGGGTTGTTC---GAGTGCACGCGCCC-TTCTCCCTACAGGACCTCTCCCAAATTGAGAAATGCCTGGGTTCCTTCTCCGCCAGCCCA-GACAATT--TCATAAAAGAGTTCCATTATCTGGCCCAAGCCTATGATCTTACCTGGCATGACTTACACATGGTTCAGACCACTACCCTCACC----------------------GAGGAGAGGG-AACGCATCC----AGGCCGCCACCC-GAGAACGTGCCGAGCA-------AGTCCATCTCACCGACGCCCCCTTGCGG-----------------------GTAGGTGCTCAGGCGGTCCCGGCTGCAGAGCCCGGATGGGACTATCAGAATGGCCAAGATGGCCGCCGCCGGAGAGCCC--------------------------GCGTGGTTCAATGCCTTATCGCCAGCATGGGGGCAGCTTCCAATA-AAGCAGTTAACTATGATAAGATCAGGGAGGTTATCCAAGCCCCAGATGAAAACCCTGCCCTGTTCCTAAACCGGTTG-----ACCGAGGCTCTAGCACAGTATACTAG-----ATTAGACCCGGCCTCCCCGG----------------------------------CGGGAGCCACAGTCC----------TGGCGACCCACTTC-ACTTCCCAATCGGCGCCGG------------ACATCAGAAAAA-----CCTAAAAAA-GGCAGAGGAGGGCCCTCAGACCCCCATCTCTGACCTGGTGAAAATGGCCTTTAAGGTTTTCAACTCCCGAGAGGAGGCAGCCGAACTCAAACGG----CCAGCCAGGCTC-CAGCAGAAGG-----TCCAACTACAAACCCAGGC---CCTGGGGGCGGCCCTGCAGGCGGCAGTTTCCGGAAA-CAGCAACAAGGGGCAACAGTACGTACCC-CTCT--------------TTAAGGGCGGTGCTGAAGGGCA-----CTGGGCCCCTCAGTGTCCTAACCCGAAGGCACCCACAAAG----CCGTGCCCTCAG-TGTCACCTGATGGG-ACACTGGAAGTCGGACTGTCCTAGC-CTCGGGGGA-------TCCTCG-GCGCCTCTACGCGGGGG-A--------ATCCC-TGAACCGG-CA----AGTCCTGTT-CTTCAG-CT----ACTCGGGCTGGAGGACGAC---TGA
>Dog_ERV-Fc1(b)_chrX_(NW_003726126_93093058-93100047)
ATGGGAACTGCCCAATCCAAATTCGATCCAAATTCGACCCCAAAACC-CCATTG----GGCTAGGCAGGTTAGCG-------------------------TGCTGGCTAACTTTAA-------------------------------AGTCTT--GGGATATTCCC-ATGACCT--------------GAGGA---AACCACGCCTTATCCA-------------TTACTGTACTGTAGCCTGGCCTCAATACCCATTAGACAACCAATCGCAATGGCCTCCCGAGGG-CACATTTGACTATCAGGTGCTCACAGATCT-CCATAGTCTATGCAGGCG------TCAGGGCAAGT----GGTCCGAAATTCCCTAT---------------------------------------------------------------------------------------------------------------------------------------------------------------------------------------------------------------------------------------------------GTCCAAGCTTTCTGGACCCCACGGTCTCGACCGTCCT--CGTGCTCCCAGTGCTCAACCTCTCAAGTTCTCCTTGCTCGCGCCCCTCCCC-CCACTCGGCG--------------CTCTTCCCTTACCGCGCCTGCGGAACCAGA--CTCCTCTTCAGTCCT---------------CTCTTTATGAACCGCCCGAAAACCTTTCTG----TACCCCCTTCCTGAGCTCCCACCTTACGCCCTCCTCCTTAT---CAGCTCCCTCCTCGCCCCCCGGCGC--CCCCTGAGCCCTCCGGGGAATCGGCG-ACCCCAGCACCCCTGCAGGCCCCAAGAGCCGTTTCCGAGGTCGAGCCTCCACTCCCGACTCGGGCCGGGTC----------------------------------------------TCTGTCGGACTTCCCATCTTCCCCTCCCATTTCGGCCCCGGCGCGCTCCCAAAAC---------------------------------------------------------------------------------------------------------------------------------------------------------------------------------------------------------------------------------------------------------------------------------------------------------------------------------------------------------------------------------------------C-CTTTGTCCAGCTTAGCCTGCCCCTT-AAGGGAGGTGGCTGG-------AGCCGAAGGGGTCGTTG---GAGTGCACGCGCCC-TTCTCCCTACGGGACCTCTCCCAAATTGAGAAACGCCTGGGTTCCTTCTCGGCCAACCCA-GACAATT--CCATAAAAGAGTTCCAATATCTGGCCCAAGCCTATGATCTTACCTGGCATGACTTACACGTGGTTCCGACCACTACCCTCACCAC-------------------CGAGGAGAGGG-AACGCATCC----AGGCCGCCGCCC-GAGAACACGCCGACCA-------AGCCCGTCTCACCGACCGCCCCAAGCCG-----------------------GCAGGCGCTCAGGCGGTCCC-GCTGCAGAGCCCGGAAGGGACGATCAGGATGGCCAAGATGGCCGCCGCCGGCGAGACC--------------------------GCGTGGTTCAACGCCTTATCGCCCGCCTGACGGCAGCTTCCAACA-GAGCGGTTAACTACGATAAGATCGGGGAGGTTACCCAAGCCCCACACGAAAACCCTGCCCTGTTCCTAAACCTGCTG-----ACCGAGGCTCTAGCACAGTATACTAG-----ATTAGACCCGGCCTCCCCGG----------------------------------CGGGAGCCACGGTCC----------CAGCAACCCACTTC-CTTTCCCAATCGGCGCCGG------------ACATCAGAAAGA-----ACTAAAGAA--GCAGAGGAGGGCCCTCAGACCCCCAACTCTGACCTGGTGAAAATGGCCCTTAAGGTTTTCAACTCCCGAGAGGAGGCAGCTGACCTCAAACGG----CCAGCCAGGCTC-CAGCAGAAGG-----TCCAACTACAAACCCAGGC---CCTGGGGGCGGCT-------------GTTTCCGGACACAGCGCCGAGGGGCAACCGGACGTACCC-CTCC---GGGGACAGGCTTCAAGGGCGGTGCCGAAGGGCA-----CTGGGCCCGTCGGTGTCCCAACCCGAAGGCACCCACAAGG----CCGTG--------TGGAACCTGATGGG-ACCCTGGAAGTCGGACTGTCCTAGC-CTCTGGGGA-------TCCCCG-GCGCCTCTACGCGGGGG-A--------ACCCC-TGAACCGG-CA----AGTCCTGTT-CTTAAG-CT----ACACACGCTGGAGGACGAC---TGA
>Ferret_ERV-Fc1_Class_3_NW_004569503_2878_1194
ATGGGAGCCTCCCAATCCAAATTTGA-----------CTCCAAAACG-CCCCTG----GGCT----------GCC-------------------------TTCTGGCCAACCTCAG-------------------------------TACATT--GGAGTTAGACC-AGGACTT--------------ACGCA---GGCGATGCCTTATACAATAAGGAGATGCCTTATTGTACCATTGCCTGGCCTCAATACAAATTAGACAACCAATCCCAATGGCCTCCCAAGGG-CACATTTGACTATCAGGTGCTCACAGATCT-CTACAATCTATGCAGGCG------TCAGGGCAAAT----GGTCCGCAATTCCCTAT---------------------------------------------------------------------------------------------------------------------------------------------------------------------------------------------------------------------------------------------------GCCCAAGCTTTCTGGACCCTAGGGTCTTGGCCGTCCT--TGTGCTCCTGGTGTTCGACCTCTCAAGTCCTCCTT-CTCTCGCTCCTCCCC-CCACTCAGCA--------------CATATCCCCTACCGCACCTGCGGAACTAGACCCTCCTCTTCAGTCCT---------------CTTTTTCTGAACCTTACAAAGACCTTTCTG----TACCCCCCACTCGAGCTCCCACCTTACCCCCACCTCCTTAT---CAGCCCCTTCCTCAACCTCTGGCGC--CCCCTGAGCCCTCCAGGGAATTGGCG-ACCCCAGCACCCCAGCAGGCCCCAACAGCCTTTTCCAAGATTGAGCCCCCACCCCTGGCACAAGCCGAGTC----------------------------------------------TCTGCTGGACTTCCCATCCTCCCCTCCCATCTCTTCTCGGACGTGCTCCCAAGAT---------------------------------------------------------------------------------------------------------------------------------------------------------------------------------------------------------------------------------------------------------------------------------------------------------------------------------------------------------------------------------------------C-CTCCATCCA-CTTAATCTGCCCCTT-AAGGGAGGTGGCTGG-------AGCCGAAGGGGTTGTCC---AAGTGCATGCGCCC-TTCTCCCTACAGGACCTCTTCCAAACTGAGAAACATCTGGGTTCCTTCTCGGCCAACCCG-GACAATT--TCATAAAAAAGTTCCAATATCTGGCCCAAGCCTATGATCTTACCTGGCATGATTTACACGTGGTTCAGACCACTACCCTCACCAC-------------------CAAGGAGAGGG-AACGCATCC----AGGCTGCCACTG-GAGAACACGCTGATCA-------AGTCCATCTCATGGACGCCACCATGCCG-----------------------GTAGGCGCTCAGGCGGTCCCTGCTGTAGAGCCCAGATGGGACTATCAGAATGGCCAAGATGGCCACCAGTGGCGAGACT--------------------------GCATGGTTCAATGCCTTATTGCTGGCAGGAGGGCAGCCTCCAATA-AAGCGGCTAGCTATGACAAGACCAGGGAGATTATCCAAACCTCAGACGAAAACCCTGCCCTGTTCCTTAACCCGCTG-----ACTGAGGCTCTAACACAATACACAAG-----ATTAGACCCGCCCTCCCTGG----------------------------------CGGGAGCCACAGTCC----------TGGTGACCCACTTT-ATTTCTCAATCCATGCTGG------------ACATCAGGAAGAA----ATTTAAAAA-GGCAGAGAAGGGCCCCCAGACCCCCATCTCTGACTTGGTGAAAATGGCCTTTGAGGTTTTTAACTCCCAAGAGGAGGCAGCTGAACTCAAATGG----CAAGCCAGACTC-CAGCTGAAGG-----TCCAATTACAAACCCAGGC---CCTGGTGGCAGCCCTGCGGCCAGCTGATTCTGGGAATCAGCAACGAGGGGCAACCGGCCGTACCC-CTCC---AGGGGCATGCTTTAAATGTGGTGCCAAAGGGCA-----CTGGGCCCGTCAATGTCCTAGCCCAAAGGCACCCACAAAG----CCGTGCCCTCAG-TGTCACCTGATGGG-ACACTGGAAGTCGGACTGTCCTAGC-CTCGGGGGA-------TCCTCT-GCGCCTCTATGCGGGGG-A--------AACCC-TGAACTGG-CA----AGTCCTGCT-TTCCAG-CT----ACTCGGGCTGAAGGACGAC---TGA
>Ferret_ERV-Fc1_Class_3_NW_004570245_1953_3637
ATGGGAGCCTCCCAATCCAAATTTGA-----------CTCCAAAACG-CCCCTG----GGCT----------GCC-------------------------TTCTGGCCAACCTCAG-------------------------------TACATT--GGAGTTAGACC-AGGACTT--------------ACGCA---GGCGATGCCTTATACAATAAGGAGATGCCTTATTGTACCATTGCCTGGCCTCAATACAAATTAGACAACCAATCCCAATGGCCTCCCAAGGG-CACATTTGACTATCAGGTGCTCACAGATCT-CTACAATCTATGCAGGCG------TCAGGGCAAAT----GGTCCGCAATTCCCTAT---------------------------------------------------------------------------------------------------------------------------------------------------------------------------------------------------------------------------------------------------GCCCAAGCTTTCTGGACCCTAGGGTCTTGGCCGTCCT--TGTGCTCCTGGTGTTCGACCTCTCAAGTCCTCCTT-CTCTCGCTCCTCCCC-CCACTCAGCA--------------CATATCCCCTACCGCACCTGCGGAACTAGACCCTCCTCTTCAGTCCT---------------CTTTTTCTGAACCTTACAAAGACCTTTCTG----TACCCCCCACTCGAGCTCCCACCTTACCCCCACCTCCTTAT---CAGCCCCTTCCTCAACCTCTGGCGC--CCCCTGAGCCCTCCAGGGAATTGGCG-ACCCCAGCACCCCAGCAGGCCCCAACAGCCTTTTCCAAGATTGAGCCCCCACCCCTGGCACAAGCCGAGTC----------------------------------------------TCTGCTGGACTTCCCATCCTCCCCTCCCATCTCTTCTCGGACGTGCTCCCAAGAT---------------------------------------------------------------------------------------------------------------------------------------------------------------------------------------------------------------------------------------------------------------------------------------------------------------------------------------------------------------------------------------------C-CTCCATCCA-CTTAATCTGCCCCTT-AAGGGAGGTGGCTGG-------AGCCGAAGGGGTTGTCC---AAGTGCATGCGCCC-TTCTCCCTACAGGACCTCTTCCAAACTGAGAAACATCTGGGTTCCTTCTCGGCCAACCCG-GACAATT--TCATAAAAAAGTTCCAATATCTGGCCCAAGCCTATGATCTTACCTGGCATGATTTACACGTGGTTCAGACCACTACCCTCACCAC-------------------CAAGGAGAGGG-AACGCATCC----AGGCTGCCACTG-GAGAACACGCTGATCA-------AGTCCATCTCATGGACGCCACCATGCCG-----------------------GTAGGCGCTCAGGCGGTCCCTGCTGTAGAGCCCAGATGGGACTATCAGAATGGCCAAGATGGCCACCAGTGGCGAGACT--------------------------GCATGGTTCAATGCCTTATTGCTGGCAGGAGGGCAGCCTCCAATA-AAGCGGCTAGCTATGACAAGACCAGGGAGATTATCCAAACCTCAGACGAAAACCCTGCCCTGTTCCTTAACCCGCTG-----ACTGAGGCTCTAACACAATACACAAG-----ATTAGACCCGCCCTCCCTGG----------------------------------CGGGAGCCACAGTCC----------TGGTGACCCACTTT-ATTTCTCAATCCATGCTGG------------ACATCAGGAAGAA----ATTTAAAAA-GGCAGAGAAGGGCCCCCAGACCCCCATCTCTGACTTGGTGAAAATGGCCTTTGAGGTTTTTAACTCCCAAGAGGAGGCAGCTGAACTCAAATGG----CAAGCCAGACTC-CAGCTGAAGG-----TCCAATTACAAACCCAGGC---CCTGGTGGCAGCCCTGCGGCCAGCTGATTCTGGGAATCAGCAACGAGGGGCAACCGGCCGTACCC-CTCC---AGGGGCATGCTTTAAATGTGGTGCCAAAGGGCA-----CTGGGCCCGTCAATGTCCTAGCCCAAAGGCACCCACAAAG----CCGTGCCCTCAG-TGTCACCTGATGGG-ACACTGGAAGTCGGACTGTCCTAGC-CTCGGGGGA-------TCCTCT-GCGCCTCTATGCGGGGG-A--------AACCC-TGAACTGG-CA----AGTCCTGCT-TTCCAG-CT----ACTCGGGCTGAAGGACGAC---TGA
>Ferret_ERV-Fc1_Class_3_NW_004569236_344344_342720
ATGGGAGCCTCCCAATCCAAATTCGA-----------CCCCCAGACG-CCCCTG----GGCT----------GCC-------------------------TTCTGGCCAACCTCCG-------------------------------TAC---------------C-AGGGCTT--------------ACACA---GGCGACGCCGACGCCT-------TATGCATTGTTGTACCGTTGCCTGGCCTCAATACAAATTGGACAACCAATC-----------------G-CACATCTGACTATTAGGTGCTCACAGATTT-CGACAACATATGTAGGTG------TCAAGGCAAAT----GGTCCGAAATTCCCTAT---------------------------------------------------------------------------------------------------------------------------------------------------------------------------------------------------------------------------------------------------GTCCAAGCTTTCTGGACCCTTCGGTCTCGGCCGTCCT--TGTGCTCCCGGTGTTCGACCTCTCAAGTCCTCCTG-CTCGCGCCCCTCCCC-GCACTCCACG--------------CATGTCCCCTACCGCACCCGCGGAACCAGACCCTCCTCTTCAGTCCT---------------CT----CTGAACCGCCCCAAGACCTTTCTG----TACCCCCCACTCGAGCTCCCACCTTACCCTCTTCTCCTCCTTAT-AGCCCCCTCCTCAACCTCCA-CGC--CTCCTGAGCCCTCCAGGGAATCGGCG-ACCCCAGCACCCCCGTAGGCCCCAAAAGCCTTTTCCGAGGTCGAGCCCCCACCCCCGGCACAAGCCGAGTC----------------------------------------------TCTGCCGGACTTCCCAGCCCCCCCTCCCATTTCGGCCCAGACGCGCTCCTGAGAT---------------------------------------------------------------------------------------------------------------------------------------------------------------------------------------------------------------------------------------------------------------------------------------------------------------------------------------------------------------------------------------------C-CTCCCTCCAGCTTAATCTGCCCCTT-AAGGGAGGTGGCTGA-------AGCCGAAGGGGTCGTCC---CAGTGCATGCACCC-TTCTCCCTACATGACCTCTCCCAAATTGAGAAATGCCTGGGTTCCTTCTCGGCCAACCCGAGCCAACTTTTCATAAAAGAGTTCCAATACCTGGCCCAAGCCTATGATCTTACCTGGCATGACTTACACGTGGTTCAGACCACTACCCTCACCAC-------------------CGAGGAGAGGG-AACACATCC----AGGTTGCTGCCC-GAGAACATGCCGATCA-------AGTCCATCTCACGGGCGCCA-------------------------------------------------CCCGCTGTAGAGCCCGGATGGGACTATCAGAATGGCCAAGATGGCCGCCATTGGCGAGACC--------------------------GCATGGTTCAAAGCCTTATCGCCGCCATGAGGGCAGC-TCCAATA-AAGCGGTTAACTATGGTAAGATCAGGGAGGTTATCCAAGCCCCAGATGAAAACCTGGCCCTGTTCCTTAACCGGCTG-----ACTGAG----TAACACAGTACACCAG-----ATTAGACCCGGCCTCCCTGG----------------------------------CGGGAGCCACAGTCCAGAACCACAGTCCTGACCCACTTT-ATTTCTCAATCCACGCCGG------------ACATCAGAAAGAA----ACTTAAAAA-GGCAAAGGAGGGCCCCCAGACCTCCATCTCTGACTTGGTGAAAATGGCCTTTAAGGTTTTTAACTCCCGAGAGGAGGTAGCCAAACTCAAACAG----CAAGCCAGACTC-CTGCAGAAGG-----TCCAATTACAAACCCAGGC---TTTGTTGGCGGCCCTGTGGCCAGCTGGTTCCGGGAATCAGCAACACGGGGCAACCG---GTACCC-CTCC---TGGGGCATGCTTTAAATGTGGTGCAGAAGGGCA-----CTGGGCCCGTCAATGCCCTAACCCAAAGGCACC-ATAAAG----CAGCGCCCTCAG-TGTCACCAGATGGG-ACACTGGAAGTCGGACTATCCTAGC-CTCGGGGGAA------TCCTCG-GCGCCACTACACGGGGG-A--------AACCC-TGAATCGG-CA----AGTCCTGCT-TTCCAG-CT----ACTGGGGCTGGAGGACGAC---TGA
>Dog_ERV-F1(b)_gag_consensus
ATGGGAACTGCCCAATCCAAATTYGA-----------YCCMAAAACG-CCCTTG----GGTT----------GCC-------------------------TTCTGGCCAAYYTCAA-------------------------------AACCTT--AGRGYTKTACC-AGGACCT--------------GCGNA---GGCGACGCCTYATACA-------------TTACTGTAYTGTNGCCTGGCCYCAATAYCAATTAGACAACCAATCKCAATGGCCTCCCGARGG-CACMTTTGAYTAYCAGGTGCTYACRGATCT-YGACARTCTMTGCAGRYG------YCARGGCAART----GGTCYGARATTCCCTAY---------------------------------------------------------------------------------------------------------------------------------------------------------------------------------------------------------------------------------------------------GTCCARGCYTTYTGGACCCTACGKTCTCGCCCKTCMY--TRTGCTCYCASTGCTCWACCTCTCARGTTCTCCTTGCYCGAKCTCCTCCCC-CCACYCTSCK--------------STCTWCMTCTMCCRMGSMTSCCGAMCCMKMYKCNNNNNT-CWSTCYT---------------CYCTTTCTGARCCKCCCGAAAACYTWTCTR----KMCCCCCWTYGAGRGCYCCYMYCYTACCYCCTCCTCCACCYNNNYAYCMKCYYSYTCCYCRGCCYCCTGYRCCCCTCGTTCCNCAGGAAAACCCCGA-TMCMCCMSCWMYCNNCAGNYCMCMMSWRCCGYWYCYGARRTCSMSCMWCYRMASSCGRCAGSGGNNNCCRCSY-------------------------------------------CTCWRKCGGACYYCCYWYCWTCCCCTCCYATYTCSGCCCGSACSGGGTCYCAWAAC---------------------------------------------------------------------------------------------------------------------------------------------------------------------------------------------------------------------------------------------------------------------------------------------------------------------------------------------------------------------------------------------C-CYTCKYCCRRCTTAGTCTGCCCCYT-AMGGGAGGTSGCWGG-------RGCMGAAGGGGTTGTYS---GAGTSCACGCRCCY-TTCTCCCTMCARGACCTYTCCCAAATWGAGAARCGYCTGGGTTCCTTCTCCGCCAACCCA-GACAANN--CYWTAWMAGAGTTCCAATAYCTRGCYCARGCCTAYGAYCTTACCTGGCAYRACYTMCACGTKGTYCARACCACYAYCCTCACYAC-------------------TGARGAGAGGG-AACGCATYC----AGGCYKCYGCCY-GAGAACATGCYGATCA-------RGTCCAYCTCACYGACGCCCCCATGCSG-----------------------GTAGGTGCTCAGGCGGTCCCGGCTGCAGAGCCCGGATGGGACBATCAGAATGGCCAAGATGGCCGCCGCCGGHGAGACC--------------------------GCGTGGTTCAATGCCTTATCGCCVGCATGVGGGCAGCTTCCAACA-AAGCGGTTAACTATGATAAGATCAGGGAGGTTATCCAAGCCCCAGACGAAAACCCTGCCCTGTTCCTAAACCGGTTG-----ACCGAGGCTCTAGCACAGTATACTAG-----ATTAGACCCGGCCTCCCCGG----------------------------------CGGGAGCCACVGTCC----------TGGCGACCCACTTC-ATTTCCCAATCGGCGCCGG------------ACATCAGAAAGA-----ACTAAAAAA-GGCAGAGGAGGGCCCTCAGACCCCCATCTCTGACCTGGTGAAAATGGCCTTTAAGGTTTTCAACTCCCGAGAGGAGGCAGCTGAACTCAAACGG----CCAGCCAGGCTC-CAGCAGAAGG-----TCCAACTACAAACCCAGGC---CCTGGGGGCGGCCCKGYRGSCGGCRGTTTCCGGAVA-CAGCAACAAGGGGCAACHGDACGTACCC-CTCC---GGGGRCMKGCTTCAAGGGCGGTGCCGAAGGGCA-----CTGGGCCCGTCAGTGTCCTAACCCGAAGGCACCCACAAVG----CCGTGCCCTCAG-TGBHACCTGATGGG-ACACTGGAAGTCGGACTGTCCTAGC-CTCGGGGGA-------TCCTCG-GCGCCTCTACGCGGGGG-A--------AHCCC-TGAACCGG-CA----AGTCCTGTT-CTTCAG-CT----ACTCGGGCTGGAGGACGAC---TGA
>Dog_ERV-Fc1(b)_chr11_(NW_003726079_7457661-7452697)
ATGGGAACTGCCCAATCCAAATTTGA-----------CCCCAAAACT-CCGTTG----------------TTTTTACTCCGTTGGGTAAAAACT--GTTTTACTGGCCAATTTAAA-------------------------------AACCTC-TGGGCCTTTCCC-AGGACCT--------------GAAAA---GGTGTCATCTCATTCA-------------TTACTGTATGGTGGCCTGGCCCCAATATCGCCTAGGCGATCAATCTCAACGGCCCC--GAAGG-CACCTTTGATTACCAGATCCTTATGGATCT-TGACAATCCCTGCAGATG------CCAAGGCAAAT----GGTCTGAGGTTCCCTAC---------------------------------------------------------------------------------------------------------------------------------------------------------------------------------------------------------------------------------------------------GTCCAGACCTTTTGGACCCTACGTTCTCGCCCTTCAC--TATGCTCTCGCTGCTCTATGTCTCAGGTTCTCCTTGCCCAATCTCCTCCCC-CCACCCTCC--------------------TGTCTACATCTCCCAAGGATCCCGACCCCTCTGCTCTCTCTT---------------CCCTTTCTGAGCCTCCCAAAAACTTATCTA----GCCCCCCAATGAGGGCCCCTCTCCTGCCTCCTCCTCCACCCTATCACGCTCCTGTGCCCCGGCCTCCTGTACCCCTCATTCCACAGGAAAACCCCGA---TCCATCCCCTATCGTGTTCACCCCTACCGCACCTGCAATCCCCCAACTGAAGGCTGCAGCGGAACCCACCC-------------------------------------------CTCAAGGGGACCCGCTTCCATCCCCTCCTATCTCCCCCTGCACCTGGTCTCATAAC---------------------------------------------------------------------------------------------------------------------------------------------------------------------------------------------------------------------------------------------------------------------------------------------------------------------------------------------------------------------------------------------C-CCTCTCTGGACTTAGTCTGTCCCCT-ACGGGAGGTCACAGG-------GGCAGAAGGGATTGTCG---GGGTCCACGCACCT-TTCTCCCTCCAAGACCTTTCCCAAATAGAGAAGCATCTGGGTTTCTTCTCCGCCAACCCA-GACAACT--TTATCA--GAGTTCCAATACCTAGCTCAGGCCTACGACCTTACCTGGCACAACCTCCACGTTGTCCAAACCACCATCCTCACTAC-------------------TGAAGAGAGGG-AACGCATTC----AGGCTTCTGCCT-GAGAACATGCTGATCA-------GGTCCACCTCACTGACGCCGCCATGT-------------------------GTGGGTGCTCAGGTGGTCCCAGCTGTAGAGCCCGGATGGGACCATCAGAATGGCCAAGCTGGCCGCCGGCGTTGCAACC--------------------------GCATGGTCCAGTGCCTCATTGCCGGCATGCGGGCAGCCTCCAACA-AGGCGGTCAATTATGACAAAATCAGAGAAATTATCCAGACCCCTGACGAGAACCCGGCCATGTTCCTCAGCCGGTTA-----ACCGAGGCACTAACTCAGTACACTCA-----CCTCTATCCGGCTTCACCGG----------------------------------CAGGGGCGACCGTCC----------TGGCG--CCATCTT-ATCTCCCAATCGGCGCCAG------------ACATTCGAAAGAA----ACTAAAAAA-GGTCAAGGAGGGACCACAGACCCCCATCTCTGACCTAGTGAAAATGGCCTTTAAAGTCTTTAACTCCCAAGAGGAGGTGG-TGAACTT-AACGA----CAGGCCAGGCTC-CAGCAAAAGG-----TTCAGTTGCAGACCCAGGC---CCTGGTGGCAGCCCGGTGGCCGGCCGGCTCCGAGAGCCAACAAAAGGGAGGAACTAACCATACCC-CTGC---GGGGGCCTGCTTCAAATGCGGGGCCGAGGGACA-----CTGGGCTCGTCAGTGTCCTAATCCAAAGGAGCCAACCCCA----CCCTGCCCTCAG-TGCTGACTGATGGG-ACACTGGAAATCAGACTGCCCAAGC-CTCGGGGGA-------TCCTCG-GCACCTCTACACGGGGG-A--------AACTC-TGAGACGG-AC----AGTTCTGTC-CTCCGG-TT----GCTTGGATTGGAGGATGAG---TGA
>Dog_ERV-Fc1(b)_chr30_(NW_003726113_17652195-17661057)
ATGGGAACGTCCCAGTCCAAAACTGA-----------TCCAAAAACG-CCCTCG----GGTT----------GCC-------------------------TTCTGGCCGGTCTCAA-------------------------------GACCTT--AGAGCTGGACC-AGGACCT--------------GCGCA---GGCGGCGCCTCATACG-------------CTACTGTATTGTCGCCTGGCCCCAATATCAGTTAGACAGCCCATCTCAATGGCCCCGCGAAGG-CACCTTTGATTACCAGGTGCTTACGGATCT-TGACAGCCTCTGCAGATG------CCAAGGCAAAT----GGTCTGAGATTCCCTAC---------------------------------------------------------------------------------------------------------------------------------------------------------------------------------------------------------------------------------------------------GTCCAGGCCTTTTGGACCCTACGTTCTCGCCCTTCAC--TATGCTCTCTCTGCTCTACATCTCAGGTTCTCCTTGCCCGATCTCCTCT----GACCCTCC--------------------TGTCTACATCTCCCAAGGATCCCGACCCCTCTGCTCTCTCTC---------------CCCTTTCCGAGCCTCCCGAAATCTTATCTA----GCCCCCCAGTGAGGGCCCCTCTCCTACCTCCTCCTCCACCCTATCACTCTCCTGTCCCCCAGCCTCCCGTACCCCTCGTTCCTCAGCAAAACCCCGA---TCCAACCCCTATCTCGCTCACCCCTACCACACCTGAAACCCCCCAACTGAAGGCCGCAGCAGAACCCACCC-------------------------------------------CTCAAGAGGACCCCCTTCCATCCCCTCCTATCTCCACTCGCACCGGGTCTCATAAG---------------------------------------------------------------------------------------------------------------------------------------------------------------------------------------------------------------------------------------------------------------------------------------------------------------------------------------------------------------------------------------------C-CCTCTCCAGACTCAGTCTGCCCCCT-CCAAGAGGTCGCAGG-------GGCAGAAGGGGTTGTCC---G-GTCCACGCACCT-TTCTCCTTCCAAGACCTTTCCCAAATAGTGAAGCGTCTGGGTTCCTTCTCCGCCAACCCA-GACAACT--TTATCA--GAGTTCCGATACCTAGCTCAGGCCTACGACCTTACCTGGCACAACCTCCACGTTGTCCAAACCACCATCCTCACTAC-------------------TGAAGAGAGGG-AACGCATTC----AGGCTTCTGCCT-GAGAACATGCTGATCA-------GGTCCACCTCACTGACGCNNNNNNNN-------------------------NNNNNNNNNNNNNNNNNNNNNNNNNNNNNNNNNNNNNNNNNNNNNNNNNNNNNNNNNNNNNNNNNNNNNNNNNNNNNNN--------------------------NNNNNNNNNNNNNNNNNNNNNNNNNNNNNNNNNNNNNNNNNNNNN-NNNNNNNNNNNNNNNNNNNNNNNNNNNNNNNNNNNNNNNNNNNNNNNNNNNNNNNNNNNNNNNNNNNNNNNNNNNNN-----NNNNNNNNNNNNNNNNNNNNNNNNNN-----NNNNNNNNNNNNNNNNNNNN----------------------------------NNNNNNNNNNNNNNN----------NNNNNNNNNNNNNN-NNNNNNNNNNNNNNNNNNNNNNNNNNNNNNNNNNNNNN------------------N-NNNNNNNNNNNNNNNNNNNNNNNNNNNNNNNNNNNNNNNNNNNNNNNNNNNNNNNNNNNNNNNNNNNNNNNNNNNNNNNNNNNNNNN--NNNNN----NNNNNNNNNNNN-NNNNNNNNNN-----NNNNNNNNNNNNNNNNNNN---NNNNNNNNNNNNNNNNNNNNNNNNNNNNNNNNNNNNNNNNNNNNNNNNNNNNNNNNNNNNNNNNN-NNNN---NNNNNNNNNNNNNNNNNNNNNNNNNNNNNNNNN-----NNNNNNNNNNNNNNNNNNNNNNNNNNNNNNNNNNNNNNNN----NNNNNNNNNNNN-NNNNNNNNNNNNNN-NNNNNNNNNNNNNNNNNNNNNNNNN-NNNNNNNNN-------NNNNNN-NNNNNNNNNNNNNNNNN-N--------NNNNN-NNNNNNNN-NN----NNNNNNNNN-NNNNNN-NN----NNNNNNNNNNNNNNNNNNN---NNN
>Dog_ERV-Fc1(a)_chr5_(NW_003726057_24576800-24583617)
ATGGGAACCTCCTAGTCCAAATTTGA-----------TTCCAAAACG-CCTTTA----GGAT----------GCC-------------------------TACTGGCTAATCTCCG-------------------------------AACTCT--GGAGTTAGACC-AGGACTT--------------ACGAA---GGCGACGCCTTATCCA-------------TTACTGTACCGTCGCTTGGCCTCAATATCGGCTGAATAACCAATCGCAATGGCCACCTGAAGG-CACTTTTGATTATCAGATACTTACGGACCT-TGATAATCTCTGTAGACG------CCAAGGCAAAT----GGTCTGAGGTGCCCTAT---------------------------------------------------------------------------------------------------------------------------------------------------------------------------------------------------------------------------------------------------GTCCAGGCTTTCTGGACCCTGCGCTCCAGACCAGAAC--TCTGCTCTAGCTGCTCAACCTCTCAGGTACTCCTAGCCCGCTCTCCCCCGC-CGACTCTTC--------------------CCCACTCCACCTCTAGAGACTCCAACTTGGCCCCTCCATCCC---------------CCCTCGCCGAGCCTCCTGAAGATCTCTCCA----GGCCCCCTGTAAGGGCCCCACACCTGTCTCCTCCTCC-----CTACCAACCCGCTCCCCAACAACCTGTGTCCCCGACTCCTTCCTCAATCTCCGAC-ACTCCAGGCCCAGGCCCAGCCTCGAGCACACCCTCTCCAACCGTTCCTCTCCTCCCAGCCCCAGAACCTCAAC-------------------------------------------CACCTTCCAGCCCCCTCCCTTCCCCTCCTATCTCTGCCCGTACCAGATCCAAAAAC---------------------------------------------------------------------------------------------------------------------------------------------------------------------------------------------------------------------------------------------------------------------------------------------------------------------------------------------------------------------------------------------T-CTTCCCCGGACCTGGTCTGCCCCTT-GAGGGAGGTTGCAGG-------GGCTGAAGGGGTTGTCC---GAGTCCATGCGCCC-TTTTCTCTACAAGACCTATCCCAAATAGAAAAACGCTTAGGTTCCTTTTCGGCCAATCCC-GACAACT--ACATCAAGGAATTCCAATACTTGGCGCAGGCCTATGACCTAACCTGGCATGACTTACATGTCATCCAGACCGCCACCCTCACCAC-------------------TGAAGAGAGGG-AACGTATCC----AGGCTGCTGCCC-GGGGANNNNNNNNNNN-------NNNNNNNNNNNNNNNNNNNNNNNNNN-------------------------NNNNNNNNNNNNNNNNNNNNNNNNNNNNNNNNNNNNNNNNNNNNNNNNNNNNNNNNNNNNNNNNNNNNNNNNNNNNNNN--------------------------NNNNNNNNNNNNNNNNNNNNNNNNNNNNNNNNNNNNNNNNNNNNN-NNNNNNNNNNNNNNNNNNNNNNNNNNNNNNNNNNNNNNNNNNNNNNNNNNNNNNNNNNNNNNNNNNNNNNNNNNNNN-----NNNNNNNNNNNNNNNNNNNNNNNNNN-----NNNNNNNNNNNNNNNNNNNN----------------------------------NNNNNNNNNNNNNNN----------NNNNNNNNNNNNNN-NNNNNNNNNNNNNNNNNNNNNNNNNNNNNNNNNNNNNN------------------N-NNNNNNNNNNNNNNNNNNNNNNNNNNNNNNNNNNNNNNNNNNNNNNNNNNNNNNNNNNNNNNNNNNNNNNNNNNNNNNNNNNNNNNN--NNNNN----NNNNNNNNNNNN-NNNNNNNNNN-----NNNNNNNNNNNNNNNNNNN---NNNNNNNNNNNNNNNNNNNNNNNNNNNNNNNNNNNNNNNNNNNNNNNNNNNNNNNNNNNNNNNNN-NNNN---NNNNNNNNNNNNNNNNNNNNNNNNNNNNNNNNN-----NNNNNNNNNNNNNNNNNNNNNNNNNNNNNNNNNNNNNNNN----NNNNNNNNNNNN-NNNNNNNNNNNNNN-NNNNNNNNNNNNNNNNNNNNNNNNN-NNNNNNNNN-------NNNNNN-NNNNNNNNNNNNNNNNN-N--------NNNNN-NNNNNNNN-NN----NNNNNNNNN-NNNNNN-NN----NNNNNNNNNNNNNNNNNNN---NNN
>Ferret_ERV-Fc1_Class_1_NW_004569142_22408964_22410910
GTGGGGACCTCCCAATCCAAATTCGA-----------CCCTAAAACA-TCCCGG----GGGTGTT---TTAGGCC-------------------------TGCTGGCCAATCTTAA-------------------------------AACCCT--GGAACTGGACC-AGGACCT--------------GCAAA---AACGATG----------------------TTACTGTACTGTCGCTTGGCCACAATACCGATTAGACAATCAGTCCCAATGGCCTCAGGAAGG-CACGTTTAACTATCAGATTTTCATGGACCTTAAATAACCTTGGCAGACA------CCAAGGCAAAT----GGGTCAAGGTCCCTTAT---------------------------------------------------------------------------------------------------------------------------------------------------------------------------------------------------------------------------------------------------GTCCAGGCTTTCTGGACTCTGCGCTTTCGCCCCTCCC--TCTGCTCTCACTGCTCCACCTCTCAGGTCCTCTTGGCCCGCTCCCCTCTCC-CTCCCCTGC--------------------CACCCACTGCTCCCAAAGACTCAGACCTCTCCTCCCGGTCTC---------------CTCTCT--GAACCCCCAGAGAGCTTCACCC--ACCCACTGACAAGAGGGCC-----TCTGGTTCCTCCTCCTCCT------TACCATGATCCCTTACCCCAAGGTCCCTTAAGTTCAGGATTTCT-------GAACCAGCCCCCTCGTCTACCCTTCCTCCTCCC----------CCTCCCCACTCCTATCCGAACTCCTGACAAATTTATCCACAGTAAACGGCAA-----ACTCAAAGTTTACTGAAGGTCAAATAGGTTCTTGTTATTTGTTAAAA-TCTGCTAGCAAAGAGATGACTAGAACTGATGGTCACTTGTGTGT---------------------CTCAGAGTTTTAATGGGTAATTCTTAAGGTAGCTTTCAAGGTCTTTGGTAACCTTTAACAGAATGGGATAAAATACCAGAGTGCTGGTCGCTGGAACTAGGTTTATGCTTTTGAAAT---CTGTTGGTAAACATCTTTTGTGCTTAATTGAATTCTG----------------GCTACTGTTTGAGCTAGATCCTTTCATAAAGAATGGAAGGGGAGACTGATCACCTCCCATTAGCCAGGGATACCCAAAGAGGAGGGTGTCCAATCTGTTTGAATCTGAAGAATGCCTGACT-GCGTGAATGTGTCTGTATGGCTCCACCTGCACTAGGGCTCAACACC-CCCTCCCTGAGTTAGTCTGCCCCCT-AAGGGAGGTTGCTAG-------AGTTGAGGGAGTTGTTT---GAGTTCATGTGCCC-TTCTCTCTACAAGACCTTTCCCAAACTGAGAAACATTTGGGCTCCTTTTCGGCCAGTTCT-GGTAACT--TTATCAAAGAATTCCAATATTTGGCCCAAGCCAGTGACCTCACCTGGCATGATTTACATGTGGTCCAGACCACCACCCTCACCAC-------------------AGAGGAGAGGG-AACGCATCC----AGGCTGCTGCCC-GGGAGCACGCAGATCA-------GGTC-AGCTCACTGATGCTGCCATGCCA-----------------------GTTGGAGCCCGGGTGGTCCCAGCTGTAGAACCAGGTTGGGATTATCAGGATGGCCAAGATGGCCACTGGCGCTGCGACC--------------------------GCATGGTCCAATTTCTCATAGCCGGCATGCGGGCAGTCTCTAATA-AGGCCGTTAATTA---CAAGATTAGGGAGATTGTC-CAGGCCCCTACGAAAACCCCACCATGATTCTTAACCAATTG-----ACTGAGGCTTTAACCCAGGACACTCG-----CTTGGACCCCACCTCTCCTT----------------------------------CAGGGGCCACGGAGC----------TGGCTACTCATTTT-ATCTCTCAATCGGCACCGG------------ATATACGGAGAAA----GTTAAAGAA-GGCTGAGGAGGGCCCTCAGACCCCCATTTCTGACTTGGTGAAAATGGCATTTAAGGTTTTTAATTCCCGTGAGGAGGCGGCTGAGCTTAAACGA----CAAGCCAGACTC-CAGCAAAAGG-----TTCAGTTGCAGACCCAATT---CTTGGTAGCAGCCCTGCGGCTGGCCGGCTCCGGGAGCCAGCAGAGAGGGGCAACCAACTGCACCC-CCGC--CGGGGGCCTGTTTCAAATGTGGGGCTGAGGAACA-----TTGGGCTCGCCAGTGCCCCAATCCAAAGCCACCAACTCGG----CCTTGCCCTCAA-TGCCATTTGATGGG-CCACTGGAAATCCGACTGCCTTAAC-CTTGGGGTA-------TCATC--------------------------------------------------------------------------------------------------
>Ferret_ERV-Fc1_Class_1_NW_004569399_1889063_1890603
-TGGGGACCTCCCAATCCAAATTCGA-----------CCCTAAAACA-TCCTGG----GGGTGTT---TTAGGCC-------------------------TGCTGGCCAATCTTAA-------------------------------AACCCT--GGAACTGGACC-AGGACCT--------------GCAAA---AACGACG----------------------TTACTGTACTGTCGCTTGGCCACAATACCGATTAGACAATCAGTCCCAATGGCCTTTGGAAGG-CATGTTTAACTATCAGATTTTCATGGACCT-AAATAACCTCGGCAGGCA------CCAAGGCAGAT----GGGCCAAGGTCCCTTAT---------------------------------------------------------------------------------------------------------------------------------------------------------------------------------------------------------------------------------------------------GTCCAG-CTTTCTGGACTCTGCACTCTCGCCCCTTCC--TCTGCTCTCACTGCTCCACCTCTCAGGTCCTCTTGGCCCGCTCCCCTCCCC-CTACCCTGC--------------------CACCCACTGCTTCCAAAGACTCGGACCTCTCCTCCCTGTCTC---------------CTCTCTCTGAACCCCCGGAGAGCTTAACCC--ACCCACTGACAAGAGGGCC-----TCTGGTTCCTCCTCCTCCT---CTTTACCGCGATCCTTCACTCCAAGGTCCCTTAAATTCAGGATTTCT-------GAACCAGCGCTCTCGTCTACCTCTCCTTCTCCC----------CCTCCCCACTCCTATCCGAACTCCTGACAAATTTATCCGCAGTAACGGGAAACTTC-AATCAAAGTTTACTGAAGGTCAAATAGACTCTTGTTATTTGTTAAAA-TCTGCTAGCAAAGAGATGACTAGAACTGATGGTTACTTGTGT-----------------------CTCAGAGTTTTAATGGGTAATTCTTAAGGTAGCTTTCAAAGTCTTTGGTAACCTTTAACAGAATGGGATAAAATACCAGAGCACTGGTCGCCAGAACTAGGTTTACACTTTTGAAATGTGCTGTTGGTAAACACCTTTTGTGCTTAATTGAATTCTGTTGTAACAGCCGCCGGGCTACTGTTTGAGCTAGATCCTTTCGTAAAGAATGGAAGGGGAGACTGATCACCTCCCATTAGCCAGGGATACCCAAAGGGGAGGGTGTCCAATCTGTTTGAATCTGAAGAGTGCCTGACT-GCGTGAATGTGTCTGTGTGGCTCCAGCCGCACTAGGACTCGAAAGC-CCCCCGCTGAGTTAGTATGCCCCCC-AAGGGAGGTTGCTGG-------AGTTGAGGAAG---TTT---GAGTTCATGCGCCC-TTCTCTCTACAGGACCTTTCCTAAATTGAGAAACGTTTGGGCTCCTTTTCGGCCAGTTCT-GATAACT--ATATTAAAGAATTCCAATATCTCGCCCAAGCCTATGACCTCACCTGGCATGATTTACATGTGGTCCAGACCACCACCCTCACCAT-------------------AGAGGAGAGGG-AACGCATCC----AGACTGCTGCCT-GGGAGCACACGGATCA-------GGTCCAGCTCACTGATGCTG-----------------------------------GAGCCCGGGTGGTCCCAGCTGTAGAACCAGGTTGGGATTATCAGGATGGCCAAGATGGCCACTGGCACCGCGACC--------------------------GCATGGTCCAGTGTCTCATAGCCGGCATGCGGGCAGCCTCTAATA-AGGCCATTAATTATGACAAGATCAGGGAGATTGTC-AGGCCCCTGACGAAAACCCCGCTATGTTTCTTAACCGATTG-----ACCGAGGCCTTAACCCAGTACACTCG-----CTTGGATCCTGCCT--------------------------------------------------------------------------------------------------------------------------------------------------------------------------------------------------------------------------------------------------------------------------------------------------------------------------------------------------------------------------------------------------------------------------------------------------------------------------------------------------------------------------------------------------------------------------------------------------------------------------------------
>Ferret_ERV-Fc1_Class_1_NW_004569497_418771_421203
GTGGGGACCTCCCAATCCAAATTCGA-----------CCCTAAAACA-TCCTGG----GGGTGTT---TTAAGCC-------------------------TGTTGGCCAATCTTAA-------------------------------AACCCT--GGAACTGGACC-AGGACCT--------------GCGGA---AACGATG----------------------TTACTGTATTGTCGCTTGGCCACAATACCAATTAGACAATCGGTCCCGGTGGCCTCCGGAAGG-CACATTTGACTATCCGATTCTCATGGACCT-AGGCAATTTCTGCAGACA------CCAAGGCAGAT----GGGCCAAGGTCCCTTAT---------------------------------------------------------------------------------------------------------------------------------------------------------------------------------------------------------------------------------------------------GTCCAGGCTTTCTGGACTCTGCGCTCTCGCCCCTCCC--TCTGCTCTTACTGCTCCACCTCACAGGTCCTCTTGGCCCGCTCCCCTCCCC-CTACCCTGC--------------------CACCCACTGCTCCCAAAGACTCGGACCTCTCCTCCCTGTCTC---------------CCTTCTCTGAACCCCCGGAGAGCTTCACCC--ACCCACCGACAAGAGGGCC-----CCTGGCTCCTCCTCCT---------TACCAAGATCCCTTACCCCAAGGTCCCTTAAGTTCAGGATTTCT-------AAACCCTCGCCCTCGTCTACCCCTCCCCCTCTC----------CCTCCCCACTCCTATCCAAACTCCTGACAAATTTATCCGCAGTAAACAGGAA-----------ACTCCAATCAAAGTCAAATAAGCTCTTGTTATTTGTTAAAA-TCTGCTAGCAAAGAGATGACTAGAACTG-TGGTTACTTGTGTCT---------------------CTCAGAGTTTTAATGGGTAATTCTTAAGGTAGCTTTCAAAGTCTTT----------AACCAAATGGGATAGAATACTAGAGCGCTGGTCGCTGGAACTAGGTTTACGATTTTGAAAT---CTGTTGATAAACATCTTTTGTGCTTAATTGAATTCTGTTTTAACAGCCCCGGGGCTACTGCTTGAGCTAGATCCTTTCATAAAGAATGGAAGGGGAGAGTGATCACCTCCCATTAGCCAGGGATACCCAAAGGGGAGGGTGTCCAATCTGTTTGAATCTGAAGAGTGCCTGACT-GTGTGAATGTGTCTGCATGGCTCCACCCGCAATAGGGCTCGAAAAC-CCTCCCCTGATTTAGTCTGCCCCCCTAAGGGAGGTTGCTGG-------AATTGAGGGAGTTGTTA---GAGTTCATGAGCCC-TTCTCTCTACAAGACCTTTCCAAAATTGAGAAACGTTTGGGCTCCTTTTCTGCCAATCCT-GATAACT--ATATCAAAGAATTCCAATATCTGGCCCAAGCCTATGACCTCACCTGGCATGATTTACATGTGGTCCAGACCACCACCCTCACCAC-------------------AGA---GAGGG-AACACATCC----AGGCTGCTTCCCAGGGAGCACACAGATCA-------GGTCCATCTCACTGATGCTGCCATGCCA-----------------------ATTGGAGCCCAGGTAGTCCCAGCTGTAGAACCAGGTTGGGATTATCAGGATGGCCAAGATGGCCACTGGTGCCGCGACC--------------------------ACATGGTTCAATGTCTTATAGCTGGCCTGCGGGCAGCCTCTAATA-AGGCCGTTAATTACGACAAGATTAGGGAGATTGTCCAGGCCCCTGAAAAAACCCCCGCCTTGTTTCTTAACCAATTG-----ACCGAGGCCTTAACCCAGTACACTTG-----CTTGGACCACGCCTCTCCTG----------------------------------CAGGGGCCACAGTAC----------TGGCTACTCATTTT-ATCT--CAATCAGCACCGG------------ATATACCGAGAAA----GTTAAAGAA-GGCTGAGGAGGGCTCTCAGACTCCCATTTCTGACTTGGTGAAAATGGCATTTAAGGTCTTTAATTCCCGTGAGGAGGTGGCTGAGCTTAAATGA----CAAGCCAGACTC-CAGCAAAACCAGACTCTTGGTTGCAGACCCAAGC---CTTGGTAGCAGCCCTGCGGCTGGCCGGCTCTGGGAGCCAACAGAGAGGGGCAACGAATCGCACCC-CTCT---GGGGGCCTGTTTCAAATGAGGGGCTGAGGGACA-----TTGGGCTCGCCAGTGCCCCAATCCAAAGCCGCCAACTCAG----CCTTGCCCTCAA-TGCCATTTGATGGA-CCACTGGAAATCCGACTGCCCTAAC-CTCGGGGTA-------TTTTCG-GCACCTCAACGTGGGGG-A-----CCCCCCCCCCGGGACAG-GA----AGTCTGGCC-TTTCAA-CT----GCTTGGATTGGAGGACGAC---TGA
>Ferret_ERV-Fc1_Class_1_NW_004569272_2820499_2818516
GTGGGGACCTCCCAATCCAAATTCAA-----------CCCTAAAACA-TCCCAG----GGGTGTT---TTAGGTC-------------------------TGCTGGCCAATCTTAA-------------------------------AACCCT--GGAACTGGACC-AGGACCT--------------GTGAA---AATGATG----------------------TTACTGTACTGTCGCTTGGCCACAATACCGATTAGGCAATCAGTCCCAATGGCCTCCGGAAGG-CACGTTTAACTATCAGATTTTCATGCACCT-AAATAACCTCGGCAGACA------CCAAGGCAGAT----GGGCCAAGGTCCCTTAT---------------------------------------------------------------------------------------------------------------------------------------------------------------------------------------------------------------------------------------------------GTCCAG-CTTTCTGGACTCTGCGCTCTTGCCCCTTCC--TCTGCTCTCACTGCTCCACCTCTCAGGTCCTCTTGGCCCGCTCCCGTCCCC-CTCCCCTGC--------------------TACCCACTGCTCCCAAAGACTCGGACCTCTCCTTCCCATCTC---------------CTCTCTCTGAACCCCCGGAAAGCTTCACCC--ACCCACTGACAAGAGGGCC-----CCTGGTTCCTCCTCCT---------TACCATGATCCTTCACCCCAAGGTCCCTTAAATTCAGGATTTCT-------GAACCGGCGCCCTCGTCTACCCCTTCTTCTCCC----------CCTCCCCACTCCTATCCGAACTCCTGACAAATTTATCCGCAGTAAACGGGAAACTCCAATCAAAGTTTACTGAAGGTCAAATAGGCTCTTGTTATTTGTTAAAAATCTGCTAGCAAAGAGATGACTAGAACTGATGGTTAATTGTGTG-----------------------TCTGAGTTTTAATGGGTAATTCTTAAGGTAGCTTTCAAAGTCTTTGGTAACCGTTAACCAAATGGGATAAGATACTAGAGCGCTGGTCGCTGGAACTAGGTTTACGCTTTTGAAAT---CTGTTGGTAAACACCTTTTGTGCTTAATTGAATTCTGTTGTAATAGCTGCAGGACTACTGTTTGAGCTAGATCCTTTCGTAAAGAATGGAAGGGGAGACTGATCACCTCCCATTAGCCAGGGATACCCAAAGGGGAGGATGTCCAATCTGTTTGAATCTGAAGAGTGCCTGACT-GCGTGAATGTGTCTGTATGGCTCCAGCCGCACTAGGGCTCGAAAGC-CCCCCCCTGAGTTAGTCTGCCCCCC-AAGGGAGGTTGCTGG-------AGTTGAGGAAGTTGTTT---GAGTTCATGCGCCC-TTCTCTCTACAAGACCTTTCCCAAATTGAGAAACATTTGGGCTCCTTTTCGGCCAGTTCT-GATAACT--ATATTAAAGAATTCCAATATCTGGCCCAAGCCTATGACCTCACCTGGCATGATTTACATGTGGTCCAGACCACCACCCTCACCAC-------------------AGAGGAGAGGG-AAGGCATCC----AGGCTGCTGCCC-GGGAGCACACGGATCA---------------------------------------------------------------------------------------ACCAGTTTGGGATTATCAGGATGGCCAAGATGGCCATTGGCGCCACGACC--------------------------GCATGGTCCAGTGTCTCATAGCCGGCATGCGGGCAGCCTCTAATA-AGGCCGTTAATTATGACAAGATTAGGGAGATTGTCCAGGCCCCT-ACGACAACCCCACCATGTTTCTTAACCAGTTG-----ACCGAAGCTTTAACCCAATACACTCG-----CTTGGACCCTGCCTCCCCTG----------------------------------TGGGGGCCACGGTAC----------TGGCTACTCATTTT-ATCTCTCAATCGGCACTGG------------ATATACAGAGAAA----GTTAAAGAA-GGCTGAGGAGGACCCTCAGAACCCTATTTCTGACTTGGTGAAAATGGCATTTAAGGTCGTTAATTCTCGTGAGGAGGCGGCTGAGCTTAAACAG----CAAGCCATATTC-CAGCAAAAGG-----TTCAGTTGCAGACCCAAGC---CTTGGTAGCAGCCCTGCGGCCAGCCGGCTCTGGGAGCCAGCAGAGAGGGGCAACCAATCGCACCC-CCCT--GGGGGGCCTGTTTCAAATGTGGGGCCGAGGGACA-----TTGGGCTCGCCAGTGCCCCAATCCAAAGCCGCCAACTCGG----CCTTGCCCTCAA-TGCCATTTGATGGG-CCACTGGAAATCCGACTGCTCTAGC-CTCGGGGTA-------TCTTCA-GCGCCTCAACGCGGGGG-A---------CCCCCCGAGACAG-TA----AGTCCGGCC-TTTCAG-CT----GCTTGGATTGGAGGACGAC---TGA
>Ferret_ERV-Fc1_Class_1_NW_004569256_5781332_5779311
GTGGGGACCTCCCAATCCAAATTCTA-----------CCCTAAAACA-TCCTGG----GGGTGTT---TTAGGCC-------------------------TGTTGGCCAATCTTAA-------------------------------AACCCT--GGAACTGGACC-AGGGCCT--------------GCAAA---AACGACG----------------------TTACTGTACTGTGGCTTGGCCACAATACCAATTAGACAATCAGTCCCAATGGCCTGGGAAAGG-CACATTTAATTATCAGATTTTCATGAACCT-AAATAACCACGGCAGACA------CCAAGGCAGAT----GGGCCAAGGTCCCTTAT---------------------------------------------------------------------------------------------------------------------------------------------------------------------------------------------------------------------------------------------------GTCCAGGCTTTCTGGACTCTGCGCTCTCACCCCTTCC--TCTGTTCTCACTGCTCCACCTCTCAGATCCTCTTGGCCTGCTCCCCTCCCC-CTACCCTGC--------------------CACCCACTGCTCCCAAAGACTCGGACCTCTCCTCCCTGTCTC---------------CTCTCTCTGAACCCCCGGAGAGCTTCACCC--ACGCACTGACAAGAGGGCC-----CCTGGTTCCTCCTCCTCCTCCTCCTTACCGCCATCCCTTACCCCAAGGTCCCTTAAGTTCAGGATTTCT-------GAACCAGCACCCTCGTCTACCCCTCCTCCTCCC----------CCTCCCCACTACTATCCGAACTCCTGACAAATTTATCCACAATAAACGGGAAACTCCAATCAAAGTTTACTGAAGGTCAAATAGGCTCTTGTTATTTGTTAAAA-TCTGCTAGCAAAGAGATGACTAGAACTGATGGTTACTTTTGTGT---------------------CTCAGAGTCGTAATGGGTAATTCTTAAGGTAGCTTTCAAAGTCTTTGGTAACCGTTAACCAAATGGGATAAAATACTAGAGCGCTGGTCGCTGGAACTAGGTTTACGCTTTTGAAAT---CTGTTGGTAAAC-TCTTTTGTGCTTAATTGAATTCTGTTGTAACAGCCGCAGGGCTACTGTTTGAGCTAGGTCCTTTCATAAAGAATGGAAGGGGAGACTGATCACCTCCCATTAGTCAGGT-TACCCAAAGGGGAGGGTGTCCAATCTGTTTGAATCTGAAGAGTGCCTGACT-GCGTGAATGTGTCTGTATGGCTCCACCCGCACTAGGGCTCGAAAGCACCCCCCCCAAGTTAGTCTGTCTCCT-AAGGGAGGTTGCTGG-------AGTTGAGGGAGTTGTTT---GAGTTCATGCGCCC-TTCTTTCTA-AAGACCTTTCCCAAATTGAGAAAAGTTTGGGCTCCTTTTTGGCCAATCCT-CATAACT--ATAT---------------------------CTATGACCTCACCTGGCATGATTTACATGTGGTCCAGACCACCACCCTCACCAC-------------------AGAGGAGAGGG-AACGCATCT----AGGCTTCTGCCC-GGGAGCATGCAAATCA-------GGTCCATCTCACTGATGCTGTCATGCCA-----------------------GTTGGAGCCCAGGCAGTCCCAGCTGTAGAACCAGGTTGGGATTATCAGGATGGCCAAGATGGCCACCGGCACTGCGACC--------------------------ACATGGTCCAATGTCTCATAGCCAGCATGTGGGCAGCCTCTAATA-AGGCTGTTAATTACGACAGGATTAGGGAGATTGTCCAGGCCCCTGACGAAAATCCCGCCAAGTTTCTTAACC-ATTG-----ACCGAAGCTTTAACCCAGTATACTTG-----CTTGGACCCCGCCTCTCCTG----------------------------------CGGGGGCCACGGTAC----------TGGCTACTCATTTT-ATCTCTCAATCAGTGCCGG------------ATATATGGAGAAA----GTTAAAAAA-GGCTGAGGAGGGCCCTCAGAACCCCATTTCTGACTTGGTGAAAATGGCATTTAAGGTCTTTAATTCCCGTGAGGAGGAGGCTGAGCTTAAACGA----CAAGCCATATTC-CAGCAAAAGG-----TTCAGTTGCAGACCCAAGC---CTTGGTAGCAGCCCTGCGGCCGGCCAGCTCTGGGAGCCAGCAGAGAGGGGCAACCAATCACACCC-CCC----GGGGGCCTGTTTCGAATGCGGGGCCGAGGGACA-----TTGGGCTCGCCAGTGCCCCAATCCAAAGCTGCCAACTCGG----CCTTGCCCTCAA-TGCCATTTGATGGG-CCACTGGAAATCCTACTGCCCTAAT-CTTGGGGTA-------TCTTCA-GCGCCTCAACGTGGGGG-A--------CCCCCCTGAGACAG-TA----AGTCCGGCC-TTTCAA-CT----GCTTGGATTGGAGGACAAC---TGA
>Ferret_ERV-Fc1_Class_1_NW_004569189_5610633_5608583
GTGGGGACCTCCCAATCCAAATTCGA-----------CCCTAAAACAACCCCGG----GGGTGTT---TTAGGCC-------------------------TGTTGGCCAATCTTAA-------------------------------AACCCT--GGAACTGGACC-AGGACCT--------------GTGAA---AACGACA----------------------TTACTGAACTGTTGCTTGGCCACAATACCGATTAGACAATCAGTCCCAATTGCCTCCGGAAGG-CACGTTTAATTATCAGATTTTCATGGACCT-AAATAACCTCGGCAGACA------CCAAGGCAGAT----GGGCCAAGGTCCCTTAT---------------------------------------------------------------------------------------------------------------------------------------------------------------------------------------------------------------------------------------------------GTCCAGGCTTTCTGGACTCTGCACTCTCGCCCCTCCC--TCTGCTCTCACTGCTCCACCTCACAGGTCCTCTTGGCCCGCTCCTCTCCCC-TTACCTTGC--------------------CACCCACTGCTCCCAAAGACTCAGGCCTCTCCTCCCTGTCTC---------------CTTTCTCTGAACCCCCGGAGAGCTTCACCC--ACCCACTGACAAGAGGGCC-----CCTGGTTCCTCCTCCTCCTCCTCCTTACCACGATCCCTTACCCCAAGGTCCCTTAAGTTCAGGTTTTCT-------GAACCAGCACCCTAGTCTACCCCTCCTCCTCCC----------CCTCCCCACTCCTATCTGAACTCCTGACAAATTTATCTGCAGTAAACGGGAAACTCCAATCAAAGTTTACTGAAGGTCAAATAGGCTCTTGTTATTTGTTAAAA-TCTGCTAGCAAAGAGATGACTAGAACTGATGGTTACTTGTGTGT---------------------CTCAGAGTTTTAATGGGTAATTCTTAAGGTAGCTTTCAAAGTCTTTGGTAACCTTTAAAAGAATGGGATAAAATTCCAGAGCGCTGGTTGCTGGAACTAGGTTTACGCTTTTGAAAT---CTGTTGGTAAACATCTTTTGTGCTTAATTGAATTCTGTTTTAACAGCCGCAGGGCTACTGTTTGAGCTAGATCCTCTCGTAAAGAATGGACGGGGAGACTGATCACCTCCCATTAGCCAGGGATACTCCAAGGGGAGGGTGTCCAATCTGTTTGAATCTGAAGAGTGCCTGACT-GCGTGAATGTGTCTGTATGGCTCCACCCACACTAGGGTTCGAAAGT--CCCCCCTGAGTTAGTCTGCCCCCT-AAGGGAGGTTGCTGG-------AGTTGAGGAAGTTGTTT---GAGTTCATGCGCCC-TTCTCTCTACAAGACCTTTTCCAAATTGAGAAACGTTTGGGCTCCTTTTCGGCCAGTTCT-GATAACT--ATATTAAAGAATTCCAATATTTGGCCCAAGCCTATGATCTCACCTGGCATGATTTACATGTGGTCCAGACCACCACCCTCACCAC-------------------AGAGGAGAGGG-AACGCATCT----AGGCTGCTGCCC-GGGAGCATGCGGATCA-------GGTCCAGCTCACTGATGCTGCCATGCCA-----------------------GTTGGAGCCCGGGCGGTCCCAGCTGTAGAACCAGGTTGGGATTATCAGGATGGCCAAGATGGCCACTGGCGCCGTGACT--------------------------GCATGGTCCAATGTCTCATAGCTGGCATGCGGGCAGCCTCTAATA-AGGCCATTAATTACAACAAGATTAGGGAGATTGTCCAGGCCCCT-ACGAAAACCCCACCATGTTTCTTAACCAATTG-----ACTGAGGCTTTAACCCAGGACACTCG-----CTTGGACCCCACCTCTCCTG----------------------------------CAGGGGCCATGGTAC----------TGGCTACTCATTTT-ATATCTCAATCGGCACCGG------------ATATATGGAGAAA----GTTAAAGAA-GGCTGAGGAGGGCCCTCAGACCCCCATTTCTGACTTGGTGAAAATGGCATTTAAGGTATTTAATTCCCGTGAGGAGGCGGCTGAGCTTAAACGA----CAAGCCAGATTC-CAGCAAAAGC-----TTCAGTTGCAGACCCAAGC---CTTGGTAGCAGCCCTGCGGCCGGCCGGCTCCAGGAGCCAGCAGAGAGGGGCAACCAATCGCACCC-CTCC---GGGGGTCTGTTTCGAATGTGGGGCCGAGGGACA-----TTGGGCTCGCCAGTGCCCCAATCCAAAGCTACCAACTCGG----CTTTGCCCTCAA-TGCCATTTGATGGA-CCACTGGAAATCCGACTGCCCTAAC-CTCGGGGTA-------TCTTTG-GCGCCTCAATGTGGGGG-A---------CCCCCCGAGACAG-TA----AGTCTGGCC-TTTCAA-CT----GCTTGGATTGAAGGACGAC---TGA
>Ferret_ERV-Fc1_Class_1_NW_004569156_18198704_18200724
GTGGGGACCTCCCAATCCAAATTCGA-----------CCTTAAAACA-TCCCGG----GGGTGTT---TTAGGCC-------------------------TGCTGGCCAATCTTAA-------------------------------AACCCT--GGAACTGGACC-AGGACCT--------------GTGAA---AACGACA----------------------TTACTGTATTGTTGCTTGGCCACAATACTGATTAGACAATCAGTCCCAATGGCCTCCGGAAGG-CACGTTTAACTATCAGATTTTCATGGACCT-AAATAACCTCGGCAGACA------CCAAGGCAGAT----GGGCCAAGGTCCCTTAT---------------------------------------------------------------------------------------------------------------------------------------------------------------------------------------------------------------------------------------------------GTTCAGGCTTTCTGGACTCTGCACTCTCACCCCTTCC--TCTGCTCTCACTGCTCCACCTCACAGGTCCTCTTGGCCC--------------TACCCTGC--------------------CACCCACTGCTCCCAAAGACTCGGACCTCTCCTCCCTGTCTC---------------CTCTCTCTGAACCCCCGGAGAGCTTCACCC--ACCCACTGAAAAGAGGGCC-----CCTGGTTCCTCCTCCT---------TACCTCGATCCCTTATCCCAAGGTCCCTTAAATTCAGGATTTCT-------GAACAAGCACCCTCGTCTACCCCTCCTCCTCCC----------CCTCCCCACTCCTATCCGAACTCCTGACAAATTTATCCGCAGTAAACGGGGAACTCCAATCAAAGTTTACTGAAGGTCAAATGGGCTCTTGTTGTTTGTTAAAA-TCTGCTAGCAAAGAGATGACTAGAACTGATGGTTAATTGTGTGT---------------------CTCGGAGTTTTAATGGGTCATTCTTAAGGTAGCTTTCAAA-TCTTTGGTAACCTTTAACAGAATGGGATAAAATACCAGAGCGCTGGTCGCTGGAACTAGGTTTACGCTTTTGAAAT---CTGTTCGTAAACATCTTTTGTGCTTAATTGAATTCTGTTGTAACAGACGCAGGGCTACTGTTTGAGCTAGATCCTTTCGTAAAGAATGGAAGGGGAGACTGATCACCTCCCATTAGCCAGGGATACCCAAAGGGGAGGGTGTCCAATCTG----------AAGAGTGCCTGACT-GTGTGAATGTGTCTGTATGGCTCCACCTGCACTAGGGCTCGAAAGC-ACTCCCCTGATTTAGTCTGCCCCCT-AAGGGAGGTTGCTGG-------AGTTGAGGGAGTTGTTC---AAGTTCATGTGCCC-TTCTCTCTACAAGACCTTTCCCAAATTGAGAAACGTTTGGGCTCTTTTTCGGCCAATCCT-GATAACT--ATATCAAAGAATTCCAATATCTGGCCCAAGCCTATGACCTCACCTGGCATGATTTACATGTGGTCCAGACCACCACCCTCACCAC-------------------AGAGGAGAGGG-AACGCATCC----AGGCTGCTGCCC-GGGAGCATGCACATCA-------GGTCCAGCTCACTGATGCTGCCATGCCA-----------------------GTTGGAGCCTGGGTGGTCCCAGCTGTAGAACCAGGTTGGGATTATCAGGATGGCCAAGATGGCCACTGGTGCCGCGACC--------------------------ACATGGTCCAATGTCTCATAGCCGGCATGCAGGCAGCCTCTAATA-AGGCCGTTAATTATGACAAGATTAGGGAGATTGTCCAGGACCCT-ATGAAAACCCCACCATGTTTCTTAACCAATTG-----ACTGAGGCTTTAACCCAGGACACTCA-----CTTGGACCCCACCTCTCCTG----------------------------------CAGGGGCCACGGTAC----------TTGCTACTCATTTT-ATCTCTCCATCGGCACCAG------------ATATATGGAGAAA----GTTAAAGAA-GGCTGAAGAGGACCCTCAGACCCCCATTTCTGACTTGGTGAAAATGGCATTTAAGGTCTTTAATTCCCGTGAGGAGGCGGCTGAGCTTAAACGA----CAAGCCAGACTC-CAGCAAAAGG-----TTCAGTTGCAGACCCAAGC---CTTGGTAGCAGCCCTGCGGCCGGCCGGCTCTGGGAGCCAGCAGAGAGGGGCAACCAACCGCACCC-CCCCGCGGGGGGCCTGTTTCAAATGCAGGGCCGAGGGACA-----TTGGGCTCGCCAGTGCCCCAATCCAAAGCCGCCAACTCAG----CCTTGCCCTCAA-TGCCATTTGATGGG-CCACTGGAAATCCGACTGCCCTAAC-CTTGGGGTA-------TCTTTG-GTGCCTCAACGTGGGGG-A---------CCCCCCGAGACAG-TA----AGGCCGGCC-TTTCAA-CT----GCTTGGATTGGAGGACGAC---TGA
>Ferret_ERV-Fc1_Class_1_NW_004569398_1501270_1499220
ATGGGGACCTCCCAATCCAAATTCGA-----------CCCTAAAACA-TACCGG----GGGTGTT---TTAGGCC-------------------------TGTTGGCCAATCTTAA-------------------------------AACCCT--GGAAGTGGACC-AGGACCT--------------GCGAA---AACGACA----------------------TTACTGTACTGTCGTGTGGCCACAATACCAATTAGACAATCGGTCCCAGTGACCTCCGGAAGG-CATATTTGACTATCAGATTCTCATGGACCT-AGGCAATTTCTGCAGACA------CCAAGGCAGAT----GGGCCAAGGTCCCTTAA---------------------------------------------------------------------------------------------------------------------------------------------------------------------------------------------------------------------------------------------------GTCCAGGCTTTCTGGACTCTGCGCTCTTGCCCCTCCC--TCTGCTCTCACTGCTCCACCTCACAGGTCCTCCTGGCCCTCTCCCCTCCCC-------TGC--------------------CACCCACTGCTCCCAAAGACTCGGATCTCTCCTCCCTATCTC---------------CCCTCTCTGAACCCCCAGAGAGCTTCACCC--ACCCACCGACAAGAGGGCC-----CCTGGTTCCTCCTCCTCCT---CCTTACCACGATCCCTTACCCCAAGTTCCCTTAAGTT-AGGATTTCT-------GAACCCTCATCTACCCCTCTACCCCATCTACGCCCTCATCTACCCCTCCCCCTCCTATCCGAACTCCTGAAAAATTTATCCACAGTATACAGGAAACTCCAATCAAAGTTTACTGAAGGTCAAATAGGCTCTTGTTACTTGTTAGAA-TCTGCTAGCAAAGAGATGACTAGAACTGATGGTTACTTGTGTGT---------------------CTCAGAGTTTTAATAGGTAATTCTTAAGGTATTTTTCAAAGTCTTTGGTAACCTTTAACCGACTGGGATAAAATACTAGAGTGCTGGTCCCTGGAACTAGGTTTACACTTTTGAAAT---CTGTTGGCAAACATCTTTTGTGCTTAATTGAATTCTGTTGTAACAGCCCTGAGGCTACTGTTTGAGCTAGATCCTTTCATAAAGAATGGAAGGG-AGACTGATCACCTCCCATTAGCCAGGGATACCCAAAGGGGAGGATGTCCAATCTGTTTGAATCTGAAGAGTGCCTGACTTGTGTGAATGTGTCTGTATGGCTCCACCTGCACTAGGGCTCAAAAAC-CCTCCCCTGATTTAGTCTGCCCCCT-AAGGGAGGTTGCTGG-------AGTTGAGGGAGTTGTTC---AAGTTCATGAGCCC-TTCTCTCTACAAGACCTTTCCCAAATTGAGAAATGTTTGGGCTCCTTTTCGGCCAATCCT-GATAACT--ATATCAAAGAATTCCAGTATCTGGCCCAAGCCTATGACCTCACCTGGCATGATTTACATGTGGTCCAGACCACCACCCTCACCAC-------------------AGAGGAGAGGG-AATGCATCC----AGGCTGCTGCCT-GGGAGCATCCAGATCA-------GGTCCATCTCACTGATGCTGCCATGCCA-----------------------GTTGGAGCCCAGGTGGTCCCAGCTGTAGAACCAGGTTGGGATTATCAGGATGGCCAAGATGGCCACCGGCGCTGCGACC--------------------------ACATGGTCCAATGTCTCATTGCCGGCCTGCAGGCAGCCTCTAATA-AGGCCATTAATTACGACAAGATTAGGGAGATTGTCCAGGCCCCTGACGAAAACCCCGCCATGTTTCTTAACCGATTG-----ACAGAGGCTTTAACCCAGTACACTCG-----CTTGGACCCCGCCTCTCCTG----------------------------------CAGGGGCCATGGTAC----------TGGCTACTCATTTT-ATCTCTCAATCAGCACCGG------------ATATACGGAGAAA----GTTAAAAAA-GGCTGAGGAGG----TCAGACCCCCATTTCTGACTTGGTGAAAATGGCATTTAAGGTCTTTAATTCCCGTGAGGAGGTGGCTGAGCTTAAACGA----CAAGCCAGACTC-CAGCAAAAGG-----TTCAGTTGCAGACCCAAGC---CTTGGTAGCAGCCCTGCAGCCGGCCAGCTCTGGGAGCCAACAGAGAGGGGCAACCAATCACACCC-CCCT---GGGGTCCTGTTTCAAATGCGGGGCTGAGGGACA-----TTGGGCTCGCCAGTGCCCCAATCCAAAGCCGCCAACTTGG----CCTTGCCCTCAG-TGCCATTTGATGGG-CCACTGGAAATCTGACTGCCCTAAC-CTCGGGGTA-------CCTTCG-GCGCCTCAATGTGGGGG-A-------CCCCCCCCGAGACAG-TA----AGTCCAGCC-TTTCAC-CT----GCTTGGATTGGAGGACGAC---TGA
>Ferret_ERV-Fc1_Class_1_NW_004569478_409902_407888
ATGGGGACCTCCCAATCCAAATTTGA-----------CCCTAAAACA-TCCCGG----GGGTGTT---TTAGGCC-------------------------TGTTGGCCAATCTTAA-------------------------------AACCCT--GGAACTGGACC-AGGACCT--------------GTGAA---AACGACG----------------------TTACTGTACTGTCGCATGGCCACAATACCAATTAGACAATCGGTCCCAGTGGCTTCCGGAAGG-CACATTTGACTATCAGATTCTCATGGACCT-AGGCAATTTCTGCAAACA------CCAGGGCAAAT----GGGTCGAGGTCCCTTAT---------------------------------------------------------------------------------------------------------------------------------------------------------------------------------------------------------------------------------------------------GTCCAGGCTTTCTGGACTCTGCACTCTCGCCCCTCCC--TCTGTTCTCACTGCTCCACCTCACTGGTCCTCTTGGCCTGCTCCCCTCCCC-CTACCCTGC--------------------CACCCACTGCTCCCAAAGACTCAGACCTCTTCTCCCTGTCTC---------------CCCTCTCTGAACACCTGGAGAGCTTCACCC--ACCCACCAACAAGAGGGCC-----CCTGGTTCCCCCTCCTCCT------TACTGTGATCCCTTACCCCAAGGTCCCTTAAGCTCAGGATTTCT-------GAACCCGTG----------------------------------CCCTTGTCTACCTATCCGAACTCCTGACAAATTTATCCGCAGTAAACGGGAAACTCCAATCAAAGTTTACTGAAGGTCAAATAGGCTCTTGTTATTTGTTAAAA-TCTGCTAGCAAAGAGATGACTAGAACTGATGGTTAATTGTGTGT---------------------CTCGGAGTTTTAATGGGTCATTCTTAAGGTAGCTTTCAAAGTCTTTGGTAATCGTTAACCAAATGGGATAAAATACCAGAGCGCTGGTCGTGGGAACTAGGTTTACGCTTTTGAAAT---CTGTTGGTAAACATCTTTTGTGCTTAATTGAATTCTGTTGTAAAAGCCGCAGGGTTACTGTTTGAGCTAGATCCTTTCGTAAAGAATGGAAGGGGAGACTGATCACCTCCCATTAGCCAGGAATACCCAAAGGGGTGGGTGTCCAATCTGTTTGAATCTGAAGAGTGCCTGACT-GTGTGAATGTGTCTGAATGGCTCCACCCACACTAGGGCTCGAAAAC-CTTCCCCTGATTTAGTCTGCCCCCT-AAGGGAGGTTGCTGG-------AGCTGAGGGAGTTGTTC---GAGTTTGTGCGTCC-TTCTCTCTACAAGACCTTTCCCAAATTGGGAAACATCTGGGCTCCTTTTTGGCCAATCCT-GATAACT--ATATCAAAGAATTCCAATATCTGGCCCAAGTCTATGACCTCACCAGGCATGATTTACATGTGGGCCAGACCACCACCCTCACCAC-------------------AGAGGAGAGGG-AATGCATCT----AGGCTGCTGCCC-GGGAGCACGAAGATCA-------GGTCCATCTCACTTATGCTGCCATGCCA-----------------------GTTGGAGCCCAGGCGGTCCCAGCTGTAGAACCAGGTTGGGATTATCAGGATGGCCAAGATGGCCACTGGCGCCACCACC--------------------------GCATGGTCCAATGTCTCATAGCCAGCATGCGGGCAACCTCTAATA-AGGCTGTTAATTATGACAAGATTAGGGAGATTGTCCAGGCCCCTGACAAAAACCCCGCCATGG--------CGATTG-----ACCGAGGCTTTAACTCAGTACACTCG-----CTTGGACCCCACCTCTCCTG----------------------------------CAGGGGCCATGGTAC----------TGGCTACTTATTTT-ATCTCTCAATCAGTGCTGG------------ATATATGGAGAAA----GTTAAAGAA-GGCTGAGGAGGGCCCTCAGACCCCCATTTCTGACTTGGTGAAAATGGCATTTAAGGTCTTTAATTCCCTTAAGGAGGCGGCTGAGCTTAAACGA----CAAGCCAGACTC-CAGCAAAAGG-----CTCAGTTGCGGACCCAAGC---CTTGGTAGCAGCCCTGCCACCGGCCGGCTCTGGGAGCCAACAGAGAAGGGCAACCAACCCCACCC-CCCA---GGGG-CCTGTTTCAAATGCAGAGCCGAGGGACA-----TTGGGCTCGCCAGTGCCCCAATCCAAAGCTGCCAATTCGG----CCTTGCCTTCAA-TGCCATTTGATGGGGCCACTGGAAATCCGACTGCCCTAAC-CTCAGGGTA-------TCTTTG-GCGCCTCAACGTGGGGG-A---------CCCCCCAAGACAG-TA----AGTCCGGCC-TTTCAA-CT----GCTTGGATTGGAGGATGAC---TGA
>Ferret_ERV-Fc1_Class_1_NW_004569147_2727005_2724772
ATGGGGACCTCCCAATCCAAATTCAA-----------CCCTAGAACA-TCCCGG----GGGTGTT---TTAGGCC-------------------------TGTTGGCCAATCTTAA-------------------------------AACCCT--GGAACTGGACC-AGGACCT--------------GTGAA---AACGACA----------------------TTACTGTATTGTCACTTGGCCACAATACCGATTAGACAATCAGTCCCAATGGCCTCTGGAAGG-CACGTTTAATTATCAGATTTCCATGGACCT-AAATAACCTCAGCAGACA------CCAAGGCAGAT----GGGCCAAGGTCCCTTAT---------------------------------------------------------------------------------------------------------------------------------------------------------------------------------------------------------------------------------------------------GTCCAGGCTTTCTGGACTCTGCGCTCTCGCCCCTTCC--TCTGCTCTCACTGCTCCACCTCACAGGTCCTCTTGGCCCGCTCCCCTCCCC-CTACCCTGC--------------------CACCCACTGCTCCCAAAGACTCAGACCTCTCCTCCCTGTCTC---------------CTCTCTCTGAATCCCCGGAGAGCTTCACCC--ACCCATTGACAAGAGGGCC-----CCTGGTTCCTCCTCCTCCT---CCTTACCGCGATCCCTTACCCCAAGGTCCCTTAAGTTCAGGATTTCT--------------GAACCTCGTCTACCCCTCCTTCTCCC----------CCTCCCCACTCCTATCCGAACTCCTGACAAATTTATCTGCAGTAAACGGGAAACTCAAATCAAAGTTTACTGAAGGTCAAATAGGCTCTTGTTATTTGTTAAAA-TCTGCTAGCAAAGAGATGACTAGAACTGATGGTTACTTGTGTGT---------------------CTCAGAGTTTTAGTGGGTAATTCTT---TTTTTTTTTAAAGATTTTATTTATTTATCGGGGCGGGGGGAGAGNNA------------------------------------------------------------------------------------------GCCGCAGGGCTACTGTTTGAGCTAGATCCTTTCATAAAGAATGGAAGGGGAGACTGATCACCTCCCATTAGCCAGGGATACCCAAAGGGGAGGGTGTCCAATCTGTTTGAATCTGAAGAGTGCCTGACT-GCGTGAATGTGTCTGTAGGGCTCCACCCGCACTAGGGCTCCAAAGC-CCTCCCCTGAGTTAGTCTGCCCCCT-AAGGGAGGTTGCTGG-------AGTTGAGGAAGTT--------CATGCGCCCGCCG-GTCTCTCTACAAGACCTTTCCCAAATTGAGAAACATTTGGGCTCCTTTTTGGCCAGTTCT-GATAACT--GTATTAAAGAATTCCAATATCTGGCCCAAGCCTATGACCTCACCTGGCATGATTTACATGTGGTCCAGACCACCACCCTCACCAC-------------------AGAGGAGAGGG-AATGCATCC----AGGCTGCTGCCC-GGGAGCATGCGGATCA-------GATCCAGCTCACTGATGCTGCCATGCCA-----------------------GTTGGAGCCCGGGCAGTCCCAGCTGTAGAACCAGGTTGGGATTATCAGGATGGCCAAGATGGCCACTGTCACCGCGACT--------------------------GCATGGTCCAATGTCTCATAGCCAGCATGCGGGCAGCCTCTAATA-AGGCCGTTAATTACGACAAGATTAGGGAGATTGTCCAGGCCCCT-ACAAAAACCCCACCATGTTTCTTAACCAATTG-----ACTGAGGCTTTAACCCAGGACACTCG-----CTTGGACCCCACCTCTCCTG----------------------------------CAGGGGCCACGGTAC----------TGGCTACTCATTTT-ATCTCTCAATTGGCACTGG------------ATATACGGAGAAA----GTTAAAGAA-GGCTGAGGAGGGCCCTCAGACCCCCATTTCTGACTTGGTGAAAATGGCATTTAAGGTCTTTAATTCCTGTGAGGAGGCGGCTGAGCTTAAACGA----CAAGCCAGATTC-CAGCAAAAGG-----TTCAGTTGCAGACCCCAGC---CTTGGTAACAGCCCTGTGGCCGGCCGGCTCCAGGAGCCAGCAGAGAGGGGCAATAAATTGCACCC-CCCC--CAGGGGGCCTGTTTAAATGCGGGGCCAAGGGACA-----TTGGGTTCGCCAGTGCCCCAATCCAAAGCCGCCAACTTGG----CCTTGCCCTCAA-TGCCATTTGATGGG-CCACTGGAAATCTGACTGCCCTAAC-CTCGGGGTA-------TCTTTG-GCGCCTCAACGTGGGG--A---------CCCCCCGAGACAG-TA----AGTCCAGCC-TTTCAA-CT----GCTTGGATTGGAGGACGAC---TGA
>Ferret_ERV-Fc1_Class_1_NW_004569502_400875_398825
GTGGGGACCTCCCAATCCAAATTCGA-----------CCTTAAAACA-TCCTGG----GGGTGTT---TTAGGCC-------------------------TGTTGACCAATCTTAA-------------------------------AACCCT--GGAACTGGACC-AGGACCT--------------GCGAAGTTACTGTACAACAGTACAG------------TTACTGTACTGTTGCTTGGCCACAATACCGATTAGACAATCAGTCCCAATGGCCTCCAGAAGG-CACATTTAATTATCAGATTTTCATGGACCT-AAATAACCTCTGCAGACA------CCAAGGCAAAT----GGATCGAGGTCCCTTTT---------------------------------------------------------------------------------------------------------------------------------------------------------------------------------------------------------------------------------------------------GTCCAGGCTTTCTGGACTCTGCGCTCTCGCCCCTCCC--TCTG---------CTCCACCTCACAGGTCCTCTTGGCCCGCTCCCCTCCCC-CTACCCTGC--------------------CACCCACTGCCCCCAAAGACTCGGACCTCTCCTCCCTGTCTC---------------CTCTCTCTGAACCCCCAGAGAGCTTCACCG--ACCCACTGACAAGAGGGCC-----CCTGGTTCCTCCTCCTCCTCCTCCTTACCACGATCCATTACCCCAAGTTCCCTTAAGTTCAGGATTTCT-------GAACCTGCACCCTCGTCTACCTCTCCTCCTCCC----------CCTCCCCACTCCTATCCGAGCTCCTGACAAATTTATCCGCAATAAACGGGAAACTCCAACCAAAGTTTACTGAAGGTCAAATAGGCTGTTGTTATTTGTTAAAA-TCTGCTAGCAAAGAGATGACTAGAACTGATGGTTAATTGTGTGT---------------------CTTGGAGTTTTAATGGGTAATTTTTAAGGTAGCTTTCAAAGTCTTTGGTAACCTTTAACCAAATGGGATAAAATACTAGAGCGCTGGTCGCTGGAACTAGGTTTACGCTCTTGAAAT---CTGTTGGTAAACATCTTCTGTGCTTAATTGAATTCTGTTGTAACAGCCGCAGGGCTACTGTTTGAGCTAGATCCTTTCATAAAGAATGGAAGGGGAGACTGATCACCTCCCATTAGCCAGGGATACCCAAAGGGGAGGGTGTCCAATCTGTTTGAATCTGAAGAGTGCCTGACT-GTGTGAATGTGTCTGTATGGCTCCACCTGCAGTAGGGCTCGAAAGC-CCTCCCCTGATTTAGTCTTCCCCCT-AAGGGAGGTTGCTGG-------AGTTGAGGAAGTTGTTT---GAGTTCATGCGCCC-TTCTCTCTACAAGACCTTTCCCAAACTGAGAAACGTTTGGGCTCCTTTTCGGCCAGTTCC-GATAACT--ATATTAAAGAATTCCAATATCTGGCCCAAGCCTATGACCTCACCTGGCATGATTTACATGTCGTTCAGACCACCAACCTCACCAC-------------------AGAGGAGAGGG-AACGCATCCTCC-AGGCTGCTGCCT-GGGAGCACGCAGATCA-------TGTCCATCTCACTGATGCTGCCATGCCA-----------------------GTTGGAGCCCAGGTGGTACCAGCTGTAGAACCAGGTTGAGATTATCAGGATGGCCAAGATGGCCGCTGGCGCCGCGACT--------------------------GCATGGTCCAATGTCTCATAGCCAGCATGTGGGCAGCCTCTAATA-AGACCGTTAATTA---CAAGATTAGGGAGATTGTCCAGGCCCCTGACAAAAACCTCGCCATGTTTCTTAACTGATCG-----ACGGAGGCTTTAACCCAGTACACTCG-----CTTGGACCCCGCCTCTCCCG----------------------------------CAGGGGCCACGGTAC----------TGGCTACTCATT-----CTCTCAATCGGCACCGA------------ATATATGGATAAA----GTTAAAGAA-GGCAGAGGAGGGCCCTCAGACCCCCATTTCTGACTTGGTGAAAATGGCATTTAAGGTCTTTAATTCCTGTGAGGAGGTAGCTGAGCTTAAACAA----GCAGCCAGATTC-CAGCAAAAGA-----TTCAGTTGCAGACCCTAGC---CTTGGTAGCAGCCCTGCGGCCGGCTGGCTCCGGGAGCCAGCAGAGAGGGGCAACCAATCGCACCT-CCCC---GGAGGCCTGTTTCAAATGTAGGGCCGAGGGACA-----TTGGGCTTGCCAGTGCCCCAATCCAAAGCCACCAACTCAG----CCTTACCCTCAA-TGCCATTTGATGGG-CCACTGGAAATCTGACTGCCCTAAC-TTTGGTG-A-------TCTTCA-GCGCCTCAACGTGGGGG-A---------CCCCCTGAGACAG-TA----AGTCCGGCC-TTTCAA-CT----GCTTGGATTGGAGGACGAC---TGA
>Ferret_ERV-Fc1_Class_1_NW_004569292_2278431_2279346
---------------------------------------------------------------------------------------------------------------------------------------------------------------------------------------------------------------------------------------------------------------------------------------------------------------------------------------------------------------------------------------------------------------------------------------------------------------------------------------------------------------------------------------------------------------------------------------------------------------------------------------------------------------------------------------------------------------------------------------------------------------------------------------------------------------------------------------------------------------------------------------------------------------------------------------------------------------------------------------------------------------------------------------------------------------------------------------------------------------------------------------------------------------------------------------------------------------------------------------------------------------------------------------------------------------------------------------------------------------------------------------------------------------------------------------------------------------------------------------------------------------------------------------------------------------------------------TGG-------AGTTGAGGGAGTTGTTC---AAATTCATGCGCCC-TTCTCTCTACAAGATCTTTCCCAAATTGAGAAACGTTTGGGCTCCTTTTCGGCCAATCCT-GATAACT--AAATCAAAGAATTCCAATGTCTGGCCCAAGCCTATGACCTTACCTGGCGTGATTTACATGTGGTCCAGACCACCACCGTCACCAC-------------------AGGGGAGAGGG-AACGCATCC----AGGCTGCTGCCC-GGGAGCACGCAGATCA-------GGTCCATCTCACTGATGCTGTCATGCCA-----------------------GTTGGAGCCCAGGTGGTCCCAGCTGTAGAACCAGGTTGGGATTATCAGGATGGCCAAGATGACCGCCGGCGCCAGGACC--------------------------TCATGGTCCAATGTCTCATAACCAGCATGTGGGCAGCCTCTAATA-AGGCCGTTAATTACGACAAGATTACAGAGATTGTCCAGGCCCCTGACAAAAACCCCGCCATGTTTCTTAACCAA---------CCGAGGCTTTAACCCAGTACACTCG-----CTTGGACCCCACCTCTCCTG----------------------------------CAGGGGCCAACGTAC----------TGGCTACTCATTTT-ATCTCTCAATCGGCACCAG------------ATATATGGAGAAA----GTTAAAAAAAGGCTGAGGAGGGCCCTCAGACCCCCATTTCTGACTTGGTGAAAATGGCATGTAAGGTCTTTAATTCCTGTGAGAATGCGGCTGAGCTTAAACGA----CAAGCCAGATTC-CAGGTAAAGG-----TTCAGTTGCAGACCCAAGC---CTTGGTAGCAGCCCTGCAGCCAGCCGGCTCCAGGAGACAATAGAGAGGGGCAACCAATTGCACCC-CCCC---CGGGGGCTGTTTCAAATGCAGGGCTGAGGGACA-----TTGGGCTCGCCAGTGCCCCAATCCAAAGCCGCCAACTCGG----CCTTGCCCTCAA-TGCCATTTGATGGG-CCACTGGAAATCCGACTGCCCTAAC-CTCGGGGTA-------TCTTCG-GCGCCTCAAAGTGGGGG-A--------GCCCC-TGAGACAG-TA----AGTTCGGCC-TTTCAA-CT----GCTTGGATTGGAGGACGAC---TGA
>Ferret_ERV-Fc1_Class_1_NW_004569176_10424209_10425118
---------------------------------------------------------------------------------------------------------------------------------------------------------------------------------------------------------------------------------------------------------------------------------------------------------------------------------------------------------------------------------------------------------------------------------------------------------------------------------------------------------------------------------------------------------------------------------------------------------------------------------------------------------------------------------------------------------------------------------------------------------------------------------------------------------------------------------------------------------------------------------------------------------------------------------------------------------------------------------------------------------------------------------------------------------------------------------------------------------------------------------------------------------------------------------------------------------------------------------------------------------------------------------------------------------------------------------------------------------------------------------------------------------------------------------------------------------------------------------------------------------------------------------------------------------------------------------TGG-------AGTTGAGGGAGTTGTTC---GAGTCCATGCACCC-TTCTCTCTACAAGACCTTTCCCAAACTGAGAAACGTTTGGGCTCCTTTTCGGCCAATCCT-GATAACT--ACATCAAAGAATTCCAATGTCTGGCCCAAGCCTATGACCTTTCCTGGCATGATTTACATGTGGTCCAGACCACCACCCTCATCAC-------------------AGAGGAGAGGG-AATGCATCC----AGGCTGCTGCCC-GGGAGCACGCAGATCA-------GGTCCATCTCACTGATGCTGCCATGCCA-----------------------GTTGGCGCCCAGGCGGTCCCAGCTGTAGAACCAGGTTAGGATTATCAGGATGGCCAAGATGGCTGCTGGC--CACGACC--------------------------GCATGGTCCAATGTCTCATAGCTGGCATGCGGGCAGCCTCTAATA-AGGCCGTTAATTACGCCAAG-----GGAGATTGTCCAGGCCTCTGATGAAAACCCCGCCATGTTTCTTAACCGATTG-----ACGGAGGCTTTAACCCAGTATACTCG-----CTTGCACCCTGCCTCTCCTG----------------------------------CAGGGGCCACAGTAA----------TGGCTACTCATTTT-ATCTCTCAATCGGCACCGG------------ATATATGGAGAAA----GTTAAAAAA-GGCTGAGGAGGGCCCTCAGATCCCCATTTCTGACTTGGTGAAAATGGCATTTAAGGTCTTTAATTCCCGTGAGGGGGCGGCTGAGCTTAAAGGA----CAAGCCATACTC-CAGCAAAAGG-----TTCAGTTGCAGACCCAAGC---CTTGGTAGCAGCCCTGCAGCCGGCTGGCTCTGGGAGCCAACAGAGAGGGGCAACCAATCGCACCC--CCT---GGGGGCCTGTTTCAAATGCGGGGCTGAGAGACA-----TTGGGCTCGCCAGTGCCCCAATCCAAAGTCGCCAACTCGG----CCTTGCCCTCAA-TGCCATTTGATGGG-CCACTGGAAATCCGACTGCCCTAAC-CTCGGGGTA-------TTTTCA-GCGCCTCAACGTGGGGG-A---------CCCC-CGAGACAG-TA----AGTCCGGCT-TTTCAA-CT----GCTCGGATTGGAGGACGAC---TGA
>Ferret_ERV-Fc1_Class_1_NW_004569539_232800_230733
GTGGGGACCTCCCAATCCAAATTCGA-----------CCCTAAAACA-TCCGG-----GGGTGTT---TTAGGCC-------------------------TGCTGGCCAATCTTAA-------------------------------AACCCT--GGAACTGGACC-AGGACCT--------------GCGAA---AACGACG----------------------TTACTGTACTGTCGCTTGGCCACAATACCGATTAGACAATCAGTCCCAATGGCCTCCGGAAGG-CACNNNNNNNNNNNNNNNNNNNNNNNNNNNNNNNNNNNNNNNNNNNNNNNNNNNNNNNNNNNNNNNNNNNNNNNNNNNNNNNNNNNNNNNNNNNNNNNNNNNNNNNNNNNNNNNNNNNNNNNNNNNNNNNNNNNNNNNNNNNNNNNNNNNNNNNNNNNNNNNNNNNNNNNNNNNNNNNNNNNNNNNNNNNNNNNNNNNNNNNNNNNNNNNNNNNNNNNNNNNNNNNNNNNNNNNNNNNNNNNNNNNNNNNNNNNNNNNNNNNNNNNNNNNNNNNNNNNNNNNNNNNNNNNNNNNNNNNNNNNNNNNNNNNNNNNNNNNNNNNNNNNNNNNNNNNNNNNNNNNNNNNNNNNNNNNNNNNNNNNNNNNNNNNNNNNNNNNNNNNNNNNNNNNNNNNNNNNNNNNNNNNNNNNNNNNNNNNNN-NNNNNNNNNNNNNNNNNNNNNNNNNNNNNNNNNNNNNNNNNNNNNNNNNNNNNNNNNNNNNNNNNNNNNNNNNNNNNNNNNNNNNNNNNNNNNNNNNNNNNNNNNNNNNNNNNNNNNNNNNNNNNNNNNNNNNNNNNNNNNNNNNNNNNNNNNNNNNNNNNNNNNNNNNNNNNNNNNNNNNNNNNNNNNNNNNNNNNNNNNNNNNNNNNNNNNNNNNNNNNNNNNNNNNNNNNNNNNNNNNNNNNNNNNNNNNNNNNNNNNNNNNNNNNNNNNNNNNNNNNNNNNNNNNNNNNNNNNNNNNNNNNNNNNNNNNNNNNNNNNNNNNNNNNNNNNNNNNNNNNNNNNNNNNNNNNNNNNNNNNNNNNNNNNNNNNNNNNNNNNNNNNNNNNNNNNNNNNNNNNNNNNNNNNNNNNNNNNNNNNNNNNNNNNNNNNNNNNNNNNNNNNNNNNNNNNNNNNNNNNNNNNNNNNNNNNNNNNNNNNNNNNNNNNNNNNNNNNNNNNNNNNNNNNNNNNNNNNNNNNNNNNNNNNNNNNNNNNNNNNNNNNNNNNNNNNNNNNNNNNNNNNNNNNNNNNNNNNNNNNNNNNNNNNNNNNNNNNNNNNNNNNNNNNNNNNNNNNNNNNNNNNNNNNNNNNNNNNNNNNNNNNNNNNNNNNNNNNNNNNNNNNNNNNNNNNNNNNNNNNNNNNNNNNNNNNNNNNNNNNNNNNNNNNNNNNNNNNNNNNNNNNNNNNNNNNNNNNNNNNNNNNNNNNNNNNNNNNNNNNNNNNNNNNNNNNNNNNNNNNGATTTAGTCTGCTCCCC-AAGGGAGGTTGCTGG-------AGTTGAGGAAGTTGTTT---GAGTTCATGTACCC-TTCTCTCTACAGGACCTTTCCCAAATTGAGAAACGTTTGGGCTCCTTTTCAGCCAGTTCT-GATAAAT--ATATTAAAGAATTCCAATATCTGGCCCAAGCCTATTACCTCACCTGGCATGATTTACATGTGGTCCAGACCACCACCCTCACCAT-------------------AGAGGAGAGGG-AACGTATCC----AGGCTGCTGCCC-GGGAGCACGCGGATCA-------GGTCCAGCTCACTGATGCTGCCATGCCA-----------------------GTTGGAGCCCGGGTGGTCCCAGCTGTAGAACCAGGTTGGGATTATCAGGATGGCCAAGATGGCCACTGGCGCCACAACT--------------------------GCATGGTCCAGTGTCTCATAGCCGGCATGCGGGCAGCCTCTAATA-AGGCCGTTAATTATGACAAGATTAGGGAGATTGTCCAGGCCCCT-ATGACAACCCCACCATGTTTCTTAACCAGTTA-----ACCGAACCTTTAACCCAGTACACTCG-----CTTGGACCCTGCCTCTTCTG----------------------------------CGGGGGCCTCGGTAC----------TGGCTACTCATTTT-ATCTCTCAATAGGCACCAG------------ATATACAGAGAAA----GTTAAAGAA-GGCTGAGGAGGACCCTCAGACCCCCATTTCTGACTTGGTGAAAATG-CATTTAAGGTCTTTAATTCCCGTGAGGAGGCGGCTGAGCTTAAACGA----CAAGC------------AAAAGG-----TTCAGTTGCAGACCCAAGC---CTTGGTAGCAGCCCTGCGGCCAGCCGGCTTCGGGACCCAGCAGAGAGGGGCAACCAACTGCACCC-CCCC--AGGGGGCCTGTTTCAAATGAGGGGCCGAGGGACA-----TTGGGCTCACCAGTGCCCCAGTCCAAAGCCGCCAACTCGG----CCTTGCCCTCAA-TGCCATTTGATGGG-CCACTGGAAATCCGACAGCCCTAAC-CTCGGGGTA-------TCTTCG-GCGCCTCAATGCGGGGG-A--------ACCCCCCGAGACAGTTA----AGTCCAGTC-TTTCAA-CT----GCTTGGATTGGAGGACTAC---TGA
>Ferret_ERV-Fc1_Class_4_NW_004569366_1195822_1196737
----------------------------------------------------------------------------------------------------------------------------------------------------------------------------------------------------------------------------------------------------------------------------------------------------------------------------------------------------------------------------------------------------------------------------------------------------------------------------------------------------------------------------------------------------------------------------------------------------------------------------------------------------------------------------------------------------------------------------------------------------------------------------------------------------------------------------------------------------------------------------------------------------------------------------------------------------------------------------------------------------------------------------------------------------------------------------------------------------------------------------------------------------------------------------------------------------------------------------------------------------------------------------------------------------------------------------------------------------------------------------------------------------------------------------------------------------------------------------------------------------------------------------------------------------------------------------------GG-------AGTTGAGGGAGTTGTTC---GAGTTCATGCGCCC-TTCTCTCTACAAGACGTTTCCCAAATTGAGAAACGTTTGGGATCCTTTTTGGCCAATCCT-GATAACT--ATATCAAAGAATTCCAATGTCTGGCCCAAGCCTGTGACCTTACCTGGCATGATTTACATGTGGTCCAGACCACCACCCTCACCAC-------------------AGAGGAGAGGG-AGCGCATCC----AGGCTGCTGCCC-GGGAGCATGCAGATCA-------GGTCCATCTCACTGATGCTGCCATGCCA-----------------------GTTGGAGCCCAGGCAGTCCCAGCTGTAGGACTAGGT-GGGGTTATCAGGATGGCCAAGATGGCCGCTGGGGCCGCGACC--------------------------ACATGGTCCAACGTCTCATAGCCAGCATGCAGGCAGCCTCTAATA-AGGCCATTAATTACGATAAGATTAGGGAGATTGTCCAGGCCCCTGACGAAAACCCCGCCATGTTTCTTAGCCGATTG-----ACCTAGGCCTTAACCCAGTACACTCG-----GTTGGACCCCGCCTCTCCTG----------------------------------CAGGGGCCATGGTAC----------TGGCTACTCATTTT-ATCTCTCAATCGGCACCAG------------ATATATGGAGAAA----GTTAAAGAA-GGCTGAGGAGGGCCCTCAGACCCCCATTTCAGACTTGGTGAAAATGGCATTTAAGGTCTTTAATTCCCATGAGGAGGTGGCTGAGCATAAACGA----TAAGCCAGACTC-CAGCAAAAGG-----TTCAGTTGCAGACCCAAGC---CTTGGTAGCAGCCCTGCAGCCGGCTGGCTCCAGGAGCCAACAGAGAGGGGCAACCAATTGCAACC-CCCC----GGGGCCTGTTTCAAATGCGGGGCCGAGGGACA-----TTGGGCTCGCCAGTGCCCCAATCCAAAGCCGCCAACTCAG----CCTTGCCCTCAA-TGCCATTTGATGGG-CCACTGGAAATCCCACTGCCCTAAT-CTCGGGGTA-------TCTTTG-GCGCCTCAATGTGGGGG-A--------GCCCC-CGAGACAG-TA----AGTCTGGCT-TTTCAA-CT----GCTCAGTTTGGGGGACGAC---TGA
>Ferret_ERV-Fc1_Class_4_NW_004569518_350048_351541
----------------------------------------------------------------------------------------------------------------------------------------------------------------------------------------------------------------------------------------ACCGTACCGTTGCTTGGCCCAAGTATGGACAACCAATTGAAATGGCCTCCTGAGGG-CACCTTCGACTATCAGGTGCTCCTGGGCCT-TGACAATCTCTGTAAGCG------CCAAGGCAGAT----GGTCCGAAGCACTTTAC---------------------------------------------------------------------------------------------------------------------------------------------------------------------------------------------------------------------------------------------------GTCCAGGCCTTTTGGATTCCAC-CTCTAGACCCTCAC--TCTGGTCCCGTTGCCCAACTTATCAAGTATTCCTTGCCTGCACCCCCCCTTTCGGCCCCTC--------------------CGCTGTCCACTCCCAAGAACCTTGATTCCCCTTCCCTCTCCC---------------CTCTCTCCGACCCCCCTGAAAACCTCTCCA--GGCCCTCTTTAAGGGCCCC-----CCAACTGTCCCCCCTCCTCCCTATCAGCCTATCCATCAACCAGCGCTCCCAGACCCCCCCCCCCAAAAGCTCTGAGCCAGAGCCTTC-------------------------------------------------------------------------------------CCCGCCTTCTAACCCTCCTCCCTCTCCCCCAATCTCCGCTCGAACATGGTCCAGAAATC----------------------------------------------------------------------------------------------------------------------------------------------------------------------------------------------------------------------------------------------------------------------------------------------------------------------------------------------------------------------------------------------------------------AGTCTCCAGACCTGGTCTGTCCCCT-GAGGGAGTTTGCAGG-------GGCTGAATGGGTTGTTG---GAGTCCACGCACCC-TTCTCTTTGTAGGATCTCTCCCAAATAGAGAAGCACTTGGGGTCCTTTTCTGCCAATCCT-GATAACT--GTATCAAAGAATTCCAATACCTGGCCCAAGCCTATGACCTCACCTGGCATGATTTACATGTGGTAAA------TCTCCTCACCAC-------------------AGAGGAAAGGG-AACGCATCC----AGGCTGCTGCCC-GGGAACACGCAGATCA-------GGTCCTTCTCACTGATGCTGCCATGCCA-----------------------GTTGGAGCCCAGGCGGTCCCAGCTGTAGAACCAGGTTGGGATTATCAGAATGGCCAAGATGGCCACCGGCACCGCGACC--------------------------GCGTGGTCCAATGTCTCATAGCCGGCATGTGGGCAGCCTCTAATA-AGGCCATTAATTACGACAAGATTAGGGAGGTTGTCCAGGCCCCTGACGAAAACCCCGCCATGTTTCTTAACTGATTG-----GCCGAGGCTTTAACCCAGTACACTCG-----CTTGGACCCCTCCTCTCCTG----------------------------------CAGGGGCCACGGTAC----------TGGCTACTCATTTT-ATCTCTCAATCGGCGCCAG------------ATATATGGAGAAA----GTTAAA-AA-GGCTGAGGAGGGCCCTCAGACCCCCATTTCTGACTTGGTGAAAATGGCATTTAAGGTCTTTAATTCCCGTGAGGAGGTGGCTGAGCTTAAACTA----CAAGCCAGACTC-CAGCAAAAGG-----TTCAGTTGCAGACCCAAGC---CTTGGTAGTAGCCCTATGGCCGGCCGGCTCCGGGAGCCAACAGAGAGGGGCAACCAATCGCACCCACCCCCCCGGGGGCCTTTTTCAAATGCGGGGCCGAGGGACA-----TTGGGCTCGCCAGTGCCCCAATCCAAAGCCGCCAACTCGG----TCTTGCCCTTAA-TGCCATTTGATGGG-CCACTGGAAATCCGACTGCCCTAAC-CTCGGGGTA-------TCTTTG-GCGCCTCAATGTGGGGG-A--------CCCCC-CGAGACAG-TA----AGTCCAGCC-TTTCAA-CT----GCTCGGATTGGAGGACGAC---TGA
>Ferret_ERV-Fc1_Class_4_NW_004569336_2415717_2414799
---------------------------------------------------------------------------------------------------------------------------------------------------------------------------------------------------------------------------------------------------------------------------------------------------------------------------------------------------------------------------------------------------------------------------------------------------------------------------------------------------------------------------------------------------------------------------------------------------------------------------------------------------------------------------------------------------------------------------------------------------------------------------------------------------------------------------------------------------------------------------------------------------------------------------------------------------------------------------------------------------------------------------------------------------------------------------------------------------------------------------------------------------------------------------------------------------------------------------------------------------------------------------------------------------------------------------------------------------------------------------------------------------------------------------------------------------------------------------------------------------------------------------------------------------------------------------GGTTGCTGG-------AGTTGAGGAAGTTGTT---------CATGCGCCC-TTCTCTCTACAAGGCCTTTCCCAAATTGGGAAACATTTGGGCTCCTTTTCGAACAATCCT-GATAACT--ATATCAAAGAATTCCAATGTCTGGCCCAAGCCTATGACATTACCTGGCATGATTTACATGTGGTCCAGATCACCACCCTCACCAC-------------------AGAGGAGAGGG-AACGCATCC----AGGCTGCTGCCC-AGAAGCACACAGATCA-------GGTCCATTTCACTGATGCTGCCATGCCA-----------------------GTTGGAGCCCAGGCAGTCCCAGCTGTAGAACCAGGTTGGGATTATCAGGATGGCCAAGATAGCCACCTGCGCCGTGACC--------------------------GCATGGTCCAATGTCTCATAGCCGGCATGCGGGCAGCCTCTAATA-AGGCCATTAATTATGACAAGATTAGGGAGATTGTCCAGGCCCCTGACAAAAACCCCACCATGTTTCTTAACTGATTG-----ACTGAGGCTTTAACCCAGTACACTCG-----CTTGGACCCCGCCTCTCCTG----------------------------------CAGGGGCCACGGTAC----------TGGCTATTCATTTT-ATCTCTCAATCGGCACCAG------------ATATATAGAGAAA----GTTAAA----GGCTGAAGAGGGCCCTCAGACCCTCATTTCTGACTTGGTGAAAATGGCATTTAAGGTCTTTAATTCCCGTGAGGAGGCAGCTGAGCTTAAACGA----CAAGCCAAACTC-CAGCAAAAGG-----TTCAGTTGCAGACCCAAGC---CTTGGTAGCAGCCCTGCAGCCGGCCAGCTCCAGGAGCCAACAGAGAGGGGCAACCAATCGCACCC-CTCCCCACGGGGCCTGTTTCAAATGTGGGGCCGAGGTACA-----TTGGGCTCGCCAGTGCCTCAATCCAAAGCCGCCAACTCGG----CCTTGCCCTCAA-TGCCATTTAATGGG-CCACTGGAAATCCAACTGCCCTAAC-CTTGGGGTA-------TCTTCG-GTGCCGCAACGTGGGGC-A--------GCCCC-CGAGACAG-TA----AGTCCGACT-TTTCAA-CT----GCTCAGATTGGGGGACGAC---AGA
>Ferret_ERV-Fc1_Class_4_NW_004569164_9880304_9878623
ATGGGGACCTCCCAATCCAAATTCAA-----------CTCTAAAACA-CCCCTG----GGGG----------GTC-------------------------TGCCTCCCAATCTTAA-------------------------------AACCCT--GGAACTGGACC-AGGACCT--------------GCAAA---GGCGACATCGCATACA-------------TTATTGTATTGTCGCTTGGCCACAATACCAATTAGACAATCATTCCCAGTGGCCTCCGGAAGA-CACATTTGACTA--------------------GGCAATCTCTACAAACG------CCAAGGCAAAT----GGGTGGAGGTCCCTTAT---------------------------------------------------------------------------------------------------------------------------------------------------------------------------------------------------------------------------------------------------GTCCAGGCTTTCTAGACTTGACGCTCTCTCCCCTCCC--TCTGCTCTCACTGCTCCACTTCACAGGTCCTCTTGGCCCGCTCCCCTCCCC-CTACCCTGC--------------------CACCCACTGCTCCCAAAGACCCAGACCTCGCCTCGCTGTCTC---------------CCCTCTCTGAACCTACAGAGAGCTTCACCC--ACTCACCGACAAAGGGGCC-----CCCGGTTCCTCCTCCTTCTTATGACGATCCCCTACCCCAATATCCCTCCTTCCCTACACCCCCTACCCCCCTGCTCCAACCACCCCCATTTCAGTCCCTTCCACTCCGACCCCCATCTCATCCCCTCAATCCCCAAAACCTGAGTTTGCTCCTGATGCGGCACCCCCCAACCTCCCCTCACGTCCCCTCCAGCCTCCCCTCCCATCTCCACCAGCACTAGGGCTCAAAAAC----------------------------------------------------------------------------------------------------------------------------------------------------------------------------------------------------------------------------------------------------------------------------------------------------------------------------------------------------------------------------------------------------------------CCTCCCCTGATTTAGTCTGCCCCCT-AAGGGAGGTTGCTGG-------AGTTGAGGGAGTTGTTA---GAGTTCATGTGCCC-TTCTCTCTACAAGACCTTTTCCAAATTGAGAAACGTTT-GGTTCCTTTTCAGCCAATCCT-GATAACT--ATATCAAAGAATTCCAATGTCTGGCCCAAGCCTATGACCTTACCTGGCATGATTTACATATGGTCCAGACCACCACCCTCACCAC-------------------AGAGGAGAGGG-AACGCGTCC----AGGCTGCTTCCCCAGGAGCACGCAGATCA-------GGTGCATCTCACTGATGCTGCCATGGCA-----------------------GTTGGAGCCCAGAAGGTCACAGCTGTAGAACCAGGTTGGGATTATCAGGATGGCCAAGATGGCCACCAGCGACACGACC--------------------------GCATGGTCCAATGTCTCATAGCCGGCATGCAGGCAGCCTCTAATA-AGGCCGTTAATTACGACAAGATTAGGGAGATTGTCCAGGTCCCTGACAAAAACCCTGCCATGTTTCTTAACCAATTG-----ACTGAGGCTTTAACCCAGTACACTCG-----CTTGGACCCCGCCTCTCCTG----------------------------------CAGGGGCCATGGTAC----------TGGCTACTCATTTT-ATCTCTCAATCGGCACCGG------------ATATACAGAGAAA----GTTAAAAAA-GGCTGAGGAGGGCCCTCAGACCCCCATTTCTGACTTGGTGAAAATGGCATTTAAGGTCTTTAATTCCCGTGAGGAGACGGCTGAGCTTAAATGA----CAAACCAGACTC-CAGCAAAAGG-----TTCAGTTGCAGACCCAAGC---CTTGGTAGCAGCCTTGTGGCCGGCTGGCTCTGGGAGCCAACAGAGAGGGGCAACCATTCGCACCC-CCCACC-GGGGGCCTGTTTCAAATGCGGGGCCAAGGGACA-----TTGGGCTCGCCAGTGCCCCAATCCAAAGCCGCCAACTTGG----CCTTGCCCTCAA-TGACATTTGATGGG-CCACTGGAAATCCCACTGCCCTAAC-CTCGGGATA-------TCTTTG-GCACCTCAATGTGGGGG-A--------GCCCC-TGAGACAG-TA----AGTCCAGCT-TTTCAA-CT----GCTCAGATTGGGGGGCGAC---TGA
>Ferret_ERV-Fc1_Class_4_NW_004569426_392053_391135
---------------------------------------------------------------------------------------------------------------------------------------------------------------------------------------------------------------------------------------------------------------------------------------------------------------------------------------------------------------------------------------------------------------------------------------------------------------------------------------------------------------------------------------------------------------------------------------------------------------------------------------------------------------------------------------------------------------------------------------------------------------------------------------------------------------------------------------------------------------------------------------------------------------------------------------------------------------------------------------------------------------------------------------------------------------------------------------------------------------------------------------------------------------------------------------------------------------------------------------------------------------------------------------------------------------------------------------------------------------------------------------------------------------------------------------------------------------------------------------------------------------------------------------------------------------------------------TGG-------AGTTGAGGGAGTTGTTC---GAGTTCATGCGCCC-TTCTCTCTACAAGACCTTTCCCAAATTGAGAAACGTTTTGGCTCCTTTTCGGCCAATCCT-GATAACT--ATATCAAAGAATTCT--TGTCTGGCCCAAGCCTATGACCTTACCTGGCATGATTTACATGTGGTCCAGACCACCACCCTCACCAC-------------------AGAGGAGAGGG-AACGCATCC----AGGCTGATACCT-GGGAGCACGCAGGTCA-------GGTCCATCTCACTGATGCTGCCATGCCA-----------------------GTTGGAGCCCAGGTGGTCCCAGCTGTAGAACCAGGTTGGGATTATCAGGATGGCCAAGATGGCCACCGGCGCCGCGACC--------------------------GCATGGTCCAATGTCTCATAGCTGGCATGCAGGCAGCCTCTAATA-AGGCCATTAATTATGACAAGATTAGGGAGATTGTCCAGGACCCTGATGAAAACCCCGCCATGTTTCTTAACCGATTG-----ACCAAGACTTTAACCCAGTACACTTG-----CTTGGACCCCGCCTCTCCTG----------------------------------CAGGGGCCACGGTAC----------TGGCTACTCATTTT-ATCTCTCAATCAGCATCGG------------ATATACGGAGAAA----GTTAAAAAA-GGCTGAGGAGGGCCCTCAGACCCCCATTTCTGACTTGGTGTAAATGGCATTTAAGGTCTTTAATTCCCGTGAGGAGGCGGCTGAGCTTAAACGA----TAAGCCAGACTC-CAGCAAAAGT-----TTCAGTTGCAGACCCAGGC---CTTGGTAGCAGCCCTGTGGCCGGCCGGCTCCGGGAGCCAACAGACAGGGGCAACCAATCGCACCC-CCCCCC-CGGAGCCTATTTCAAATGCTCAGCCAAGGGACA-----TTGGGCTCTCCACTGCCCCAATCCAAAGCTGCCAACTCAG----CCTTGCCCTCAA-TGCCATTTGATGGG-CCACTGGAAATCCAACTGCCCTAAC-CTTGGGGTA-------TCTTCA-GCACCTCAATGTGGGGG-A--------GCTCC-TGAGACAG-TA----AGTCCAGCT-TTTCCA-TT----GCTTGGATTAGGGGATGAC---TGA
>Ferret_ERV-Fc1_Class_4_NW_004569192_3252670_3253569
---------------------------------------------------------------------------------------------------------------------------------------------------------------------------------------------------------------------------------------------------------------------------------------------------------------------------------------------------------------------------------------------------------------------------------------------------------------------------------------------------------------------------------------------------------------------------------------------------------------------------------------------------------------------------------------------------------------------------------------------------------------------------------------------------------------------------------------------------------------------------------------------------------------------------------------------------------------------------------------------------------------------------------------------------------------------------------------------------------------------------------------------------------------------------------------------------------------------------------------------------------------------------------------------------------------------------------------------------------------------------------------------------------------------------------------------------------------------------------------------------------------------------------------------------------------------------------TGG-------AGTTGAGGGAGTTGTTC---GAGTCCATGCACCC-TTCTCTCTACAGGGCCTTTCCCAAATTGAGAAATGTTTGGGCTCCTTTTTGGCCAATCCT-GATAACT--ATATCAAAGAATTCCAATGTCTGGCCCAAGCCTATGACCTTACCTGGCACGATTTACATGTGGTCCAGACCACCACCCTCACCAC-------------------AGAGGAGAGGG-AATGCATCC----AGGCTGCAGCCC-GGGAGCACACA-----------------------CTGATGCTGCCATGCCA-----------------------GCTGGAGCCCAGGCGGTCCCAGCTGTAGAACCAGGTTGGGATTATCAGGATTGCCAAGATGGCTGCCGGCGCTGAGAGC--------------------------GCATGGTCCAATGTCTCAAAGCCAGCATGCGGGCAGCCTCTAATA-AGGCCGTTAATTATGACAAGATTATGGAGATTGTCCAGGCCCCTGACAAAAACCCCTCCATGTTTCTTAACTGATTG-----ACTGAGGCTTTAACTCAGTGCACTGG-----CTTGGACCCCGCCTCTCCTG----------------------------------CAGGGGCCACGGCAC----------TGGCTACTCATTTT-ATTTCTCAATTGGCACCAG------------ATATACGGAGAAA----GTTAAAGAA-AGCTGAGGAGG---CTCAGACCCCCATTTCTGACTTGGTGAAAATGGCATTTAAGGTCTTTAATTCCTGTGAAGAGGCCACTGAGCTTAAACGA----CAAGACAGACTC-CAGCAAAAGG-----TTCAGTTGCAGACCCGAGA---CTTGGTAGCAGCCCTGCGGCTGGCTGGCTCCGGGAGCCAGCAGAGAGGGGCAACCAATCGCACCC-CCCC---GGGGGCCTGTTTCAAATGCGGGCCTGAGGGACA-----TTGGGCTTGCCAGCACCCCAATCCAAAGCTGTCAACTCGG----CCTTGCCCTCAA-TGCCATTTGATGGG-CCACTGGAAATCCGACTGCCCTAAC-CTCGGGGTA-------TCTTCG-GCGCCTCAACGTGGGGG-A--------GCCCC-CGAGACAG-TA----AGTCCGGCT-TTTCAA-CT----GCTCGGATAGGGGGATGAC---TGA
>Ferret_ERV-Fc1_Class_2_NW_004569167_10663043_10661280
ATGGGGACCTCCCAATCCAAATTCGA-----------CTCTGAAACA-CCCCTA----GGGT----------GCC-------------------------TGCTGACCAATCTTAA-------------------------------GACCCT--GGAACTGGACC-AGGACTT--------------GCGTA---GGCGACGTCTCATACA-------------TTATTGTACCATCGCTTGGCTGCAATACTAATTAGACAATCGGTCCCAGTGGCCTCCAGAAGG-CACATTTGACTATCAGATTCTCATGGACCT-AGGCAATTTCTGCAAACG------CCAGGGCAAAT----GGGTCGAGGTCCCTTAT---------------------------------------------------------------------------------------------------------------------------------------------------------------------------------------------------------------------------------------------------GTCCAGGCTTTCTGGACCCTGNN------------------------------------------------------------------------------------------------------------------------------------------------------------------------------------------------------------------------------------------------------------------------------------------------------------------------------------------------GGTCCC-TTCC---ACCTCTTCCACCCACCCCTTCTACCT----------------------------------CGACTCCCGTCTCATCCCCTCAACCCCCAAAACCTGAGTCTGCTCCTGATGCGGCCC-------------------------------CCCCGGAACCTTCCCTTACGTCCCCTCCAGCCTCCCCTCCC---------------------------------------------------------------------------------------------------------------------------------------------------------------------------------------------------------------------------------------------------------------------------------ATCTCCACCCGCACTAGGGCTAGGAAAC-ACTCCCCTGAGTTAGTCTGCCCCCT-AAGGGAGGCTGTTGG-------AGCTGAGGGAGTTGTTT---GAGTCCATGCGCCT-TTCTCTCTACAGGACCTTTCCCAAATTGAGAAACGTTTGGGCTCCTTTTCGGTCAGTCCT-GATAACT--ATATTAAAGAATTCCAATATCTAGCCCAAGCCTATGACCTCACCTGGCATGATGTACATGTGGTCCAGACCACCACCCTCACCAC-------------------AGAGGAGAGGG-AACACATCC----AGGCTGCTGCCC-GGGAGCACGCAGATCA-------GGTCCATCTCACTGATGCTGCCATGCCA-----------------------GTTGGAGCCCAGGCGGTCCCAGCTGTAGAACCAGGTTGGGATTATC-GGATGGCCAAGATGGCCGCCAGTGCTGCGACT--------------------------GCATGGTCCAATGTCTCATAGCCGGCATGCGGGCAGCCTCTAATA-AGGCCATTAATTACGACAAGATTAGGGAGATTGTCCAGGCCCCTGACGAAAACCCTGCTATGTTTCTTAACTGATTG-----ACCGAGGCCTTAACCCAGTAAGGC-------CTTGGACCCTGCCTCTCCTG----------------------------------TGGGGGCCACGGTAC----------TGGCTACTCATTTT-ATCTCTCAATCAGCGCCGG------------ATATATGGAGAAA----GTTAAAGAA-GGCTGAGGAGGGCCCTCAGACCCCCATTTCTGACTTGGTGAAAATGGCATTTAAGGTTTTTAATTCCCGTGAGGAGGCGGCTGAGCTTAAACGA----CAAGCCAGACTC-CAGCAAAAGG-----TTCAGTTGCAGACCCAAAC---CTTGGTAGCAGCCCTGCGGCCGGCTGGCTCCGGGAGCCAGCAGAGAGGGGCAAACAACCGCACCC-CCCC---GAGGGCCTGTTTCAAATGCGGGGCCGAGGGACA-----TTGGGCTCGCCAGTGCCCCAATCCAAAGCCACCAACTCAG----CCTTGCCCTCAA-TGCCATTTGATGGG-CCATTGGAAATCCGACTGCCCTAAC-CTCGGGGTA-------TCTTCT-GTGCCTCAACGTGGGGG-A--------CCCCCCTGAGACAC-TA----AGTCCGGCC-TTTTAA-CT----GCTTGGATTGGAGGACGAC---TGA
>Ferret_ERV-Fc1_Class_2_NW_004574718_1183_2
-------------------------------------------------------------------------------------------------------------------------------------------------------------------------------------------------------GACGTCTCATACA-------------TTATTGTACCGTCGCTTGGCCGCAATACCAATTAGACAATCGGTCCCAGTGGCCTCCGGAAGG-CACATTTGACTATCAGATTCTCATGGACCT-AGGCAATTTCTACAAACG------CCAGGGCAAAT----GGGTCGAGGTCCCTTAT---------------------------------------------------------------------------------------------------------------------------------------------------------------------------------------------------------------------------------------------------GTCCAGGCTTTCTGGACCCTGCGCTCTCGCCCCTCCC--TCTGCTCTCACTGCTCCACCTCTCAGGTCCTCCTGGCCCGCTCCCCTCCTC-CTACCCTGC--------------------CACCCACTGCTCCTAAAGACCCGGACCTCTCCTCCCCGTCTCTCCTCTCTGATTCTCCCCTCTCTGAACCTCCGGAGAGCTTTACCC--ACCCGCCGACCAGAGGGGC-----CCCGGCTCCTCTGCCTCCTCCTCCTTATCGCGATCCCCCACCCCAAGGCCCCTCTCTCCCTACGCCCCCT-------AATCCTCCCACCGCTCCAATCACCCCCCTTTCGGT-------CCCTTCCACCCCCTCCACCCTTTCCACCCCATCCACC--------------------------------------------TCGACTCCCGTCTCATCCCCTCAACCCCCAAAACCTGAGTCTGCT----------------------------------------------------CCTGATGCGGCCCCCCCGGAACCTTCCCCTACATCCCCTCCAGCC-------------------------------------------------------------------------------------------------------------------------------------------------------------------------TCCCCTCCCAT----------------------------------------------------------------------------------CTCCACCCGCAATAGGGCTCGAAAAC-CCTCCCCTGAGTTAGTCTGCCCCCT-AAGGGAGGTTGCTGG-------AGCTGAGGGAGTTGTTC---GAGTTCATGCGCCC-TTCTCTCTACAGGACCTTTCCCAAATTGAGAAGCGTTTGGGCTCCTTTTCGGCCAGTCCT-GATGACT--ATATTAAAGAATTCCAATATCTGGCCCAAGCCTATGACCTCACCTGGCATGATTTACATGTGGTCCAGACCACCACCCTCACCAC-------------------AGAGGAGAGGG-AACGCATCC----AGGCTGCTGCCC-GGGAGCACGCAGACCA-------GGTCCATCTCACTGATGCTGCCATGCCA-----------------------GTTGGGGCCCAGGCAGTCCCAGCC-TAGAACCAGGTTGGGATTATCAGGATGGCCGAGATGGCCGCCGGCGCCGCGACT--------------------------GCATGGTCCAGTGTCTCATAGCTGGCATGCGGGCAGCTTCTAATA-AGGCCGTTAATTATGACAAGATCAAGGAGATTGTCCAGGCCCCTGACGAAAACCCCGCTATGTTTCTTAACCGATTG-----ACTGAGGCCTTAACCCAGTACACTCG-----CTTGGATCCTGCCTCCCCTG----------------------------------CGGGGGCCACGGT---------------------------------------------------------------------------------------------------------------------------------------------------------------------------------------------------------------------------------------------------------------------------------------------------------------------------------------------------------------------------------------------------------------------------------------------------------------------------------------------------------------------------------------------------------------------------------
>Ferret_ERV-Fc1_Class_2_NW_004569717_2173_432
ATGGGGACCTCCCAATCCAAATTTGA-----------CTCTAAAACA-CCCCTA----GGGT----------GCC-------------------------TGCTGGCCAATTTTAA-------------------------------GACCCT--GGAACTGGACC-AGGACTT--------------GCGTA---GGCGACGTCTCATACA-------------TTATTGTACCGTTGCTTGGCCACAATACCAATTAGACAATCGGTCCCAGTGGCCTCCGGAAGG-CACATTTGACTATTAGATTCTCATGGACCT-AGGCAATTTCTGCAAACG------CCAGGGCAAAT----GGGTCGAGGTCCCTTAT---------------------------------------------------------------------------------------------------------------------------------------------------------------------------------------------------------------------------------------------------GTCCAGGCTTTCTGGACTCTGTGCTCTTGCCCCTCCC--TCTGCTCTCACTGCTCCACCTCTCAGGTCCTCTTGGCCCGCTCCCCTCCCC-CTACCCTGC--------------------CACCCACTGCTCCCAAAGATACGGACCTCTCCTCCCCGTCTCTCCTCTCTGATTCTCCCCTCTCTGAACCTCCGGAGAGCTTCACCC--ACCCACCGACAAGAGGGGA-----CCCGGCTCCTCGTCCTCCTCCTCCTTACCGCGATCCCCCACCCCAAGGCCCCTCTCTCCCTACGCCCCCT-------AACCCCCCC---GATCAAACCACCCCCCTTTCGGT-------CCCTTCCACCCCTTCCCTCCCTTCCACC-----------------------------------------------------TCGACTCCCGTCTCATCCCCTCAACCCCCAAAACCTGAGTCTGCT----------------------------------------------------CCTGATGCGGCCCCTCTGGAACCTTCCCTTATGTCCCCTCCAGCC-------------------------------------------------------------------------------------------------------------------------------------------------------------------------TCCCCTCCCAT----------------------------------------------------------------------------------CTCCACCCGCACTAGGGCTCGAAAAC-CCTCCCCTGAGTTAGTCTGCCCCCT-AAGGGAGGTTGCTGG-------AGCTGAGGAAGTTTTCC---AAGTCCATGCGCCC-TTCTCTCTACAGGACCTTTCCCAAATTGAGAAACGTTTGGGCTCCTTTTCGGCCAGTCCT-AATAACT--ATTTTAAAGAATTCCAATATCTAGCCCAAGCCTATGACCTCACCTGGCATGATTTACATGTGGTCCAGACCACCACCCTCACCAC-------------------AGAGGAGAGGG-AATGCATCC----AGGCTGCTGCCC-AGGAGCACGCAGATCA-------GGTCCATCTCACTGATGCTGCCATGCCA-----------------------GTTGGAGCCCAGGCGGTCCCAGCTGTAGAACCAGGTTGGGATTATCAGGATGGCCAAGATGGCCGCTGGCGCCGCGACC--------------------------GCATGGTCCAATGTCTCATAGCCGGCATGCAGGCAGCCTCTAATA-AGGCCGTTAATTACTACAAGATTAGGGAGATTGTCCAGGCCCCTGACGAAAACCCTGCTATGTTTCTTAACTGATTG-----ACCGAGGCCTTAACCCAGTACACTCG-----CTTGGACCCTGCCTCTCCTG----------------------------------TGGGGGCCACGGTAC----------TGGCTACTCATTTT-ATCTCTCAATTGGCGCCAG------------ATATACAGAGAAA----GTTAAAGAA-GGCTGAGGAGGGCCCTCAGACCCCCATTTCTGACTTGGTGAAAATGGCATTTAAGGTTTTTAATTCCCGTAAGGAGGCGGCTGAGCTTAAACGA----CAAGCCAGACTC-CAGCAAAAGG-----TTCAGTTGCAGACCCAAGC---CTTGGTAGCAGCCCTGCAGCTGGCCGGCTCTGGGAGCCAGCAGAGAGGGGCAACCAACTGCACCC-CCCC-CCGGGGGTCTGTTTCAAATGCGGGGCCTAGGGACA-----TTGGGCTCGCCAGTGCCCCAATCCAAAGCCGCCAACTCGG----CCTTGCCCTCAA-TGCCATTTGATGGG-CCACTGGAAATCCGACTGCCCTAAC-CTCGGGGTA-------TCTTCG-GCGCCTCAACGTGGGGA-A---------CCCCCCAAGACAG-TA----AGTCCGGCC-TTTCAA-CT----GCTTGGATTGGAGAACGAC---TGA
>Ferret_ERV-Fc1_Class_2_NW_004569168_2357010_2357918
-----------------------------------------------------------------------------------------------------------------------------------------------------------------------------------------------------------------------------------------------------------------------------------------------------------------------------------------------------------------------------------------------------------------------------------------------------------------------------------------------------------------------------------------------------------------------------------------------------------------------------------------------------------------------------------------------------------------------------------------------------------------------------------------------------------------------------------------------------------------------------------------------------------------------------------------------------------------------------------------------------------------------------------------------------------------------------------------------------------------------------------------------------------------------------------------------------------------------------------------------------------------------------------------------------------------------------------------------------------------------------------------------------------------------------------------------------------------------------------------------------------------------------------------------------------CTGCCCCCT-AAGGGAGGTTGCTGG-------AGCTGAGGGAGTTGTTC---GAGTCCATGCGCCC-TTCTCTCTACAGGACCTTTCCCAAG--------------------------------CCT-GATAACT--ATATTAAAGAATTCCAATATCTAGCCCAAGCCTGTGACCTCACCTGGCATGATTTACATGTGGTCCAGACCACCACCCTCACCAC-------------------AGAGGAGAGGG-AACGCATCC----AGGCTGCTGCCC-GGGAGCACGCAGACCA-------GGTCCATCTCACTGATGCTGCCATGCCA-----------------------GTTGGAGCCCAGGCAGTCCCAGCTGTAGAACCAGGTTGGGATTATCAGGATGGCCAAGATGGCCGCCGGCGCCGCGACC--------------------------GCATGGTCCAATGTCTCATAGCCAGCATGCGGGCAGCCTCTAATA-AGGCCGTTAATTACAACAAGATTAGGGAGATTGTCCAGGCCCCTGATGAAAACCCGGCTATGTTTCTTAACTGATTG-----ATCGAGGCCTTCACCCAGTACACTTG-----CTTGGACCCTGCCTCTCCTG----------------------------------CGGGGGCCACAGTAC----------TGGCTACTCATTTT-ATCTCTCAATCGGCACTGG------------ATATACAGAGAAA----ATTAAAGAA-GGCTGAGGAGGGCCCTCAGACCCCCATTTCTGACTTGGTGAAAATGGCATTTGAGGTTTTTAATTCCCGTGAGGAGGCGGCTGAGCTTAAACAA----CAAGCCAGACTC-CAGCAAAAGG-----TTCAGTTGCAGACCCAAGC---CTTGGTAGCAGCCCTGCGGCCGGCCAGCTCCGGGAGCCAGCAGCGAGGGGCAACCAACTGCACCC-CCCC---GAGGGCCTGTTTCAAATGCGGGGCCGAGGGACA-----TTGGGCTTGCCAGTGCCCCAATCCAAAGCCGCCAACTTGG----CCTTGCCCTCAA-TGCCATTTGATGGG-CCACTGGAAATCCGACTGCCCTAAC-CTCGGGGTA-------TCTTCG-GCGCCACAACATGGGGG-A--------CCCCC-CGAGACAG-CA----AGTCTGGCC-TTTCAAACT----GCTTGGATTGGAGGACGAC---TGA
>Ferret_ERV-Fc1_Class_2_NW_004569421_119912_120828
---------------------------------------------------------------------------------------------------------------------------------------------------------------------------------------------------------------------------------------------------------------------------------------------------------------------------------------------------------------------------------------------------------------------------------------------------------------------------------------------------------------------------------------------------------------------------------------------------------------------------------------------------------------------------------------------------------------------------------------------------------------------------------------------------------------------------------------------------------------------------------------------------------------------------------------------------------------------------------------------------------------------------------------------------------------------------------------------------------------------------------------------------------------------------------------------------------------------------------------------------------------------------------------------------------------------------------------------------------------------------------------------------------------------------------------------------------------------------------------------------------------------------------------------------------------------------------TGG-------AGCTGAGGGAGTTGTCC---AAGTTCATGTGACC-TTCTCTCTACAGGACCTTTCCCAAATTGAGAAATGTTTGGGCTCCTTTTCGGCCAATCCT-GATAACT--ATATCAAAGAATTCCAATATCTGGCCCAAGCCTATGACCTCATCTGGCATGATTTACATGTGGTCCAGACCACCACCCTCCCCAC-------------------AGAGGAGAGGG-AACGCATCC----AGGCTGCTGCCC-GGGAGCACGCGGATCA-------GGTCCAGCTCACTGATGCTGCCATGCCA-----------------------GTTGGAGCCCAGGCGGTCCCCGCTGTAGAACCGGGTCGGCATGATCAGGATGGCCAAAGTGGCCGCCCGCGCCATGACC--------------------------GCATGGTCCAGTGTCTCACAGCCGGCATGCGGGCAGCCTCTAATA-AGGCCGTCAATTA---CAAGATTAGGGAGATTGTCCAGGCCCCTGACGAAAACCCTGCCATGTTTCTTAACCGATTG-----ACTGAGGCTTTAACCCAGTACACTCG-----CTTGGATCCTGCCTCCCCTG----------------------------------CGGGGGCCACTGTAC----------TGGCTACTCATTTT-ATCTCTCAATCGGCACCAG------------ATATACCGAGAAA----GTTAAAGAA-GGCTGAGGAGGGCCCTCAGACCCCCATTTCTGACTTGGTGAAAATGGCATTTTAGGTCTTTAATTCCCGTGAGGAGGCGGCTGAGCTTAAATGA----CAAGCCAGACTC-CAGCAAAAGG-----TTCAGTTGCAGACCCAAGC---CTTGGTAGCAGCCCTGCGGCCGGCCGGCTCCGGGAGCCAGCAGAGAGGGGCAACCAACCGCACCACCCCTG--GGGGGCTTGTTTCAAATGCAGGGCTGAGGGACA-----TTGGGCTTGCCAGTGCCCCAATCCAAAGCCGCCAACTCGG----CCTTGCCCTCAA-TGCCATTTGATGGG-CCACTGGAAATCCGACTGCCCTAAC-CTCGGGGTA-------TCTTCG-GCGCCTCAACGTGGGGG-A---------TCCC-TGAGACAG-TA----AGTCCGGCC-TTTCAA-CT----GCTTGAATTGGAGGAGGAC---TGA
>Ferret_ERV-Fc2_NW_004569533_548650_547736
--------------------------------------------------------------------------------------------------------------------------------------------------------------------------------------------------------------------------------------------------------------------------------------------------------------------------------------------------------------------------------------------------------------------------------------------------------------------------------------------------------------------------------------------------------------------------------------------------------------------------------------------------------------------------------------------------------------------------------------------------------------------------------------------------------------------------------------------------------------------------------------------------------------------------------------------------------------------------------------------------------------------------------------------------------------------------------------------------------------------------------------------------------------------------------------------------------------------------------------------------------------------------------------------------------------------------------------------------------------------------------------------------------------------------------------------------------------------------------------------------------------------------------------------------------------------------------CTGG-------AGTTGAGGGAGTTGTTC---GAGTTCATGTGCCC-TTCTCTCTACAAGACCTTTCCCAAACTT-GAAACGTTTGGGCTCATTTTCGGCCAAACCT-TATAACT--ATATAAAGGAATTCCAATATCTGGCCCAAGCCTATGACTTCACCTGGCATGACCTACATGTGTTCCAAACTACCACCCTCACCAC-------------------AGAGGAGAGGG-AGTGCATTC----AGGCTGCAGCCC-AAGAGTATGCTGATCA-------GGTCAATCTTACTGATGCCACCATGCCG-----------------------GTTGGCGCTCAGGGGGTCCCAGCCACAGAGCCTGAATGGGACTACCAAGATGGCCAAGATGGCCGCCAGCACCATGACC--------------------------GCATGGTCCAATGCCTTATCGCCAGCGTGCGGGCTGCCTCTAATA-AGGCAGTCAACTATGATAAACTTAGGGAGGTCATTCAGGAACCTAATGAGAACCCGGCCATGTTCCTTAACCGACTT-----ACTGAGGCGCTGACTCAATACACTCG-----CCTAGACCTGGCTTCTCCAG----------------------------------GAGGGGTGACTGTTT----------TAGCTACTCACTTT-ATTTCTCAGTCAGCTGCTG------------ACATTCGGAAAAA----ATTAAAGAA-AGCAGAGGAAGGCCCTCAAGCTCCCATTTCTGA-TAGATAAAAATGGCATTTAAAGTCTTTAATTCCTGAGAGGAGGCAGCAGAACTTAAGCGC----CATGCCAGACTT-CAACAGAAGG-----TCCAACTGCAGATCCAAGC---CCTGGTAGCAGCCCCAAGGCAAGCAGGTTCTGAGGGTCAACAGATGGGAGCACCTAACCGCATCC-CTCT---GGGGACCTGTTTCAAGTGTGGAGTCCAGGGACA-----CCCGGCCCGTCAATGGCCCAATCCAAAAGCGCCTACTAGG----CCGTGCCCTTAA-TGCTGCATGATGGG-CCACTGGAAATCAGACTGCCCCAGC-CTTGGGGGA-------TTCCCA-GCGCCTCCACACAGGGG-A--------AACCC-TGAGATGG-TA----AGTCCTGCC-TTCCAA--------CTTGGATTGGAGGATGAC---TGA
>Ferret_ERV-Fc2_NW_004569399_1950102_1948581
ATGGGGACCTCCCAATCCAAATTTGA------------TCTAAAACA-CCCCTG----GGGT----------GCC-------------------------TGTTGGCCAATCTTAA-------------------------------AACCCT--GGAACTGGACC-AAGACCT--------------GCGAA---GGTGACGTCTCATACA-------------TTATTGTACCATCACTTGGCCACAATACTGATTAGATAATCAGTCCCAGTGGCCTCTGGAAGG-CACATTTGACTATCAAATTCTCATGGACTT-AGACAATCCCTGCAAATG------CCAAGGCAAAT----GGGCCGAGGTCCCTTAT---------------------------------------------------------------------------------------------------------------------------------------------------------------------------------------------------------------------------------------------------GTCCAGGCTTTCTGGACTCTATGCTCTCGCCCCTCCC--TCTGCTCTCACTGCTCCACTTCACAGATCCTCTTGGGCTGCTCCCCTCCC-CCTACCCTGC--------------------CACTCACTTCTCCCAAAGACCCGGACCTCTCCTCCTCGTCTC---------------CCCTCTCTGAACCCCCGGAGAGCTTCACCC--ACCCACTGACAATAGGGTC-----CCTGGTTCCTCCTCCTCCTTACCATGATCCCATGCCCCAAAGTCCCACTCTCCCTACACTCCCTAACCCCCCTGCTCCAACAACCCCCATTTTGGTCCCTTCTACCCCCACCCCCATCTCATCCCCTAAACCCA-------------------------------CCGAACACCCTGTCACATCTCCTCCAGCCTCCCCTCCCATCTCCACCTGCACAAGAGCTCAAAAAC----------------------------------------------------------------------------------------------------------------------------------------------------------------------------------------------------------------------------------------------------------------------------------------------------------------------------------------------------------------------------------------------------------------CCTCCCCTGATTTAGTCTGCCCCCT-AAGGGAGGTTGCTGG-------AGTTAAGGGAGTTGTTC---GGGTTCATGTGTCC-TTCTCTCTACAAGACCTTTCCCAAATTGAGAAATGTTTGGGCTCTTTTTTGGCCAACCCT-GATAACT--ACATAAAGGAATTCCAATATCTGGCCCAGGCCTATGACCTCACCTGACATGACCTACATGTGGTCCAAACTACCACCCTCACCAC-------------------AGAGGAGAGGG-AGTGCATTC----AGGCTGCAGCCC-AAGAATATGCTGATCA-------GGTCCATCTTACTGGTGCCACCATGCCC-----------------------ACTGGTGCTCAGGCGATCAAAG--------------------------------------------------------------------------------------------------------------------------------------------------------------------------------GAGAACCTGGCCATGTTTCTTAACCGACTT-----ACTGAGGTGCTGACTCAATACATTCG-----CCTAGACCTGGCCTCTCCTG----------------------------------CAGGGGCGACTGTTT----------TAGCTACCCACTTT-ATTTCTCAGTCAGCCGCTG------------ACATTCAGAAAAA----ATTAAAGAA-AGAAGAGGAGGGCCCTCAAACTCCCATTTCTGATCTGGTGAAAATGGCATTTAAAGTCTTTAACTCTCGAGAGGAGGCAGCAGAACTTAAGGGC----CAAGCCAGACTC-CAACAGAAGA-----TCCAACTGCAGACCCAAGC---CCTGGTAGCAGCCCTGAGGCCAGC-GGTTCTGGGGGTCTACAGAAGGGAGAACCTAACCGCGTCC-CTCT---GGGGGCCTGTTTCAAGTGTGGAGTCGAGGGACA-----CTGGGCCTGTCAATGCCCCAATCCAAAAGTGCCTACTAGG----CCATGCCCTCAA-TGCTGCATGATGGG-CCACTGGAAATCGGATTGCCCCAGC-CTCAGGGGA-------TTCCCG-GCGCCTCCACCTGGGGGGA--------GACCC-TGAGATGG-TAGGTAAGTCCTGCA-TTCCAA-CT----TCTCGGATTGGAGGATGAC---TGA
>Ferret_ERV-Fc2_NW_004569426_174882_176510
ATGGGGACCTCCCAATCCAAATTTGA-----------CCCTAAAACA-CCCCTG----GGGT----------GCC-------------------------TGTTGGCCAATCTTAA-------------------------------AACCCT--GGAACTGGACC-AGGACCT--------------GTGAA---GGCGACG----------------------TTACTATACTGTCGCTTGGCCACAATACTGATTAGACAATCAGTCCCAATGGCCTCCGGAAGG-CACATTTAATTATCAGATTCTTATGGACCT-AAATAACCTAGGCAGACA------CCAAGGCAAAT----GGGCCGAGATCCCTTAT---------------------------------------------------------------------------------------------------------------------------------------------------------------------------------------------------------------------------------------------------GTCCAGGCTTTCTGGACTCTGCGCTCTCGCCCCTTCC-TTCTGCTCTCACTGCTCCACTTCACAGGTCCTCTTGGCCTGCTCCCCTCCCT-GAACCCTGC--------------------CACCCACTGCTCCCAAAGACCCAGACCTATCCTCCCCATCTC---------------CCCTCTCTGAACCCCTGGAGAGCTTCACCT--ACCCACTGACAAGAGGGCC--------CCCAGTTCCTCCTCCTCCTCCTCACTGTGATCCCATACACTAAGGTCCCTCTCTCCCTATGCCCCCT-----------------------------------------------------AAGAACCCTGCTCCAACAACCCCCATTTTGGTCCCTTCCACCC----------------------------------CTACCCCCGTCTCA-TCCCCTAAACCCCCAAAACTGGAGTCCCTTTCTGGTGTGGCC------------------------------CCCACCGAACTCCCCCTCACATCTCCTCTGGCTTTCCCTACCATCTCCACCT-------------------------------------------------------------------------------------------------------------------------------------------------------------------------------------------------------------------------------------------------------------------------GCATCTCCCTCCCATCTCCACTC-----------------------------------------------------------------------------------CAC-TACTCTCTACAAGACCTTTCCCAAATTGAGAAACGTTTGGGCTCTTTTTCGGCCAACACT-GATAAAT--ACATAAAGGAATTCCAGTATCTGGTCCAGGCCTATGACCTCATCTGGCATGACCTACATGTGGTCCAAACTACCACCCTCACTGC-------------------AGATGAGAGGG-AGCACATTC-----GGGCTGCAGCCGGAGAACATGCTGATCA-------GGTCCATCTTACTGATACCACCATGCCT-----------------------GTTGGTGCTCAGGCAGTACCAGCTGTGGAGCCTGAATGGGACTACCAACATGGCCAAGATGGCTGCCAGTGCTGTGACC--------------------------GCATGTTCCAGTGCCTTATAGCCAGCATTCAGGCAGCCTCTAATA-AGGCAGTCAACTATGATAAACTTAGGGAGGTCATTCAGGAACCAAACGAGAACCCGGCCATGTTTCTTAACTGACTT-----ACTGAGGTG-TAACTCAATACACTCA-----CCTAGACCTGGCCTCTCCAG----------------------------------CAGGGGTGACTGTTT----------TAGCTACCCACTTT-CTTATTCAGTCAGCCACCG------------ACATTTGGAAAAA----ATTAAAGAA-AATGGAGGAGGGCCCTCAAACTCCCATTTCTGATCAGGTGAAAATGGCATTTAAAGTCTTTAACTCCTGAGAGGAGGCAGCAGAACTTAAGTGC----CAAGCCAGACTC-CAACAGAATA-----TCCAACTGCAGACCCAAGC---CCTGGTAGCATCCCTGAGGCTGGCAGGTTCTGGGGGTCAACAGAAGGGAGCACCTAACTG--TCC-CTCA---GGAGGCCTGTTTCAAGTGCGGAGCCAAGGAACA-----CTGGGCCTGTCAATGCCCCAATCTAAAAG-ACCTACTAGG----CCGTGTCCTCAA-TGCCGCATGATGGG-CCACTGGAAATTGGACTGCCCCCTC-CTCGGGGGA-------TTCCCA-GTGCCTCCACGCTGGGG-A--------GAGCC-TGAGACGG-TA----AATCCTGCC-TTCCAA-CT----TCTCAGATTGGAGGATGAC---TGA
>Ferret_ERV-Fc2_NW_004569208_616382_618076
TGGGGGACCTCCTAATCCAAATTCGA-----------CCCTAAAACA-CCCT-------GGTGTT---TTAGGCC-------------------------TGTTGGCCAATCTTAA-------------------------------AACCCT--GGAACTGGACC-AGGACCT--------------GCGTA---AGCGATG----------------------TTACTGTACTGTCGCTTGGCCACAATACCGATTAGACAATCAGTCCCAATGAGCTGCAGAAGG-CACGTTTAATTATCAGATTCTCATGGACCT-AAATAACCTTGGCAGACA------CCAAGGCAAAT----GGGCCGAGGTCCCTTAT---------------------------------------------------------------------------------------------------------------------------------------------------------------------------------------------------------------------------------------------------GTCCAGGCTTTCTGGACTCTATGCTCTCACTCCTCCC--TCTGCTCTCACTGCTCCACTTCACAGGTCCTCTTGGCCCACTCCCCTCCCC-CTACCCTGC--------------------CACCCACTGCTCCCAAAGACCCAGACCTCTCCTCCCTGTCTT---------------CCTTCTCTGAACCCCCGGAGAACTTCACCC--ATCCACTGATAAGAGGGCC-----TCTGGTTCCTCCTCCTCCTCCTCCTTACTGTGATCCCATACCCCAAGGTCCCTCTCTCCCTATGCCCGGT-----------------------------------------------------AACTCCCCTGCTCCTACAACCCCCATTTTGGTCCCTTCCACCC----------------------------------CTACTCCCTTCTCATCCCCTAAATCCCGCAAATCTGAGTTTGCTCTTGGTGCGGCCC------------------------------CCACTGAGCCCCCCCCTCACATTTCCTCCAGCCTCCCCTCCCATCTCCACCT-------------------------------------------------------------------------------------------------------------------------------------------------------------------------------------------------------------------------------------------------------------------------GCACGAGGGCTCGAAAACCCTCCCT-------TGATTTAGTTTTCCCCCACT-AAGGGAGGTTGCCAA-------AGTTGAGGGAGTTGTCC---AGGTTCATGTGCCC-TTCTCTTTACAAGACCTTTCCTAAATTGAGAAACATTTGGGCTCTTTTTTGGCCAACCCT-GATAACT--ACATAAAGGAATTCCAGTATTTGGCCCAGGCCTATGACCTCACCTGGCATGACCTACATGTGGTCCAAACTACCACGCTCACCAC-------------------AGAGGAGAAGGGAGCGCATTC-----AGGCTGCAGCCCAAGAACATGCTGATCA-------GGTCCATCTTACTG-TGCCACAATGCCA-----------------------GTCGGACCTCAGGCGGTCCCAGCCACGGAGCCTGAATGGGACTACCAAGACGGCCAAGATGGCCGCTGGTGGCGTAACT-------------------------------GGTCCGTGCCTTATCGCTGGCATGCGGGCTGCCTCTAATA-AAGCAGTCAACTATGATAAATTTAGGGAGGTCATTCAGGAACCAAAAGAGAACCCAGCCATATTTCTTAACTGACTT-----ACTGAGGCTCTGACTCAATACACTTG-----CCTAGACCTGGCCTCTCTGG----------------------------------CAGGGGCGACTGTTT----------TAGCTACCTATTTT-ATTTCTCAGTCGGCCGCCG------------ACATGTGGAAAAA----ATTAAAGCA-A----AGGATGGCCCTCAAACTCCCATTTCTGATCTGGTGAAAATGGCATTTAAAGTCTTTAACTCCTGAGAGGAGGCAGCAGAACTTAAGTGC----CAAGCCAGACTC-CAACAGAAGA-----TCCAACTGCAGACCCAAGT---CCTGATAGCAGCCCTGAGGCCGGCAGGTTCTGGGGGTCAACAGAAGGGAGCACCTAACCGCGTCC-CTCT---GGGGGCCTGTTTCAAGTGTGGAGCTGAGGGATA-----CTGGGCCCATCAGTGCCCCAATCCAAAAGTGCCTACTAGG----CCGTGCCCTCAA-TGCAGCCTGATGGG-CCACTGGAAATTGGACTGCCCCAGC-CTTGGGGGA-------TTCCTG-GAGCCTCCACGAGGGGG-A--------AACCC-TGAGATGGGTA----AGTCCTGCC-TTCCAA-CT----TCTCGGATTAGAGGATGAT---TGA
>Ferret_ERV-Fc2_NW_004569236_7649812_7648082
ATGGGGACCTTCCAATCCAAATTAGA-----------CTCTAAAATA-CCCCTG----GGGT----------GCC-------------------------C-CTGGCCAATCTTAA-------------------------------ATCCCT--GCAACTGGACC-AAGACCT--------------GCAAA---GGCGATGTCTCATACA-------------TTATTGTACCATTGCTTGGCCACAATACCAATTAGACAATCAGTCCCAGTGGCCTCCAAAAGG-CACATTTAACTATCAAATTCTCATGGACCT-AGACAATCTCTGCAAACG------CCAAGGCAAAT----GGACCAAGGTCCCTTAT---------------------------------------------------------------------------------------------------------------------------------------------------------------------------------------------------------------------------------------------------ATCCAGGCTTTCTGGACTCTAGACTTTCACCTTCCCC--TCTGCTCTCACTGCTCCACTTCACAGGTCCTCTTGGCCCACTTCTCTCCCC-CTACCCTGC--------------------CACTCACTGCTCCCAAAGACCTAGAACTCTCCTCCCTGTCTC---------------CCCTCTCTGAACCCACGGAGAGCTTCACCC--ACCCACCGACAAGAGGGTC-----CCTGATTCTTCCTCCTCCTCCTCCTTATTGTGATCCCTTACCCAAAGGTCCCTCTCTTCCTACGGCCCCT-----------------------------------------------------AACTCCCTTGCTCCAACAACCCCCATTTTGGTCCCTTTCACCC----------------------------------CTACCCCTGTCTCATCCCCTCAACCCCCAAAACCTGAGTCCACTCCTGGTGCAGCCCACCCTGAACTCCCCTCACATCCCCTCCAGCCCCCCTGAACCCCCCTTAATGTCCCTTCCAGCCTCCCCTCCCATCTCCACCC-------------------------------------------------------------------------------------------------------------------------------------------------------------------------------------------------------------------------------------------------------------------------ACAAGAATGCTC---------AAAAACCCTCCCCTGATTTAGTCTGCCCCCT-AAGGTAGGTTGCCAG-------AGTTGAGGGAGTTGTTT---GAGTTCATGCACCC-TTCTCTCTACAAGACCTTTCCCAAAATGAGAAATATTTGGGCTCTTTTTTGGCCAACCCT-GATAACT--ACATAAAGGAATTTCAATATCTGGCCCAGGCCTATGACTTCACCTGGCATGACCTATATGTGGTCCAAACTACCACCCTCTCCAC-------------------AAAGGAGAGGG-AGCACATTC-----AGGCTGTAGCCCGAGAATATGCTGATCA-------GGTC----TTACTGATGCCACCATGCCA-----------------------GTTGGCGCTCATGCAGTCCCAGCCGTGGAGCCTGAATGGGACTACCAAGATGGCCAAGATGGCCGCCAGCGCCATGACC--------------------------GCATAGTCCAGTGCCTTATCACCAGCATGCGGGCTGCCTCTAATA-AGGCAGTCAACTATAATAAACTTAAGGAGGTCAATCAGGAACCAAATGAGAACACAGCCATGTTTCTTACCCAACTT-----ACTGAGGTACTGACTCAATACACTTG-----CCTAGACCTGGCTTTTCCCG----------------------------------CAGGCACAGCTGTTT----------TAGCTACTCACCTT-ATTTCTCAGTCAGCGGCCG------------ACATTTGGAAAAA----ATTGAAGAA-AGTGGAGGAGGGCCCTCAAACTCCCATTTCTGATCTGGTGAAA-TGGCATTTAAAGTATTCAACCCCTGAGAGGAGGCAGCAGAATTTAAGCGC----CAAGCCAGACTC-CAACAGAAGA-----TCCACCTGCAGACCCAAGC---CCTGGTAGCAGCCCTGAGGCCAGCAGGTTCTGGGGGTCAACAGACAGAA-CACCTAACTGAGTCT-CTCT---GGAGGCTTGTTTCAAGTGTGGAGCTGAGGAACA-----CTAAGCCAGTCAATGCCCCAATCCAAAAGCGCCTACTAGG----CCATGCCCTCAA-TGACACATGATGGG-CCACTGGAAATTGGATGGCCCCAAC-CTCAGGGGA-------TTCCCA-GCGCCTCCACGCAGGGG-A--------AACCC-TAAGACAG-TA----AGTCCTGCC-TTCCAA-CT----TCTCAGATTGGAGGATGAC---TGA
>Ferret_ERV-Fc2_NW_004569705_87488_86237
ATAGGGACCTCCCAATCCAAATTAGA-----------CTCTAAAACA-CCCCTG----GAGT----------GCC-------------------------TGTTGGCCAATCTTAA-------------------------------AACCCT--GGAACTGGACC-AGGACCT--------------GTGAA---GGTGACGTCTCATACA-------------TTATTGTATCATCACTTTGTCACAATACCGATTAGACAATCAGTCCCAGTGGCCTCCAGAAGG-CATATTTGACTATCAAATTCTCATGGACCT-AGACAATCTCTGCAAACA------CCAAGGCAAAT----GGGCCGAGGTCCCTTAT---------------------------------------------------------------------------------------------------------------------------------------------------------------------------------------------------------------------------------------------------ATCCAGGCTTTCTGGACTCTACACTTTCACCTTTCCC--TCTGTTCTCACTGCTCCACTTCACAGGTCCTCTTGGCCCGCTCTCCTCCCC-CTACCCTGC--------------------CACCCACTGCTCCCAAATACTCGGACCTCCCCTCCCCATATC---------------CCCTCTCTGAACCCCTAGAGAGCTTCATCC--ACCC-CCGACAAGAGGGGT-----CCTGGTTC---CTCCTTCTCCTCCTTACCGCCATCCCATACCCCAAG-TCCCTCTCTCCCTATGCCCCCT-----------------------------------------------------AGCACCCCTGCTCCAACAACCCCCATTTCG-TCTCTTCCACCC----------------------------------CCACCCCCATCTCATCCCCTAAACACCAAAAACCTGAGTCTGCTCCAGGTGTGGCCC-------------------------------CCACTGAACTGTCCCTCACGTCTTCTCTGGCCTCCCCTCCCATCTCCACCC-------------------------------------------------------------------------------------------------------------------------------------------------------------------------------------------------------------------------------------------------------------------------ACATAAGGTCTT---------GAAAACCCTCCCCTGATTTAGTCTGCCCCCT-AAGGGAGGTTGCCGG-------AGTTGAGGGAGTTGTTT---GGGTTTATGCGCCT-TTCTCTCTACAAGACCTTTCCCAAATTGAGAAACATTTGGGCTCTTTTTCAGCCAACCCT-GGTAACC--CCATAAAGGA-TTCCAATATCTGGCCCAGGCCTATGACCTCACCTGGCATAACCTACATGTGGTCCAAACTACCACCCTCACCAC-------------------AGAGGAGAGGG-AGCGCATTC-----AGGCTGAAGCCTGAGAACATGCTGATCA-------GGTCCATCTTACTGACAACACCATGCCA-----------------------GTTGGCGCTCAGGT-GTCCCAGCTATGGAGCCTGAATGGGACTACAAAGATGGCCAAGATGGCCACCGGCACCATG------------------------------CAGGGTCCCGTGCCTTATCGCCGGCATGCAGGCAGCCTCTAATA-AGGCAGTCAACTGTGATAAACTTAGGGAGGTCATTCAGGAACCAA-TGAGAACCCGGCCATATTTCTTAACTGACTT-----ACTGAGGCACTGACTCAATACCCTCG-----CCTAGACCCAGCCTTTCCAG----------------------------------CAGGGTCGACTGTTT----------TAGCTACCCACTTT-ATTTCTCAGTCAGC----------------------------------------------------------------------------------------------------------------------------------------------------------------------------------------------------------------------------------------------------------------------------------------------------------------------------------------------------------------------------------------------------------------------------------------------------------------------------------------------------------------------------------------
>Ferret_ERV-Fc2_NW_004569267_2449474_2447776
ATGGGGACCTCCCAATCCAAATTCGA-----------CTTTCAAACA-CCCCTG----GGGT----------GCC-------------------------TGCTGGCCAATCTTAA-------------------------------AACCCT--GGAACTGGACC-AGGACCC--------------GTGAA---GGCGACATCTCATACA-------------TTATTATACCGTCACCTGGCCACAATACTGATTAGACAATCAGTCCCAGTGGCCTCCGGAAGG-CACATTTGACTATCAGATTCTCATGGACCT-GGGCAATCTCTGTAAACA------CCAAGGCAAAT----GGGCCGAGGTCCCTTAT---------------------------------------------------------------------------------------------------------------------------------------------------------------------------------------------------------------------------------------------------ATCCAGGCTTTCTGGACTCTGTATGCTCGCCCCTCCC--TCTACTCTCACTGCTCCACTTCAC-GGTCCTCTTGGCCCCCTCCCCTCCCC-CTACCCGGC--------------------TACCCACTGCTCCGAGAGACCCAGATCTCTCCTCCCCATCTC---------------CCCTCTCTGAACCCCCGGAGAGCTTCACCC--ACCCACTGACAAGAGGGCC-----CCCGGTTCCTCTTCCTCCTCCTCCTCACCATGATCCCACACCCCAAGGTCCCTCTCACCCTATGCCCCCT-----------------------------------------------------AAC-CCCCTACTCCAACAACCCCCATTTCAGTCCCTTCCACCC----------------------------------CTATCCCTGTCTCATCCCCTAAACCCCCAAAACCTGAGTCTGATCCTGGTGTGGCCC-------------------------------CCATCGAAAACCTCCTCACATCTCCTCCAGCCTCCCCTTCCATTTCCACCT-------------------------------------------------------------------------------------------------------------------------------------------------------------------------------------------------------------------------------------------------------------------------GAAGGAGGGTTTTCAAGCCCTGGCAACCCTCCCCCAATTTAGTGTGCCCCCT-AAGGGAGTTTGCCGG-------AGTTGAGGGAGTTGTTC---GAGTTCATGCACCC-TTCTCTCTACAAGACCTTTCCCAAATTTAGAAAAGTTTGGACTCTTTTTTGGCCAACCCT-AATAACT--ACATAAAGGAATTCCAATATCCAGCCCAGGCCTATGACCTCACCTGGCATGACGTATATGTGGTCCAAATTACCACCCTCACTAC-------------------AGAGAAGAGGG-AGCGCATTC-----AGGCTGCAGCCCGAGAACACGCTGATCA-------GGTCCATCTTACTGATGCCACCATGCCG-----------------------GTTGGCACTCAAGCGGTCCCAGCCATGGGGCCTGAATGGGACTACCAAGATGGCCAAGATGGCCACCGGCACCATGACC--------------------------ACATGGTCCAGTGCCTTATTGTTGGCATGCGGGC----------------AGTCAACTATGATAAACTTAGGGAGGTCATTCAGGAACCAAATGAGAACCCAGCCATGTTTCTTAACTGACTT-----ACTGAGGCGCTGACTCAATACACTCT-----CCTAGACCCGGCTTCTCCGG----------------------------------CAGGGGCGACTGTTT----------TAGCTACTCACTTT-TTTTCTCAGTCAGACGCTG------------ACATTCGGAAAAT----ATTAAAGAA-AGCAGAGGAGGGCCCTCAAACTCCCATTTCTGATCTGGTGAAAATGGCATTTAAAGTCTTTAACTCCCAAGAGGAGGCAGCAGAACTTAAGTGC----CAAGCCATACTC-CAACAGAAGG-----TCCAATTCCAGACCCAAGC---CCTGGTAGCAGCCCTGAGGCCAGCAGGTTCTGGGGGTCAACAGAAGGGAGCACCTAACCATCCCC-CTCT---AAGGGCCTGTTTCAAGTGCAGGGCCGAGGGACA-----CTGGGCCCATCAATGCCCCAATCCAAAAGCACCTACTAGG----CTGTGCCCTCAA-TGCTGCATTATGGG-TCACTGGAAATCAGACTGCCCCAGC-CTCAGGGGA-------TTCCTG-GTGCCTCCCCGCAGGGG-A--------AGCCC-TGAGACTG-TA----AGTCCTGCC-TGCCAA-TT----TCTCGGATTGGAGGATGAT---TGA
>Ferret_ERV-Fc2_(defective)_NW_004569163_4921243_4922808
-TGGGGACCTCCCATTCCAAATTCGA-----------CCCTAAAACA-TCCCGG----GGGTGTT---TTAGGCC-------------------------TGTTGGCTAATCTTAA-------------------------------AACCCT--AGAACTAA-CC-AGGACCT--------------ATGAA---AACAACA----------------------TTACTGTACTGTCACTTGGCCACAATACTGATTAGACAATCAGTCCCAATGGTCTCCAGAAGG-CATGTTTAATTATCAGATTTTCATGGACCT-AAATAACCTCAGCAGATATCAAGGCCAAGGCAGAT----GAGCCAAGGTCCCTTAT---------------------------------------------------------------------------------------------------------------------------------------------------------------------------------------------------------------------------------------------------GTTCAGGATTTCTGAAC-TGGCACCTTCGTCTACCCC-TCACCCTCCCCTTCCCCACTCCTATACGAAATCCTGACAAAGTT-----------ATCCTGA--------------------CAAAGTTATCCACAGTAAACATGAAATTTTAATCA--GTTTA---------------CTGAAGGTTAAAT------AAGCTCTTGTT--ATTTGTTAAAA---------------------------TCTGTTAGCAAAGAAATGACTAAGCTGATGGTTAATTGTCTGTCTCAAAGTTTTAA-----------------------------------------------------TGAGTAATTGCTGAGATAGCTTTTAAAGT---------------------------------------------------------------CTTTGGTAACCTGAAAGTTTAAAGTTTTGCTTGGATGA----------------------------------CAAATGGAATTAAATTTGTTGGATATTTAGGTCTTTTCCAAAGAGGATAAAA-------------------------------------------------------------------------------------------------------------------------------------------------------------------------------------------------------------------------------------------------------------------------TGCCAAGTTATTGATTACTGAACGTAGGTTTATGCTTTTGACTTCTTACAGC-AAAGAAAATAAGAAT-------ATTTAAATCTGTTAGTA---AGCA-----TGGTT-TGTGCTTAACTGATTCATAAATTGGCATCTAAA-----GAATTCTGTTATAA------CC-ATTCACA--ATCTATTAA----TAACTAACTAGAGGTTAATAACTAAAGGTGTTTCTAAGAGTACAAAATTCTGCTAACTGTAAGACTGATGGA-------------------AATAAAGGAAG-CAACTCTGT-----ATGTAGGAAAGTAGAAGATATGTAAGAA-------AGATTTAAGGAATGGTAGTACATTTTGT-----------------------TGAAAGTAAAAGGAGGT-----------------------AATTTTGTCCTAAATTAGATGGTTGTTTGGGACAAAACC--------------------------TGAA-----------------------------------TGCAAA-GGAAAGTCATAGAAGGTTTGTAAAGGGAAATTATTCAGGAACCCAATGAAAACCCGGCCATGTTTCTTAACTGACTT-----ACTGAGGCAATGACTCAATACACTCG-----CCTAGACCAGGCCTCTCTGG----------------------------------CAAGGGCAACTGTTT----------TAACTACCCACTTT-ATTTCTCAGTCAGCAGCCA------------ACATTCAGAAAAA---AATTAAAGAA-AGTGGAAGAGGGCTCTCAAACTCCCATTTCTGATCTGGTGAAAGTGGCATTTAAAGTCTTTAACTCCCAGAAGGATGCAGCAGAACTTAAGTGC----CAATACAGACTC-CAACAGAAGG-----TCCAACTATAGACCCAAGC---CCTGGTAGCAGCCCTGAGGCCAGCAGGTTCT-GGGGTCAATGGAAGGGAGTACCTAACTGTGTCC-CTCT---GGGGACCTGTTTCAAGTGTGGAGCTGAGGGACA-----CTGGGCCCATCAATGCCCCAATTCAAAAGTGCTTACTAGG----CTGTGTCCTCAA-TGCTGCATGATAGG-CCACTGGAAATCAGACTGCCCCAGC-CTCGGGGGA-------TTCCTG-GCACCTCCACGCAGGGA-A--------GACCC-TGAGATGG-TA----AGTCCTGCC-TTCCAA-CT----TCTCAGATTGGAGGATGAC---T--
>Ferret_ERV-Fc2_(defective)_NW_004569432_835716_837266
-TGGGGACCTCCCAATCCAAATTCGA-----------CCCCAAAACA-TCCCAG----GGGTGTT---TTAGGCT-------------------------TGTTGGCCAATCTTAA-------------------------------AACCCT--GGAACAAAACC-AGGACCT--------------GTGAA---AACGACG----------------------TTACTGTACTGTAGCTTGGCCACAATACCGATTAGACAATCAGTCCCAATGGCCTCCAGAAGG-CATGTTTAATTATCAGATTCTCATGGACTT-AAATAACCTCAGCAGACA------CCAAGGCAGAT----GGGCCAAGGTCCCTTAT---------------------------------------------------------------------------------------------------------------------------------------------------------------------------------------------------------------------------------------------------GTT-AGGATTTCTGAAC-CGGCACCCTCGTCTACCCC-TCCCCCTCCTCTTCCCCAATCCTATCCCAACTCCTGACAAA---------------------------------------------GTTATCCACCGTAAACATGAAACTTCAATCAAAGTTTA---------------CTGAAGGTCAAAT------AAACTCATGTT--ATTTGTTAAAAA--------------------------TCTGTTAGCAAAGAAATGACTAAACTGATGGTTAGTTGTCTGTCTCAACGTTTTAA-----------------------------------------------------TGGATAATTGCTGAGATAGCTTTCAAAGT---------------------------------------------------------------CTTTGGTAACCTGAAAGTTTAAACTTTTGCTTGGATGA----------------------------------CAAATGGAATTAAATT-GTTGGACATTTAGGTCTTTTCCAAAGAGGATAAAA-------------------------------------------------------------------------------------------------------------------------------------------------------------------------------------------------------------------------------------------------------------------------TGCCAAGTCATTGATTACTGAACATAGGTTTGTGCTTTTGACTTCTTACAGC-AAAGAAAATAAGAAT-------ATTTAAATCTGTTAGTA---AGCA-----TGGTT-TGTGCTTAACTGATTCATAAATTGGCATCTAAA-----GAATTCTGTTATAA------TC-ATTCACA--ATTGATTAA----TAACTGACTGGAGGTTAATAACTAAAGGTATTTCTAAGAGTACAAAATTCTGCTAACTGTAAGAGTGATGGA-------------------AATAAAGGAAG-CCACTCTGT-----ATGTAGGAAAGTAGAAGATATATAAGAA-------AGATTTAAGGAATGGGAGTACATTTTAT-----------------------TGAAAGTAAAAGGAGAT-----------------------AATTTTGTCCTAAATGAGATGGTTGTTAGGGACAAAACC--------------------------TGAA-----------------------------------TGTGAA-GGAAAGTTGTAGAGGGTTTGTGAAGGGAAATCATTCAGGAACCCAGTGAAAACCAGGCCATGTTTCTTAACTGACTT-----ACTGAGGCACTGACTTAATACACTCA-----CCTAGACCTGGCCTCTCTGG----------------------------------CAGGGGCAACTGTTT----------TAACTACCCACTTC-ATTTCTCAGTCAGCCACCG------------ACATTTAGAAAAA--AAATTAAAGAA-AGTGGAGGAGGGCCCTTAAACTCCCATTTCTGATCTGGTGAAAATGGCATTTAAAGTCTTTAACTCCCAAGAGGAGGTAGCAGAACTTAAGCGC----CAAGCCAGACTC-CAACAGAAGG-----TCCAACAGCAGACCCAAGC---CCTGGTAGCAGCCCTGAGGCTGGCAGGTTCTAGGGGTCAAAAAAAGGGAGCACCTAACTGCGTCC-TTCC---AGGGGCCTGTTTCAAGTGCGGAGCTAAGGGACA-----CTGGCCCCATCAATGCCCCAATCCAAAATCGCCTACTAGG----CCCTGCCCTCAA-TGCTGCATGATGGG-CCACTGGAAATCGGACTGCCCCAGC-CTTGGGGGA-------TTCCTG-G-GCCTCCATGTTGGGG-A--------GACCC-CGAGATGG-TA----AGTCCTGCC-TTCCAA-CT----TCTCAGATTGGAGGATGAC---TGA
>Ferret_ERV-Fc2_(defective)_NW_004569510_465129_463588
ATGGGGACCTCCCAATCCAAATTCGA-----------CCCTAAAACA-TCCCGGTGGGGGGGAGG---TTAGGCC-------------------------TGTTGGCCAATCTTAA-------------------------------AACCCT--GGAACTGAACC-AGGGCCT--------------GCAAA---AATGACA----------------------TTACTGTACTGTCGCTTGGCCACAATACCGATTAGACAATCAGTCCCAAAGACCTCCGGAAGG-CACGTTTAATTATCAGATTCTCATGGACCT-AAATAACCTCAGCAGACA------CCAAGGCAGAT----GGGCCAAGGTCCCTTGT---------------------------------------------------------------------------------------------------------------------------------------------------------------------------------------------------------------------------------------------------GTTCAGGATTTCTGAAC-TGGTGCC-----------------CCTCCCCTTCCCCGCTCCTATCCCAACTCCTGACAAA---------------------------------------------GTTATCCACTGTAAACATAAAACTTCAATCAAAGTTTA---------------CTGAAGGTCAAAT------AACCTCATGTT--ATTTGTTAAAA---------------------------TCTGTTAGTAAAGAAATGACTAA-CTGATGGTTAATTGTCTGTCTCAAAGTTTTAA-----------------------------------------------------TGGCTAATTGCTGAGATGGCTTTCAAAGT---------------------------------------------------------------CTTTGGTAACCTGAAAGTTTAAAGTTTTGCTTGGATGA----------------------------------CAAATGAAATTAAATT-GTTGGACATTTAGGTCTTTTCCAAAGAGTATAAAA-------------------------------------------------------------------------------------------------------------------------------------------------------------------------------------------------------------------------------------------------------------------------TGCCAAGTCATTGATTACAGAACATAGGTTTTTGCTTTTGACTTCTTACAGC-AAAGAAAATAAGAAT-------ATTTAAATCTGTTAGTA---AGCAAAGCATGGTT-TGTGCTTAACTGATTCATAAATTGGCATCTAAA-----GAATTCTGTTATAA------CT-ATTCACA--ATTGATTAA----TAACTGACTGGAGGTTAATAACTAAAGGTGTTTCTAAGAGTACAAAATTCTGCTAACTGTAAGACTGATGGA-------------------AATAAAGGAAG-CCACTCTGT-----ATGTAGGAAAGTAGAAGATATGTAAGAA-------AGATTTAAGGAATGGGAGTACATTTTAT-----------------------TGAAAGTAAAAGGAGAT-----------------------AATTTTGTACTAAATAAGATGGTTGTTTGGGACAAAATC--------------------------TGAA-----------------------------------TGCAAA-GGAAAGTTGTAGAAGGTTTGTGAAGGGAAATCATTCAGGAACCCAATGAAAACCCAGCCATGTTTCTTAACTGACTT-----ACTGAGGCGCTGACTCAGTACACTCG-----CCTAGACCTGGCCTCTCTGG----------------------------------CAGGGTCGAC-ATTT----------TAGCTACTCACTTT-ATTTCTCAGTCAGCCGCCG------------ACATTCGGAAAAC----ATTAAAGAA-AGTGGAGGAGGGCTCTCAAACTCCCATTTCTGATCTGGTGAAAATGGCATTTAAAGTGTTTAACTCCCAAGAGGAGGCAGCAGAACTTAAGCAT----CAAGCCAGACTC-CAACAGAAGG-----TCCAATTGCAGACCCAAGC---CCTGGTAGCAGCCCTGAGGCAGGCAGGTTCTAGGAGTCAACAGAAGGAAGCACCTAACTGCTTCC-CTCC---AGGGGCCTGTTTCAAGTGCAGAGCCGAGGGACA-----CTGGGCCTGTCAATGCCCCAATCCAAAAGTGCCTACTAGG----CCATGCCCTCAA-TGCCACATGATGGG-CCATTGGAAATCGGACTGCCCCAGC-CTTGGTGGA-------TTCCCG-TCACCTCCATGTGGTGG-A--------GACCC-TGAGTCGG-TA----AGTTCTGCC-TTCCAA-CT----TCTCAGATTGGAGGATGAC---TGA
>Ferret_ERV-Fc2_(defective)_NW_004569510_608176_609919
ATGGGGACCTCCCAATCCAAATTCGA-----------CCCTAAAATA-TCCCAG----GGGTGTG---TTAGGCC-------------------------TTTTGGCCAATCTTAA-------------------------------AACCCT--GGAAGTGGACC-AGGACCT--------------GCAAA---AACGACA----------------------TTACTGTACTATCGCTTGGCCACAATACCGATTAGACAATCAGTCCCAATGGCCTCCGGAAGG-CACTTTTAATTATCAGATTTTCATGGAACT-AAATAACCTCAGCAGACA------CCAAGGCTGAT----GGGCCAAGGTCCCTTACATCCAGGCTTTCTGGACTCTGCGCTCTCGCCTC----TCTGCTCTCACTGCTCCACTTCACAGGTGCTCTTGGCCCACTCCCCTCCTACTACCCTGCCACCCACTGCTCTCAATGACCCGGACCTCTCCTCCCTGTCTACCCTCTCTGAACCCCAGGAGAGCTTCACCCACCCACCAAGAGG--GCCCCTGGTTCCTCTTCCTCCTCCTCTTTACCGCGCTCCCTTACCCCAAGGTCCCTCAAGTTCAGGATTTCTGAAC-CGGTGCCCTCGTCGGCC-------CCTCCCCCTCCCCACTCCTATCCAAACTCCTGACAAA---------------------------------------------GTTATCCGCAGGAAACCTGAAACTTCAATCAAAGTTTA---------------CTGAAGGTCAAAT------AAGCTCATGTT--ATTTGTTAAAA---------------------------TCTGTTAGCAAAGAAATGACTAAACTGATGGTTAATTGTCTGTCTCAAAGTTTTAA-----------------------------------------------------TGGGTAATTGCTGAGATAGCTTTCAAAGT---------------------------------------------------------------CTTTGGTAACCTGAAAGTTTTAAGTTTTGCTTGGATGA----------------------------------CAAATGGAGTTAAATTTGTTGGCTATTTAGGTCTTTTCCAAAGAGAATAAAA-------------------------------------------------------------------------------------------------------------------------------------------------------------------------------------------------------------------------------------------------------------------------TGCCAAGTCATTGATTACTGAACATAGGTTTGTGCTTTTGACTTCTTACAGC-AAAGAAAATAAGAAT-------ATTTGAATCTGTTAGTA---AGCT-----TGGTT-TGTGCTTAACTGATTCATAAATTGGCATCTAA------GAATTCTGTTATAA------CT-GTTCACA--ACTGATTAA----TAACTGACTAGAGGTTAA--------GGTGTTTCTAAGAGTACAAAATTCTGCTAACTGTAAGACTGATGGA-------------------AATAAAGGAAG-CCACTCTGT-----ATGTAGGAAAGTAGAAGATATGTAAGAA-------AGATTTAAAGAATGGGACTACATTTTGT-----------------------TGAATGTAAAAGGAAGT-----------------------AATTTTGTCCTAAATGAGATGGTTGTTTCGGACAAAACC--------------------------TGAA-----------------------------------TGCAAA-GGAAAGCTGTAGAAGGTTTGTGAAGGGAAATCATTCAGGAACCCAATGAAAACCCGGCCATGTTTCTTAACTGACTT-----CCTGAGGCGCTGAATCAATACACTCG-----CCTAGACCTGGCCTCTCCGG----------------------------------CAGGAGCGACTGTTT----------TAGCTA-TCACTTT-ATTTCTCAGTCAGCTGCCA------------ACATTCAGAAAAA----ATTAAAAAA-AGTGGAGGAGGGCCCTCAAACTCCCATTTATGATCTGGTGAAAATGGCATTTAAAGTCT--AACTCCCGAGAGGAGGCAGCAGAACTTAAGCGC----CAAGCCAGACTCACAACAGAAGG-----TTCAACAGCAGACCCAAGC---CCTGGTAGCAGCCCTGAGTCCGGCAGGTTCTAGGAGTCAACAGAAGGGAGCACATAAC---ATCC-CTCC---AGGGGCCTGTTTCAAGTGCGGAGCCAAGGGACA-----CTGGGTCCGTCAATGCCCCAATCCAAA-CCTCCTACTAGG----CCATGCCCTCAA-TGCCACATGATAGG-CCACTGGAAATTGGACTGCTTCAGC-CTGGGGGGA-----------------------------------------GACCC-TGATACAC-TA----AGTCCTGCC-TTCCAA-CT----TCTCAGATTGGAGGATGAC---CGA
>Ferret_ERV-Fc2_(defective)_NW_004569247_416793_415002
-TGGGGACCTCCCAATTCAAATTCGA-----------CCCTAAAACA-TCCTAG----GGGTGTT---TTAGGCC-------------------------TGTTGGCCAATCTTAA-------------------------------AACCCT--GGAACTGAACC-AGGACCT--------------GTGAA---AACGATG----------------------CTACTGTACTGTCGCTTGGCCACAATACCAATTAGACAATCAGTCCCAATGGCCTCCAGACGG-CACGTTTAATTATCAGATTCTCATGGACCT-AAATAACCTCGGCAGACA------CCAAGGCAGAT----GGGCCAAGGTCCCTTATGTCCAGGCTTTCTGGACTCTGTGCTCTCGCCTCCCCCTCTGCTCTCACTGCTCCACTTCACAGGTCCTCTTGGCCTGCTCCCCTCCCCCTACCCTACCCTCCACTTCTCCCAAAGACCCAGACCTCTCCTCCCTTTCTCCCCTCTCTGAACCCCCGGAGAGCTTCACCCACCCACCGACAAGAGGGCCCCAGTTCCTCTTCCTCCTCCTCCTTACCATGATCCCTTACCCCAAGGTCCCTTAAATTCAGGATTTCTGAAC-CGGTGCCCTTGTCTACC-------CCTCCCGCTCCCCACTCCTATCCAAACTCCTGACTAA---------------------------------------------GTTATCCATAGTAAACGTGAAACTTCAATCAAAGTTTA---------------CTGAAGGTCAAAT------AAGCTCTTGTT--ATTTGTTAAAA---------------------------TCTGTTAGCAAAGAAATGACTAAACTGATGGCTAAATATCTGTCTCAAAGTTTTAA-----------------------------------------------------TGAGTAATTGCTGATATAGCTTTCAAAGA---------------------------------------------------------------CTTTGGTAACCTGAACGTTTAAAGTTTTGCTTGGATGA----------------------------------CAAATGGAATTAAATTTGTTGGACATTTAGGTCTTTTCCAAAGAGGATAAAA-------------------------------------------------------------------------------------------------------------------------------------------------------------------------------------------------------------------------------------------------------------------------TGCCAAGTCATTGTATACTGAACATAAGTTTGTGCTTTTGACTTCTTACAGC-AAAGAAAATAAGAAT-------ATTTAAATCTGTTAGTA---AGCA-----TGGTT-TGTGCTTAACTGATTCATAAATTGGCATCTAAA-----GAATTCTGTTATAA------CT-GTTCACA--ATTAACTAAATTGTTAATAACTAAAGGTTAATAACTAAAGGTGTTTCTAAGAGTACAAAATTCTGCTAACTGTAAGACTGATGGA-------------------AATAAAGGAAG-CCACTCTGT-----ATGTAGGAAAGTAGAAGATATATAAGAA-------AGATTTACGGAATGGGAGTACATTTTAT-----------------------TGAAAGTAAAAGGAGAT-----------------------AGTTTTGTCCAAAATGAGATGGTTGTTTGGGACAAAACC--------------------------TGAA-----------------------------------TGCAAA-GGAAAGTTGTAGAAGGTTTGTGAAGGGAAATAATTCAGGAACCTAATGAAAACCTGGCCATGTTTCTTAACCGACTT-----ACTAAAGCACTGACTCAATACACTCT-----CCTAGACCTGGCCTCTCCGG----------------------------------CAGGGGCCACTGTTT----------TAGCTACTCACTTT-ATTTCTCAGTAAGCCACGG------------ACATTTGGAAAAA---AACTAAAGAA-AGTGGAGGAGGGCCCTCAAACTCCCATTTCTGATCTGGTGAAAATGGCATTTAAAGTCTTTAACTCCCAAGAGGAGGCAGCAGAACTTAAGTGG----CAAGCCAGACTC-CAACAGAAAG-----CCCAACTGCAGACCCAAGC---CCTGGTAGCAGCCCTGAGGCCGGCAGGTTCTGGGGGTCAACAGAAGGGAGCACCTAACTGCGTCC-TTCT---GGGGGCCTGTTTCAAGTGCGGAGCCAAGGGACA-----CTGGGCCCGTCAATGCCCCAATCCAAA-GTGCATACTAGG----CTATGCCCTCAA-TGCCGCATGATGGG-CCACTGGAAATTGGACTGCCCCAGC-CTTGGGGTA-------TTCCCA-GCACCTTCATGTGGGGG-A--------GACGC-TGAGACGG-TA----AGTCCTGCC-TTCCAA-CT----TCTCGGATTGGAGGATGAC---TGA
>Ferret_ERV-Fc2_(defective)_NW_004569285_4005638_4004059
ATGGGGACCTCCCAATCCAAATTCGA-----------CCCTAAAACA-TCCCTG----GGGTGTT---TTAGGCC-------------------------TGTTGGCCAATCTTAG-------------------------------AACCCT--GGAACTGGACC-AGGACCT--------------TCAAG---AGCAACG----------------------TTACTGTACTGTCGCTTGGCCACAATACCGATTAGACAATCAGTCCAAATGGCCTCTGGAAGG-CACGTTTAATTATCAGATTTTCATGGACCT-AAATAACCTCAGCAGACA------CCAAGGCAGAT----GGGCCAAAGTCCCTTAT---------------------------------------------------------------------------------------------------------------------------------------------------------------------------------------------------------------------------------------------------GTTCAGGCTTCCTGAAC-CGGCGTCCTCGTCTACC-------CCTCCCCCTCCCCACTCCTATCCCAACTCCTGACAAA------------------------------------------------GTTACCAGCAGTTGTGAAACTCCAA----AGTTTA---------------CTGAAGGTCAAAGTGATGAGGGAGCAGAAG--GCTGGCTGAAAACAAAGCAAAAGCTGGCACCTTACACCGCCCCCCCCATCTTGGTAACATGTGTGGCATTCCTCAGGCACCCTGGCTGCCCTAA-----------------------------------------------------AAGAAAAACAAATGGTCAACTTGCAGAAA---------------------------------------------------------------TCACAAT--CCTGCAACACAGGAGTCTCCCTCGGTTTT----------------------------------CAAAGGTCCTACTGATTTACAACAAAAAAACTATCTTATTAATAGCCCAACT-------------------------------------------------------------------------------------------------------------------------------------------------------------------------------------------------------------------------------------------------------------------------TCCAGAGACCAGTAACTCAGTTCCTCAAGCCCTAACATCGCCCTCCCCTCCA-TAAAACTGAAGGAGG-------CTGAGGGAAAGGAAGTG---GAAA---TAAAGTT-AAATTTCTTTTAAACCTAAAACTCACTGACAAG-----GATGTTTGATAGGAGGAATGTG-ACATTCC--ACCAGGAAACTCCCAACTGTCTTCATGTTAGTACC---------TCATTAGAGGGAAAGATGGCCTTGGCTTCAGAATAACCAGG-------------------CTTCCAATATC-CTGACAGTC-----TTCTTTACCATGACAGCCCTTCTTAACA-------TCCCCTTTGTCCTCACCTACCCAACTCC-----------------------TATGTATATAATCAGCC-----------------------ACTCCTCAGGATATCAGGGCAGCATCTCCTACCCACATG--------------------------------------------------------TCCTGTCCCTGTGCT-TTAAAGTTGTAGAAGGTTTGTGAAGGGAAATCATTCAGGAACCCAGTGAAAACTGGGCCATGTTGCTTAACCGACTT-----ACTGAGGTGCGGAGTCAATACACTCA-----CCTAGACCCGGCCTCTCTGG----------------------------------CAGGGGTGACTGTTT----------TAGCTACCCACTTT-ATTTCTCAGTCAGCCACCA------------A--TTCGGAAAAA----AATTTAAAA-AGCAGAGGAGGACCCTCAAACTCCCATTTCTGATCTGGTGAAAATGGCATTTGAAGTCTTTAACTCCCTAGAGGAGGCAGCAGAACTTAAGCAC----CAAGCCAGACTC-CAACAGAAGG-----TCCAACAGCAGACCCGAGC---CCTGGTAGCAGCCCTGAGCCCGGCAGGTTCTGGGGGCCAACAGAAGGGAGCATCTAAGTGCATCC-CTCT---GGGGGCCTGTTTCAAGTGCGGAGCTGAGGGACA-----CTGGGTCCGTCAATGCCCCAATCCAAAAGCACCTAGTAGG----CTGTGCCCTCAA-TGCCGCATGATGGG-CCACTGGAAATCGGACTGCCCCAGC-CTCGGGGGA-------TTCCCG-GCGCCTCCACGTGGGGG-A--------GACCC-TGAGACAG-TA----AATCCTGCC-TTCCAA-CTAACTTCTCAGATTGGAGGATGAC---TGA
>Ferret_ERV-Fc2_(defective)_NW_004569267_2283108_2281903
ATGGGGGCCTCCCAATCCAC-----------------------------CCCTA----GGGT----------GTC-------------------------TATTGGCTAAACTTAA-------------------------------GACCCT--GGGACTGGACC-AGGACCT--------------ACGAA---AGCGACATCTCATACA-------------TTACAATAGCATCGCATCACCACAATACCAATCACACAATC----CCAATGGCCTCCGGAAGC-CACTTTTGATTACCAAATTCTCACAGATCT-AGATAACCTAGGCAGACA------CCAAGTCAGAT----GGGCCGAGGTCCCTTAT---------------------------------------------------------------------------------------------------------------------------------------------------------------------------------------------------------------------------------------------------GATCAGGATTTCTGAACTGGCACCCTTGTCTACCCCT--TCTCCTCC--------------------------------------------------------------------------------------------------------------------------------------------------------------------------------------------------------------------------------------------------------------------------------------------------------------------------------------------------------------------------------------------------------------------------------------------------------------------------------------------------------------------------------------------------------------------------------------------------------------------------------------------------------------------------------------------------------------------------------------------------------------------------------------------------------------------------------------------------------------------------------------CCAC-------TCCTATCCCAACTCCTG---AAAAAACTTACCCC-TTCTCATACTGATATTGCCCTCACCAATTCTCCCCTCACTTCTCCTTTTAGGCCAACCTC-AATAACT--ATATTAAGGAATGCCAGTACCTGGCCCAGGCCTATGACCTTACCTGGCACAACCTACATGTGGTCCAAACCACCACCCTCACCAC-------------------AGAGGAGAAGG-AACGCATTC----AGACTGCTGCCC-AAGAACATGTTGATCA-------GGTCCATCTCACTGATGCCAC-GTGCCC-----------------------ATTGGAGCTCAGGTGGTCCCAGCTGTAGTACCTGGACGGGACT--------GGCCAAGATGGCCGCTGGTGCCACAACC--------------------------GCATGGTCCAGTGCCTCATTGCTGGCATGCAGGCAGCCTCCAACA-AGGCGGTCAATTATGATAAAATTAGGGAAATCATTCAGGAACCCA-----------GCCATATTTCTAAACAGACTT-----ACTG-GGCGCTGACTCAACACACTCA-----CCTAGACCCAGCATCCCCGG----------------------------------CAGGGGTGACTGTTT----------TAGCTACCCAATTT-ATTTCTCAGTCAGC-ACCA------------ACATTAGGAAAAA----ATTAAAGAA-AGCAGAGGAGGGCC----------CATTTCTGATCTGGTGAAAATGGCATTTAAAGTCTTTAACTCCTGAGAGGAGGCAGCAGAACTTAAG------------CAGACTC-CAACAGAAGG-----TCCAACTACAGACCCAAGC---CCTGGTAGCAGCCCTGAGGCCAGCAGGTTCTGGGGGACAACAGAGGGGA------AACTATATCC-CTCT---GGGGAATTGCTTCCAATGCGGAGCCGAAGGACA-----CTGGACCCATCAGTGCCCCAATCCCAAAGTGCCTCCTAGT----CCATGCCCTCAA-TGTCGCATGATGGG-CCATTGGAAATCAGACTGCCCCAGCACTGGGGGAA-------TCCTTG-GCATCTCCATGTGGGGG-T--------GACCC-TGAGATGG-TA----AGTCCCACT-TTCCAG-CT----CCTTGGATTGGAGGATGAT---TGA
>Ferret_ERV-Fc2_(defective)_NW_004569281_5555215_5553904
ATGGGGACCTCCCAATCCAAATTTGA-----------CCCCAAAACA--CCCTA----GGGT----------ATC-------------------------TATTGGCTAATCTTAATTATAAATTAAATATAATCTGGATTATAAATAATCCA--GACCTCGGAAC-TGGATCT--------------ATGAA---GGTGACATCTCATAGA-------------TTACTGTACCATCACATGGCCACAATACCAATTAGACAATCAATCCCAATGGCCTTCGGAAGG-CACTTTTGATTACCAAATTCTCACAGGCCT-GAATAACTTCGGCAGACA------TCAAGGCAGAT----GGGCCGAAGTCCCTTAT---------------------------------------------------------------------------------------------------------------------------------------------------------------------------------------------------------------------------------------------------GTTCAGGCTTTCTGAACCAGCGCCCTCGTCTACCCCT--ACCTCTCC--------------------------------------------------------------------------------------------------------------------------------------------------------------------------------------------------------------------------------------------------------------------------------------------------------------------------------------------------------------------------------------------------------------------------------------------------------------------------------------------------------------------------------------------------------------------------------------------------------------------------------------------------------------------------------------------------------------------------------------------------------------------------------------------------------------------------------------------------------------------------------------CCAC-------TCCTATCCCAAATCCTG---AAAAAACTTACAAC-TTCCCATCCTGGTATTGCCCCCACTGACTCTCCCCTCATATCTCCTTTTCAGCCAACCCT-GATAACT--ATATAAAGGAATTCCAATATCTAGCCCAGGCCTATGACCTCACCTGGCACAACCAACCTGTGGTCCAAACCAACATCCTCACCAA-------------------TGAGGAGAGGG-AGTGCATTC----AGACTGCTGCCC-GAGAACATGCTGATCA-------GGTCCATCACAGTGAAGCCACCATGCCC-----------------------ATTGATGCTCAGGCAGTCCCAGGTTTAGAACCCGGATGGGACTATCAGAATGGCCAAGATAGCCACCGACGCTGCGACC--------------------------GCATGGTCCAGTGCCTTATTCCCAGCATGTGGGCAGCCTCCAATA-AGGTGGTCAATTATGATAAAATTAGGGAAATCATTCAGGAACCCAATGAAAACCCAGCCATATTTCTAAACAGACTT-----ACTGAGGCACTGACTCAATACTCTCA-----CCTAGACCTGGCCTCCACCA----------------------------------CAGGGACAACAGTTT----------TAGCTACCCACTTT-ATTTCTCAGTCAGCTGCCA------------ACATTTGGAAAAA----ATTAAA-AA-AGCAGAGGAGGGCCTTCAAACTCCCATTTCTGATCTGGTGAAAATGGCATTTAAAGTCTTTGACTCCTGAGAGGAGGCAGTGGAACTTAAATGC----CAAGCCAGACTC-CAAAAGAAAT-----TTCAACTGCAGACCCAAGC---CCTGGTAGCAGCCCTGAGGCTGGCACATTCTGGGGGACAACCTAGGGAA------AACTATATCC-CTCC---AGGGACCTGCTTCAAATGCAGAGCCCAAGGACA-----CTAGGCCTGTCAATGCCCCAATCCCAAAGTGCCTACTAGG----CCATGCCCTCAA-TGTCACATAATGGG-CCACTGGAAATAGGACAGCCCCAGC-CTTGGGGGA-------TCCCTG-GCGCCTACACGTTGGGG-T--------GACCC-TGAGATGA-TA----TGTCCTGCT-TTCCAA-CT----TCTTGGATTGGAGGATGAT---TGA
>Ferret_ERV-Fc2_(defective)_NW_004569894_12877_11602
ATGGGGACCTCCCAATCCAAATCTGT-----------CCCCAAAACA-CCCCTA----GGGT----------GTC-------------------------TACTGACTAACCTGAA-------------------------------GACCCT--GGAACTGGACC-AGGACCT--------------GCGAA---GGCGATGTCTCATACA-------------TTACTGTACTGTCGCATGGCCAGAGTACCAATTAGACAATCAATTCCAATGGCCTCTGGAAGG-CACTTTCGATTACCAAATTCTTACAGACCT-AGATAACCTCAGCAGACA-------CAAACCAGAT----GGGCCAAGGTCTCTTAT---------------------------------------------------------------------------------------------------------------------------------------------------------------------------------------------------------------------------------------------------GTTCAGGCTTTCTGAACTGGTGCCCTCGTCTACCCCT--ACCCCTCC--------------------------------------------------------------------------------------------------------------------------------------------------------------------------------------------------------------------------------------------------------------------------------------------------------------------------------------------------------------------------------------------------------------------------------------------------------------------------------------------------------------------------------------------------------------------------------------------------------------------------------------------------------------------------------------------------------------------------------------------------------------------------------------------------------------------------------------------------------------------------------------CCAC-------TCTTATCCCAACTCCTG---AAAAAACTCACCCC-TTCCCATCCTGGTATTGCCCCCACCAACTCTCCCCTCACATCTCCTTTTTGGCCAACCCT-GATAACT--ATATAAAGGAATTCCAAAATCTGGCCCAGGCCTATGACCTCATTTGGCATGACCTACATGTAGTCCAAACCACCACCCTCACCAC-------------------AGAGGAGAGGG-AGTGCATTC----AGGCTGCTGCCT-GAGAACATGTTGATCA-------GGTCCATTTCACTGATGCCACCCTGCTC-----------------------ATTGGCACTCAGGTGGTCTCAGCTGTAGAACCTGG-----ACTATCAGACTGGCCAAGATGGCCACCGGCGGTGTGACA--------------------------GCATGGTCCAGTGACTCATTGGCGACATGCAGGCAGCCTCCAACA-AGGCGGTCAATTATGATAAAATTAGGGAAATCATTCAGGAACCCAATGAAAACCCAGCCCTATTTCTAAACAGACTT-----ACTGAGGCGCTGACTCAATACACTTG-----CCTAGACCTGGCCTCCCTGG----------------------------------CAGGAGTGACTATTT----------TAGCTACCCACTTT-ATTTCTCAGTCAGCTGCTG------------ACATTTGGAAAAA----ATTAAAGAA-AGGAGAGGAGGGCCCTCAAACTCCCTTTTCTGATCTGGTGAAAATGGCATTTAAAGTCTTTAACTCCTGAGAGGAGGCAGCGGAACTTAAGCAC----CAAGCCAGACTCCCAACAGAAGG-----TCCAACTACAGACCCAAGC---CCTGGTAGCAGCCCTGAGGCCAGCAGGTTGTGGGGGACAACAGAGGGGA------AACTATATCC-CTCC---GGGGACCTGCTTCAAATGCGGTGCCAAAGGACA-----CTGGGCCCGTCAATGCTCCAATCCCAAAGTGCCTA--AGGCTTGCCATGCCCTCAA-TGACGCATGATGAG-CCCCTGGAAATCGGGTTGCCCCAGT-CTCGGGGGA-------TCCCTG-GCACCTCCATGTGGTGG-T--------GACCC-TGAGATGG-TA----AGTCCCACT-TTTCAA-CT----TCTTGGATTGGAGGATGAT---CGA
>Ferret_ERV-Fc2_(defective)_NW_004569379_502305_503589
ATGGGGCCCTCCCAATCCAAATTCGA-----------TCACAAAACA-CCCCTA----GGGT----------GTC-------------------------TATTGGCTAACCTTAA-------------------------------GACCCT--GGAACTGGACC-AGGACCT--------------GTGAA---AGCGACATCTCATACA-------------TTACTGTACCGTTGCATGGCCACAATACCAATTAGACAATCAATCCCAATGGCTTCCGGAAGG-CACTTTTGATTACCAAATTCTCACAGACCT-AGATAACCTCAGCAGACA------CCAAGGCATAT----GGGCCGAGGTCCCTTAT---------------------------------------------------------------------------------------------------------------------------------------------------------------------------------------------------------------------------------------------------GTTCAGGCTCTCTGAACCAGCGCCCTCGTCTACCCTT--ACCCC--------------------------------------------------------------------------------------------------------------------------------------------------------------------------------------------------------------------------------------------------------------------------------------------------------------------------------------------------------------------------------------------------------------------------------------------------------------------------------------------------------------------------------------------------------------------------------------------------------------------------------------------------------------------------------------------------------------------------------------------------------------------------------------------------------------------------------------------------------------------------------------------C-------TCCTATCCCAACTCCTG---AAAAAACTTAACCC-TTCCCATCTTGGTATTGCCCCCACCAACTCTCCCCTCACATCTCCTTTGAGGCCAACCCC-GATAACT--ACATAAAGGGATTCCAATATCTGGCCCAGGCCTATGACCTCACCTGGAATGACCTACATGTAGTCCAAACCACCACCCTCACCAC-------------------AAAGGAGAGGG-AGCACATTC----AGGCTGCTGCCG-GAGAACATGCTGACCA-------GGTCCATCTCACAGACGCCACCATGCCT-----------------------GTTGGCACTCAGGCGGTCCCAGCTGTAGAACCTGGATGAGACTATCAGAAAGGCCA-GATGGCTGCCGATGCTGTGACC--------------------------GCATAGTCCAGTGTCTCAGTGCCGGCATGCGGGCAGCCTCCAACA-AGGCGGTCAATTATGACAAGATTAGGGAAATCATTCAGGAACCCAATGAAAACCCAGCCATATTTCTAAACAGACTT----AACCAAGGCACTGACTCAATACACTTG-----TGTAGACCCTGCCTCCCTGG----------------------------------CAGGGGCGACTGTTT----------TAGCCACGCACTTT-ATTTCTCAGTCAGCCACCA------------ACATTTGGAAAAAAAAAATTAAAGAA-AGCAGAGGAGGGCCCTCAAACTGCCATTTCTGATCTGGTGAAAATGGCATTTAAAGTCTTTAACTCCTGAGAGGAGGCAGCGGAACTTATGCTC----CAAGCCAGACTC-CAACAGAAGG-----TCCAACTGCAGACCAAAGC---CTCG-TAGCAGCCCTGAGGCCGGCAGGTTCTGGGGTCAACAGAAGGGAGCC-CCTAACTGTATCC-CTCC---GGGGACCTGCTTCAAATGCAGAGCCGAAGGACA-----ATGGGCCCATCAATGCTCCAATCCCAAAGTACCTACTAGG----CCATGCCCTCAA-TGTCCCATGATGGG-CCACCGGAAATTGGACTGCCCCAGC-CTCGGGGGA-------TCCCCG-GCGCCTCCACACGGGGG-T--------GACCC-TGAGATGG-TA----AGTCCCACC-TTCCAA-CT----ACTTGTATTGGAGGATGAT---TGA
>Ferret_ERV-Fc2_(defective)_NW_004569227_4688559_4689842
ATGGGGACCTCCCAATCCAAATTCAA-----------CTCCAAAACA-CCCCTA----GGGT----------GTC-------------------------TACTGGCTAAACTTAA-------------------------------GACCCT--GGAACTGGACC-AGGACCT--------------GCGAA---AATGACGTCTCATACA-------------TTGCGGTACTGTTGCTTGGCCACAATACCGATTAGACAATTAGTCCCAATGGCCTTTGGAAGG-CACGTTTGATTATCAGATTCTCATGGACCT-AAATAACCTCGGCAGACA------CCAAGGCAGAT----GGGCAGAGGTCCCTTAT---------------------------------------------------------------------------------------------------------------------------------------------------------------------------------------------------------------------------------------------------GTTCAGGCTTTCTGAACCAGTGCCCTCGTCTACTCCT--ACCCCTCC--------------------------------------------------------------------------------------------------------------------------------------------------------------------------------------------------------------------------------------------------------------------------------------------------------------------------------------------------------------------------------------------------------------------------------------------------------------------------------------------------------------------------------------------------------------------------------------------------------------------------------------------------------------------------------------------------------------------------------------------------------------------------------------------------------------------------------------------------------------------------------------CCAC-------TCCTACCCCAACTCCTG---GAAAAAACTTACCCCTTCCCATCCTGGTATTGCCCCCACCGACTCTCCCCTTTCATCTCCTTTGAGGCCAACCCC-AATAACT--ACATAAAGGGATTCAAATATCTGGCCCAGGCCTATGACCTCACCTGGCATGACCTACATGTGGTCCAAACCACCACCCTCACCAC-------------------AGAGGAGAGGG-AGCACATTC----AGGCTGCTGCCC-GAGAACATGCTGATCA-------GGTCCATCCCCCTGATGCCACCATGCCC-----------------------ATTGGCACTCAGGCGGTCCCAGCTGTAGAACCCGGATGGGACTATCAGAATGGCCAAGGTGGCTGCTGGTGCCACGACC--------------------------GCATGGTCCAGTGCCTCA----CTGCATGCGGGAAGCCTCCAACA-AGGCCATCAATTATGATAAAATTAGGGAAATCATTCAGGAACCAAATGAAAACCCAGTCATATTTCTAAACAGACTT-----ACTTAGGCGCTGACTCAATACACTCA-----CCTAGACCCGGCCTCCCTGG----------------------------------CAGGGGCGACTGTTT----------TAGCTACCCACTTG-ATTTCTCAGTCAGCCACCA------------ACATTCGAAAAAA-----TTAAAGAA-AGCAGAGGAGGGCCCTCAAAATCCCATTTCTGATCTGGTGAAAATGGCATTTAAAGTCTTTAACTCCTGAGAGGAGGCAGCGGAACTTAAGCGC----CAAGCCAGGCTC-CAACAGAAGG-----TCCAACTGCAGACCCAAGC---CCTGGTAGCAGCCCTGAGGCCAGCGGGTTCTGGGGGTCAACAGAAGGGAGCACCTAACTGTGCCC-CTCC---AGGGGCCTGCTTCAAATGCGGAGCCGAGAGATA-----CTGGGCCCGTCACTGCCCCGATCCCAAAGCGCCTACTAGG----CTGTGCCCTCAA-TGCTGCATGATGGG-CCACTGGAAATCGGACCGCCCCAGC-CTCGGGGGA-------TCCCTG-GTGCCTCCACACGGGGG-T--------GACCC-TGAGACGG-TA----AGTCCCGCC-TTCCAA--C----TACTCGATGGGAGGATGAT---TGA
